# Supplementary material for: Profiling of the microRNA transcriptome in feline whole blood
Source: Sci Rep. 2025 Jul 31;15:27962. doi: 10.1038/s41598-025-09478-x (PMC12313912; doi:10.1038/s41598-025-09478-x)
Supplement: Supplementary file 2 — Supplementary Material 2. [file 41598_2025_9478_MOESM2_ESM.xlsx]

## Sheet: miRDeep2_report
Out-put report of known and novel predicted miRNAs as provided by miRDeep2
Human (hsa) miRNAs were used as main reference to identify known miRNAs, and dog (cfa) and mouse (mmu) miRNAs were used as secondary refereces for known and novel predicted miRNAs
The report ranks the results based on miRDeep2 scores. MicroRNAs with a score of ≥ 5.0 was used in subsequent differential expression analyses.
miRDeep2 score	novel miRNAs reported by miRDeep2	novel miRNAs, estimated false positives	novel miRNAs, estimated true positives	known miRNAs in species	known miRNAs in data	known miRNAs detected by miRDeep2	estimated signal-to-noise	excision gearing
10	45	5 +/- 2	40 +/- 2 (89 +/- 5%)	2654	355	169 (48%)	18.8	2
9	47	5 +/- 2	42 +/- 2 (89 +/- 5%)	2654	355	169 (48%)	18.9	2
8	47	5 +/- 2	42 +/- 2 (89 +/- 5%)	2654	355	169 (48%)	18.6	2
7	52	6 +/- 2	46 +/- 2 (89 +/- 5%)	2654	355	169 (48%)	18.6	2
6	54	6 +/- 2	48 +/- 2 (89 +/- 4%)	2654	355	172 (48%)	18.4	2
5	60	6 +/- 2	54 +/- 2 (90 +/- 4%)	2654	355	178 (50%)	18.7	2
4	82	23 +/- 4	59 +/- 4 (73 +/- 5%)	2654	355	195 (55%)	7.2	2
3	162	82 +/- 8	80 +/- 8 (50 +/- 5%)	2654	355	283 (80%)	3.7	2
2	190	100 +/- 9	90 +/- 9 (47 +/- 5%)	2654	355	284 (80%)	3.3	2
1	220	121 +/- 9	99 +/- 9 (45 +/- 4%)	2654	355	289 (81%)	3	2
0	484	334 +/- 16	150 +/- 16 (31 +/- 3%)	2654	355	299 (84%)	1.8	2
-1	660	518 +/- 19	142 +/- 19 (21 +/- 3%)	2654	355	312 (88%)	1.5	2
-2	804	655 +/- 21	149 +/- 21 (18 +/- 3%)	2654	355	313 (88%)	1.4	2
-3	922	745 +/- 24	177 +/- 24 (19 +/- 3%)	2654	355	314 (88%)	1.4	2
-4	1116	875 +/- 24	241 +/- 24 (22 +/- 2%)	2654	355	316 (89%)	1.4	2
-5	1423	1187 +/- 24	236 +/- 24 (17 +/- 2%)	2654	355	317 (89%)	1.3	2
-6	1580	1348 +/- 24	232 +/- 24 (15 +/- 2%)	2654	355	317 (89%)	1.3	2
-7	1642	1408 +/- 23	234 +/- 23 (14 +/- 1%)	2654	355	317 (89%)	1.3	2
-8	1672	1440 +/- 24	232 +/- 24 (14 +/- 1%)	2654	355	317 (89%)	1.3	2
-9	1692	1460 +/- 24	232 +/- 24 (14 +/- 1%)	2654	355	317 (89%)	1.2	2
-10	1713	1475 +/- 24	238 +/- 24 (14 +/- 1%)	2654	355	317 (89%)	1.2	2
novel miRNAs predicted by miRDeep2
provisional id	miRDeep2 score	estimated probability that the miRNA candidate is a true positive	rfam alert	total read count	mature read count	loop read count	star read count	significant randfold p-value	miRBase miRNA	example miRBase miRNA with the same seed	UCSC browser	NCBI blastn	consensus mature sequence	consensus star sequence	consensus precursor sequence	precursor coordinate	chrName	miRNAid	chr	chr_miRNA
gi|753571830|ref|NC_018738.2|_11591	5039.8	89 +/- 5%	-	9880	9140	0	740	-	-	mmu-miR-339-5p	-	-	ucccuguccuccaggagcucacu	ugagcuccucgaggccagagc	ucccuguccuccaggagcucacuuacauccggccgugagcuccucgaggccagagc	gi|753571830|ref|NC_018738.2|:951856..951912:-	gi|753571830|ref|NC_018738.2|	_11591	E3	E3_11591
gi|753571830|ref|NC_018738.2|_11534	1474.5	89 +/- 5%	-	2887	2876	0	11	-	-	mmu-miR-760-3p	-	-	uggcucugcgaggucggcuca	ugagcaggccugucaggg	uggcucugcgaggucggcucaaggugggucuggauauugagcaggccugucaggg	gi|753571830|ref|NC_018738.2|:39342364..39342419:+	gi|753571830|ref|NC_018738.2|	_11534	E3	E3_11534
gi|753572100|ref|NC_018725.2|_1951	1155.6	89 +/- 5%	-	2268	1924	0	344	-	-	-	-	-	aucucagguucgucagcccgug	aggacuguccaaccugagaaug	aggacuguccaaccugagaauggugucuccggggucaaucucagguucgucagcccgug	gi|753572100|ref|NC_018725.2|:441348..441407:+	gi|753572100|ref|NC_018725.2|	_1951	A3	A3_1951
gi|753571822|ref|NC_018739.2|_12254	824.3	89 +/- 5%	-	1616	1613	0	3	-	-	mmu-miR-664-3p	-	-	uauucauuuaucucccagccuaca	aacgggcuaggaaaaaugauugga	aacgggcuaggaaaaaugauuggauagaaaauauuauucuauucauuuaucucccagccuaca	gi|753571822|ref|NC_018739.2|:57954294..57954357:-	gi|753571822|ref|NC_018739.2|	_12254	F1	F1_12254
gi|753571881|ref|NC_018730.2|_5950	816	89 +/- 5%	-	1601	1600	0	1	-	-	-	-	-	aucccagccuggcucucugc	cagggcagccuagaugggaaga	aucccagccuggcucucugccggcagagcaugagcagggcagccuagaugggaaga	gi|753571881|ref|NC_018730.2|:28953261..28953317:+	gi|753571881|ref|NC_018730.2|	_5950	C1	C1_5950
gi|753571819|ref|NC_018740.2|_12355	488.7	89 +/- 5%	-	961	788	0	173	-	-	-	-	-	ccagaucauucuaagguggagc	cccaccucagaaacugaucu	cccaccucagaaacugaucuaaccagguucguaaagcugccagaucauucuaagguggagc	gi|753571819|ref|NC_018740.2|:8230783..8230844:+	gi|753571819|ref|NC_018740.2|	_12355	F2	F2_12355
gi|753571843|ref|NC_018736.2|_10147	443.7	89 +/- 5%	-	872	857	0	15	-	-	-	-	-	agcccuuugucuguccucuagg	uugggggccagaauaaggacu	uugggggccagaauaaggacucuuaaccuuggagagaauaaggagcccuuugucuguccucuagg	gi|753571843|ref|NC_018736.2|:38810892..38810957:+	gi|753571843|ref|NC_018736.2|	_10147	E1	E1_10147
gi|753571843|ref|NC_018736.2|_10243	321.9	89 +/- 5%	-	634	573	0	61	-	-	-	-	-	ucacugugucuuuccccuuagc	acaaggggucacucacugugag	acaaggggucacucacugugaguggcaauggcaucucacugugucuuuccccuuagc	gi|753571843|ref|NC_018736.2|:54892463..54892520:+	gi|753571843|ref|NC_018736.2|	_10243	E1	E1_10243
gi|753572085|ref|NC_018728.2|_4816	289.5	89 +/- 5%	-	569	564	0	5	-	-	-	-	-	ugccucucacccucugcccaca	agggcagagugugggaugguugu	agggcagagugugggaugguuguaucaaggacuguggucuucaugccucucacccucugcccaca	gi|753572085|ref|NC_018728.2|:74770516..74770581:-	gi|753572085|ref|NC_018728.2|	_4816	B3	B3_4816
gi|753571878|ref|NC_018731.2|_7171	278.8	89 +/- 5%	-	547	516	0	31	-	-	-	-	-	ucuuguccucagaucuuugugu	acaaagaucugaggacaagaga	acaaagaucugaggacaagagauaucccaaguauauuucuuguccucagaucuuugugu	gi|753571878|ref|NC_018731.2|:106397314..106397373:+	gi|753571878|ref|NC_018731.2|	_7171	C2	C2_7171
gi|753571810|ref|NC_018741.2|_12917	266.3	89 +/- 5%	-	526	519	0	7	-	-	-	-	-	ucauuuugaucccacagccuaca	cgggcugugggagaugauugga	cgggcugugggagaugauuggauagaaagcauuacucuauucauuuugaucccacagccuaca	gi|753571810|ref|NC_018741.2|:126258009..126258072:+	gi|753571810|ref|NC_018741.2|	_12917	X	X_12917
gi|753571822|ref|NC_018739.2|_12167	206.1	89 +/- 5%	-	402	250	0	152	-	-	mmu-miR-1843a-5p	-	-	cauggaggucucugucuggcu	uccgaucguuccccuccauaca	cauggaggucucugucuggcuuagggcagcugacuaaguccgaucguuccccuccauaca	gi|753571822|ref|NC_018739.2|:18351119..18351179:-	gi|753571822|ref|NC_018739.2|	_12167	F1	F1_12167
gi|753571845|ref|NC_018735.2|_9523	171.8	89 +/- 5%	-	338	312	0	26	-	-	-	-	-	uaccaaaaguaauaaugucccg	cauuauuacucacgguacga	cauuauuacucacgguacgaguuugaagugucacagcgcguaccaaaaguaauaaugucccg	gi|753571845|ref|NC_018735.2|:92492174..92492236:+	gi|753571845|ref|NC_018735.2|	_9523	D4	D4_9523
gi|753571885|ref|NC_018729.2|_5462	163.1	89 +/- 5%	-	323	322	0	1	-	-	-	-	-	ggagagagcacagucugagugg	uugaugaucguucuuucucuccuuuug	uugaugaucguucuuucucuccuuuugggagaguaagagggagagagcacagucugagugg	gi|753571885|ref|NC_018729.2|:17723847..17723908:-	gi|753571885|ref|NC_018729.2|	_5462	B4	B4_5462
gi|753571881|ref|NC_018730.2|_6272	133.3	89 +/- 5%	-	254	202	0	52	-	-	mmu-miR-6998-3p	-	-	ugagcugcccaggagucccugca	ugaggggcuccugggcggcu	ugagcugcccaggagucccugcauucuauguuuauaucaaaagugaggggcuccugggcggcu	gi|753571881|ref|NC_018730.2|:139560004..139560067:+	gi|753571881|ref|NC_018730.2|	_6272	C1	C1_6272
gi|753572085|ref|NC_018728.2|_4567	98.8	89 +/- 5%	-	196	195	0	1	-	-	-	-	-	cuuccacucaggucaucaucu	ggugccuggguggcucagu	ggugccuggguggcucagucgguuaagugucugacuuccacucaggucaucaucu	gi|753572085|ref|NC_018728.2|:145388338..145388393:+	gi|753572085|ref|NC_018728.2|	_4567	B3	B3_4567
gi|753571837|ref|NC_018737.2|_10850	81	89 +/- 5%	-	160	159	0	1	-	-	-	-	-	uacccagaugucccuuugugca	uaucagggcaccugggugg	uacccagaugucccuuugugcaacuauuuaaaaaauuguaucagggcaccugggugg	gi|753571837|ref|NC_018737.2|:30872240..30872297:+	gi|753571837|ref|NC_018737.2|	_10850	E2	E2_10850
gi|753571830|ref|NC_018738.2|_11565	70.2	89 +/- 5%	-	139	135	0	4	-	-	-	-	-	acccccaacucagugcccagu	ggggcgcugagcugaugguca	ggggcgcugagcugauggucaccuguaaaccagugacccccaacucagugcccagu	gi|753571830|ref|NC_018738.2|:40652292..40652348:+	gi|753571830|ref|NC_018738.2|	_11565	E3	E3_11565
gi|753572100|ref|NC_018725.2|_2216	66.8	89 +/- 5%	-	131	116	0	15	-	-	-	-	-	acuuuauugucaccugcucuag	agagcaggugacaauaaaguga	acuuuauugucaccugcucuagucuaaucuagucaucuagucuagagcaggugacaauaaaguga	gi|753572100|ref|NC_018725.2|:100700935..100701000:+	gi|753572100|ref|NC_018725.2|	_2216	A3	A3_2216
gi|753571860|ref|NC_018734.2|_9127	58.1	89 +/- 5%	-	109	44	0	65	-	-	mmu-miR-6975-3p	-	-	ccucuccucucuggccucagg	aucaggcccaggaggagagacu	aucaggcccaggaggagagacuugaucccugaccuccagccucuccucucuggccucagg	gi|753571860|ref|NC_018734.2|:23543624..23543684:-	gi|753571860|ref|NC_018734.2|	_9127	D3	D3_9127
gi|753571866|ref|NC_018733.2|_8496	54.9	89 +/- 5%	-	109	98	0	11	-	-	-	-	-	uucugaaagggcauaauaugu	cacauugugccuuuucagaaa	uucugaaagggcauaauaugugauaagccugauaagacacacauugugccuuuucagaaa	gi|753571866|ref|NC_018733.2|:49596472..49596532:+	gi|753571866|ref|NC_018733.2|	_8496	D2	D2_8496
gi|753572096|ref|NC_018726.2|_3211	50.6	89 +/- 5%	-	93	86	0	7	-	-	cfa-miR-8891	-	-	uacccagucaccccugaaguga	uuucaggggggucugggcgg	uacccagucaccccugaagugaggauuuuuaaaaugacuuuucaggggggucugggcgg	gi|753572096|ref|NC_018726.2|:142681050..142681109:-	gi|753572096|ref|NC_018726.2|	_3211	B1	B1_3211
gi|753572100|ref|NC_018725.2|_2620	49	89 +/- 5%	-	97	74	0	23	-	-	-	-	-	aggacucaggguggcucuguga	acagaccauccugagccacuug	acagaccauccugagccacuuggauuauuuuguuucaaggacucaggguggcucuguga	gi|753572100|ref|NC_018725.2|:122082693..122082752:-	gi|753572100|ref|NC_018725.2|	_2620	A3	A3_2620
gi|753572091|ref|NC_018727.2|_3674	36.1	89 +/- 5%	-	65	43	0	22	-	-	mmu-miR-466o-3p	-	-	uacauacagacaggcacacaugu	ugugugugugugugugugugu	uacauacagacaggcacacauguguaauuuauaauuauugugugugugugugugugugu	gi|753572091|ref|NC_018727.2|:99421811..99421870:+	gi|753572091|ref|NC_018727.2|	_3674	B2	B2_3674
gi|753571881|ref|NC_018730.2|_6079	34.8	89 +/- 5%	-	70	67	0	3	-	-	-	-	-	ucacuaaaccugucugagccagu	ugggucagacuuguuaggaggugu	ugggucagacuuguuaggaggugugaucuuggacacaucacuaaaccugucugagccagu	gi|753571881|ref|NC_018730.2|:63754505..63754565:+	gi|753571881|ref|NC_018730.2|	_6079	C1	C1_6079
gi|753571885|ref|NC_018729.2|_5641	33.7	89 +/- 5%	-	68	67	0	1	-	-	-	-	-	aacucccucuccuuucaguagcu	cuucuguagggagaggggu	aacucccucuccuuucaguagcuuggagucuuaagcuucuguagggagaggggu	gi|753571885|ref|NC_018729.2|:83082814..83082868:-	gi|753571885|ref|NC_018729.2|	_5641	B4	B4_5641
gi|753571860|ref|NC_018734.2|_9114	32.3	89 +/- 5%	-	66	65	0	1	-	-	-	-	-	uuccaccuccugucucccacu	aggaagaauggagguggaauu	aggaagaauggagguggaauuuaucugcccccuuugcuuccaccuccugucucccacu	gi|753571860|ref|NC_018734.2|:22330804..22330862:-	gi|753571860|ref|NC_018734.2|	_9114	D3	D3_9114
gi|753572104|ref|NC_018724.2|_1436	31.4	89 +/- 5%	-	63	62	0	1	-	-	-	-	-	cuccagcacgggccccugagu	agcaggggucaguguugcga	agcaggggucaguguugcgacacugauucugacuccuccagcacgggccccugagu	gi|753572104|ref|NC_018724.2|:1123226..1123282:-	gi|753572104|ref|NC_018724.2|	_1436	A2	A2_1436
gi|753572085|ref|NC_018728.2|_4539	30.6	89 +/- 5%	-	54	24	0	30	-	-	mmu-miR-345-3p	-	-	ccugaacuaggggucuggagg	gcugacuccuaguccagugcucg	gcugacuccuaguccagugcucgugauggcuggugggcccugaacuaggggucuggagg	gi|753572085|ref|NC_018728.2|:142800235..142800294:+	gi|753572085|ref|NC_018728.2|	_4539	B3	B3_4539
gi|753571872|ref|NC_018732.2|_8250	27.8	89 +/- 5%	-	55	51	0	4	-	-	-	-	-	acggcucccuuugcuucuccagg	ucggaggaggaagggugccgcgg	ucggaggaggaagggugccgcgggcucugcggcucacggcucccuuugcuucuccagg	gi|753571872|ref|NC_018732.2|:105313345..105313403:-	gi|753571872|ref|NC_018732.2|	_8250	D1	D1_8250
gi|753572100|ref|NC_018725.2|_1972	27.5	89 +/- 5%	-	48	44	0	4	-	-	mmu-miR-7064-3p	-	-	gagggccccccccaauccugu	aggguuggguggaggcuuucc	gagggccccccccaauccuguugugcucaauucagaggguuggguggaggcuuucc	gi|753572100|ref|NC_018725.2|:4506516..4506572:+	gi|753572100|ref|NC_018725.2|	_1972	A3	A3_1972
gi|753572113|ref|NC_018723.2|_219	27.4	89 +/- 5%	-	55	48	0	7	-	-	-	-	-	uaucaggaagaaagggagaga	cgucucuuucuuccuggucu	cgucucuuucuuccuggucuuaacaaucagauauaaauaucaggaagaaagggagaga	gi|753572113|ref|NC_018723.2|:101998981..101999039:+	gi|753572113|ref|NC_018723.2|	_219	A1	A1_219
gi|753571878|ref|NC_018731.2|_7013	26.7	89 +/- 5%	-	49	8	0	41	-	-	mmu-miR-2136	-	-	uuggguguguguggggggag	aacccccugggcgccugugg	uuggguguguguggggggaggggacaggcgggaacccccugggcgccugugg	gi|753571878|ref|NC_018731.2|:7456557..7456609:+	gi|753571878|ref|NC_018731.2|	_7013	C2	C2_7013
gi|753571830|ref|NC_018738.2|_11590	18.9	89 +/- 5%	-	38	37	0	1	-	-	-	-	-	gccaccagcgucccccacccggg	aggcgguggccgcaggcgggcgu	aggcgguggccgcaggcgggcguguccugugguccacgccaccagcgucccccacccggg	gi|753571830|ref|NC_018738.2|:673069..673129:-	gi|753571830|ref|NC_018738.2|	_11590	E3	E3_11590
gi|753572096|ref|NC_018726.2|_2867	17.3	89 +/- 5%	-	34	31	0	3	-	-	-	-	-	aaugugaauucuucucccguggu	accacgggagaagaauucacauuc	accacgggagaagaauucacauucaacugagagcugaguguauugaaugugaauucuucucccguggu	gi|753572096|ref|NC_018726.2|:121355950..121356018:+	gi|753572096|ref|NC_018726.2|	_2867	B1	B1_2867
gi|753572096|ref|NC_018726.2|_3180	15.5	89 +/- 5%	-	31	28	0	3	-	-	-	-	-	aaugugaauucuucucccguggu	accacgggagaagaauucacauuc	accacgggagaagaauucacauucaauacacucagcucucaguugaaugugaauucuucucccguggu	gi|753572096|ref|NC_018726.2|:121355950..121356018:-	gi|753572096|ref|NC_018726.2|	_3180	B1	B1_3180
gi|753571860|ref|NC_018734.2|_8807	15.5	89 +/- 5%	-	34	33	0	1	-	-	-	-	-	uacucucguucauucaucccca	ugaaugaaugaaugaugaguga	ugaaugaaugaaugaugagugaaugaaugaaugaauucuacucucguucauucaucccca	gi|753571860|ref|NC_018734.2|:11084243..11084303:+	gi|753571860|ref|NC_018734.2|	_8807	D3	D3_8807
gi|753571881|ref|NC_018730.2|_6917	14.3	89 +/- 5%	-	30	27	0	3	-	-	-	-	-	accggcagcucuuccacccaga	ugggaaggaggaugccgccaaca	accggcagcucuuccacccagagcagcucaucacugggaaggaggaugccgccaaca	gi|753571881|ref|NC_018730.2|:203714857..203714914:-	gi|753571881|ref|NC_018730.2|	_6917	C1	C1_6917
gi|753571872|ref|NC_018732.2|_8006	11.8	89 +/- 5%	-	24	21	0	3	-	-	-	-	-	uggcgcggagagggcccacagcgu	cuguaugccuucaccgcuca	uggcgcggagagggcccacagcguacuuggugacacuguaugccuucaccgcuca	gi|753571872|ref|NC_018732.2|:113931633..113931688:+	gi|753571872|ref|NC_018732.2|	_8006	D1	D1_8006
gi|753572104|ref|NC_018724.2|_1073	11	89 +/- 5%	-	25	24	0	1	-	-	-	-	-	acauguccugcucucuugca	ugugaggggagcaggacugacga	ugugaggggagcaggacugacgacucccucaucucucacauguccugcucucuugca	gi|753572104|ref|NC_018724.2|:14577047..14577104:+	gi|753572104|ref|NC_018724.2|	_1073	A2	A2_1073
gi|753572104|ref|NC_018724.2|_1920	11	89 +/- 5%	-	16	11	0	5	-	-	mmu-miR-12179-5p	-	-	ucucuguccccgagugccagu	agggcacacagggacagagcu	agggcacacagggacagagcugugugucagccaucucuguccccgagugccagu	gi|753572104|ref|NC_018724.2|:161559821..161559875:-	gi|753572104|ref|NC_018724.2|	_1920	A2	A2_1920
gi|753572096|ref|NC_018726.2|_3049	10.7	89 +/- 5%	-	24	17	0	7	-	-	-	-	-	ugcagaaggaucuggaagagga	ucacuuccauuuccuuccgcu	ugcagaaggaucuggaagaggaagggcucgucuggaucucacuuccauuuccuuccgcu	gi|753572096|ref|NC_018726.2|:32660891..32660950:-	gi|753572096|ref|NC_018726.2|	_3049	B1	B1_3049
gi|753571843|ref|NC_018736.2|_10320	10.3	89 +/- 5%	-	21	20	0	1	-	-	-	-	-	acgcgcccgccuuucgccccagu	uaggggcaaaagggggcgcuugu	uaggggcaaaagggggcgcuuguccccgacucugacgcgcccgccuuucgccccagu	gi|753571843|ref|NC_018736.2|:2217857..2217914:-	gi|753571843|ref|NC_018736.2|	_10320	E1	E1_10320
gi|753571878|ref|NC_018731.2|_7331	10.2	89 +/- 5%	-	21	20	0	1	-	-	-	-	-	uucucauugguuucauguccugu	aggagcuggccaaugaguugu	uucucauugguuucauguccugucaguuccaggagcuggccaaugaguugu	gi|753571878|ref|NC_018731.2|:16002006..16002057:-	gi|753571878|ref|NC_018731.2|	_7331	C2	C2_7331
gi|753572100|ref|NC_018725.2|_2375	10.1	89 +/- 5%	-	21	20	0	1	-	-	-	-	-	ugagcaaccgaggugcccgugc	aggggcgccuggguggcucagu	ugagcaaccgaggugcccgugcauugcuuuuuaaaaauaacaggggcgccuggguggcucagu	gi|753572100|ref|NC_018725.2|:16860641..16860704:-	gi|753572100|ref|NC_018725.2|	_2375	A3	A3_2375
gi|753571837|ref|NC_018737.2|_10966	9.2	89 +/- 5%	-	19	18	0	1	-	-	-	-	-	ugggccacgggagcugcgggagc	cacccccagcccuguggcaugg	ugggccacgggagcugcgggagcccggagcguuugcacccccagcccuguggcaugg	gi|753571837|ref|NC_018737.2|:60389181..60389238:+	gi|753571837|ref|NC_018737.2|	_10966	E2	E2_10966
gi|753572085|ref|NC_018728.2|_4356	9	89 +/- 5%	-	20	18	0	2	-	-	-	-	-	acuagccccugaugaucugcc	aggaacucaugggcuauugcugg	acuagccccugaugaucugccugaugcccuccugcaggaacucaugggcuauugcugg	gi|753572085|ref|NC_018728.2|:51904477..51904535:+	gi|753572085|ref|NC_018728.2|	_4356	B3	B3_4356
gi|753571843|ref|NC_018736.2|_10570	7.6	89 +/- 5%	-	11	7	0	4	-	-	mmu-miR-146b-5p	-	-	ugagaacucuccuggggaaagg	uuucccuggucgguuccucucc	ugagaacucuccuggggaaaggguaaacauauguaccuccuuucccuggucgguuccucucc	gi|753571843|ref|NC_018736.2|:53152174..53152236:-	gi|753571843|ref|NC_018736.2|	_10570	E1	E1_10570
gi|753572113|ref|NC_018723.2|_256	7.4	89 +/- 5%	-	15	14	0	1	-	-	-	-	-	gagccggccucgcuuccccgg	ggggagcgagccccggcucuu	gagccggccucgcuuccccggccagcaccucgggggagcgagccccggcucuu	gi|753572113|ref|NC_018723.2|:119424073..119424126:+	gi|753572113|ref|NC_018723.2|	_256	A1	A1_256
gi|753571881|ref|NC_018730.2|_6834	7.3	89 +/- 5%	-	8	7	0	1	-	-	mmu-miR-710	-	-	ccaagucuccucucccugca	acagggagaggcgacccgagg	acagggagaggcgacccgaggcugaggguagccaagucuccucucccugca	gi|753571881|ref|NC_018730.2|:143597351..143597402:-	gi|753571881|ref|NC_018730.2|	_6834	C1	C1_6834
gi|753572085|ref|NC_018728.2|_4562	7.3	89 +/- 5%	-	15	14	0	1	-	-	-	-	-	uguggcaaccaagcgcucgaucug	agggcgcucagguugucagaga	uguggcaaccaagcgcucgaucugagguguuugcugagcucuucagggcgcucagguugucagaga	gi|753572085|ref|NC_018728.2|:144878249..144878315:+	gi|753572085|ref|NC_018728.2|	_4562	B3	B3_4562
gi|753572085|ref|NC_018728.2|_4542	7	89 +/- 5%	-	8	6	0	2	-	-	mmu-miR-185-5p	-	-	uggagagagcucaccaucccu	gaaugguucccgacucuccagcu	uggagagagcucaccaucccuggguucucgucaucugcuaggaaugguucccgacucuccagcu	gi|753572085|ref|NC_018728.2|:142861217..142861281:+	gi|753572085|ref|NC_018728.2|	_4542	B3	B3_4542
gi|753572100|ref|NC_018725.2|_2542	6.3	89 +/- 4%	-	14	13	0	1	-	-	-	-	-	ucuuucuuccucucuccccagc	uggugaggggagaaguacagca	uggugaggggagaaguacagcagggaaacagacucccuucuuucuuccucucuccccagc	gi|753572100|ref|NC_018725.2|:90858041..90858101:-	gi|753572100|ref|NC_018725.2|	_2542	A3	A3_2542
gi|753571881|ref|NC_018730.2|_5832	6.3	89 +/- 4%	-	7	6	0	1	-	-	cfa-miR-8903	-	-	gcuugggccgagggcugaacga	uuucugccucagcccagg	gcuugggccgagggcugaacgacaugggugacaaggagcguuucugccucagcccagg	gi|753571881|ref|NC_018730.2|:9118524..9118582:+	gi|753571881|ref|NC_018730.2|	_5832	C1	C1_5832
gi|753572096|ref|NC_018726.2|_3123	5.9	90 +/- 4%	-	13	11	0	2	-	-	-	-	-	cucuucaucagguguaaaugga	cauuuacacuugaugggagg	cucuucaucagguguaaauggaucugagacuucccauccauuuacacuugaugggagg	gi|753572096|ref|NC_018726.2|:81441351..81441409:-	gi|753572096|ref|NC_018726.2|	_3123	B1	B1_3123
gi|753572096|ref|NC_018726.2|_2814	5.8	90 +/- 4%	-	13	12	0	1	-	-	-	-	-	cccucccagcauccacgagcga	cacugguggaccuuggagaagca	cccucccagcauccacgagcgagcgggccgugccucacugguggaccuuggagaagca	gi|753572096|ref|NC_018726.2|:86640072..86640130:+	gi|753572096|ref|NC_018726.2|	_2814	B1	B1_2814
gi|753571830|ref|NC_018738.2|_11372	5.7	90 +/- 4%	-	12	11	0	1	-	-	-	-	-	uggaaggccuggcuuugcagcgu	ccugcagacccggccuuggcaag	uggaaggccuggcuuugcagcguggacucgacccugcagacccggccuuggcaag	gi|753571830|ref|NC_018738.2|:10810487..10810542:+	gi|753571830|ref|NC_018738.2|	_11372	E3	E3_11372
gi|753571837|ref|NC_018737.2|_11029	5.7	90 +/- 4%	-	5	2	0	3	-	-	mmu-miR-6922-5p	-	-	agugggaggggcugaggccaga	ugacucagugcccucccccaga	agugggaggggcugaggccagacuuggcuucugacucagugcccucccccaga	gi|753571837|ref|NC_018737.2|:7512000..7512053:-	gi|753571837|ref|NC_018737.2|	_11029	E2	E2_11029
gi|753571860|ref|NC_018734.2|_9009	5.1	90 +/- 4%	-	5	4	0	1	-	-	mmu-miR-7053-3p	-	-	uuccugugacugugaggcuuuca	aacccccacgucacaucuuugg	aacccccacgucacaucuuuggucgaauaauugcaccuuccugugacugugaggcuuuca	gi|753571860|ref|NC_018734.2|:93415935..93415995:+	gi|753571860|ref|NC_018734.2|	_9009	D3	D3_9009
gi|753571866|ref|NC_018733.2|_8511	5	90 +/- 4%	-	12	7	0	5	-	-	-	-	-	aaagaggagcuggaguuggaaa	ucccaucuccaugccccuucu	ucccaucuccaugccccuucuuccuggaaggaaagaggagcuggaguuggaaa	gi|753571866|ref|NC_018733.2|:59301421..59301474:+	gi|753571866|ref|NC_018733.2|	_8511	D2	D2_8511
gi|753571845|ref|NC_018735.2|_9325	4.5	73 +/- 5%	-	3	2	0	1	-	-	mmu-miR-7064-3p	-	-	cagggcccaggaauucacauuu	aaugugaauuccuggcuccu	aaugugaauuccuggcuccuaccccagagguuugaggcagggcccaggaauucacauuu	gi|753571845|ref|NC_018735.2|:18414857..18414916:+
gi|753571872|ref|NC_018732.2|_7975	4.4	73 +/- 5%	-	6046	3862	0	2184	-	-	mmu-miR-7084-3p	-	-	accucugaaugcucuggucu	agacuagagcauucauucggagg	agacuagagcauucauucggagguucuuacccuuaugagaaccucugaaugcucuggucu	gi|753571872|ref|NC_018732.2|:110841992..110842052:+
gi|753572096|ref|NC_018726.2|_2960	4.4	73 +/- 5%	-	3	2	0	1	-	-	mmu-miR-7016-3p	-	-	uccugccucagugucccauccaca	gcucggacccggaggcaguagc	uccugccucagugucccauccacaugcagagugccaagugcucggacccggaggcaguagc	gi|753572096|ref|NC_018726.2|:194100811..194100872:+
gi|753571810|ref|NC_018741.2|_13125	4.3	73 +/- 5%	-	25	25	0	0	-	-	mmu-miR-503-5p	-	-	uagcagcgggaacaguacu	uauuguuucugcugcccgg	uagcagcgggaacaguacugcagugggcgaucggugcucuggaguauuguuucugcugcccgg	gi|753571810|ref|NC_018741.2|:110319413..110319476:-
gi|753571845|ref|NC_018735.2|_9840	4.3	73 +/- 5%	-	14	14	0	0	-	-	mmu-miR-6991-3p	-	-	ucagcccuucacccgcccacagg	agagggcggggugggggggaggugg	agagggcggggugggggggaggugguggggggcacugaccucugaccucagcccuucacccgcccacagg	gi|753571845|ref|NC_018735.2|:92490951..92491021:-
gi|753572104|ref|NC_018724.2|_1494	4.2	73 +/- 5%	-	61	61	0	0	-	-	mmu-miR-1894-5p	-	-	uucuccccuucccugcccaca	cgggcaggcaggggacagc	cgggcaggcaggggacagcaggcagggcugacggcuucuccccuucccugcccaca	gi|753572104|ref|NC_018724.2|:6262273..6262329:-
gi|753571830|ref|NC_018738.2|_11834	4.2	73 +/- 5%	-	25	25	0	0	-	-	mmu-miR-7032-3p	-	-	uuccucucaccuuccccgcg	caggggcaggggcgagggaggg	caggggcaggggcgagggagggagcucuguuccuuccucucaccuuccccgcg	gi|753571830|ref|NC_018738.2|:40632690..40632743:-
gi|753571845|ref|NC_018735.2|_9628	4.1	73 +/- 5%	-	22	22	0	0	-	-	mmu-miR-1894-5p	-	-	uucuccccgcguuccucccaga	gcgggggaccgcggcggaggugg	gcgggggaccgcggcggagguggugagugcuccggggcgccuucuccccgcguuccucccaga	gi|753571845|ref|NC_018735.2|:27003352..27003415:-
gi|753571872|ref|NC_018732.2|_7935	4.1	73 +/- 5%	-	83	83	0	0	-	-	mmu-miR-683	-	-	ccugcuguuucucaccugaca	ugagguggggcagcagcaggua	ugagguggggcagcagcagguagcugucgggccuuaccugcuguuucucaccugaca	gi|753571872|ref|NC_018732.2|:108683072..108683129:+
gi|753572100|ref|NC_018725.2|_1999	4.1	73 +/- 5%	-	49	49	0	0	-	-	mmu-miR-7032-3p	-	-	cuccucuccccucgcccggca	ccgggcgggggguggggggga	ccgggcggggggugggggggaccagugaugcagccgauguccuccucuccccucgcccggca	gi|753572100|ref|NC_018725.2|:14047762..14047824:+
gi|753571872|ref|NC_018732.2|_7807	4.1	73 +/- 5%	-	17	14	0	3	-	-	mmu-miR-883a-3p	-	-	caacugcaguuucucucccug	ugagagcagccugcaguucg	ugagagcagccugcaguucggcgaaggguguucacaacgcugcccaacugcaguuucucucccug	gi|753571872|ref|NC_018732.2|:97079462..97079527:+
gi|753571837|ref|NC_018737.2|_11084	4.1	73 +/- 5%	-	20	20	0	0	-	-	mmu-miR-7094-3p	-	-	cacucugcccgugcucccccagc	cgggggcgccgggcagugacgg	cgggggcgccgggcagugacgggccgcccgccgggcgccggggcuuggccggucacggcacucugcccgugcucccccagc	gi|753571837|ref|NC_018737.2|:11258633..11258714:-
gi|753571843|ref|NC_018736.2|_9949	4.1	73 +/- 5%	-	2	1	0	1	-	-	mmu-miR-6909-5p	-	-	gaggggggcuccggcggg	ccgacccgggccccgcca	ccgacccgggccccgccauguccuucuuccggcggaaagguagcagaggggggcuccggcggg	gi|753571843|ref|NC_018736.2|:10211622..10211685:+
gi|753572104|ref|NC_018724.2|_1071	4	73 +/- 5%	-	13	13	0	0	-	-	mmu-miR-874-5p	-	-	cggccccagcccccacucccu	ggggugauggguggguccuaggc	ggggugauggguggguccuaggcuguccuugcugccggccccagcccccacucccu	gi|753572104|ref|NC_018724.2|:14466301..14466357:+
gi|753571845|ref|NC_018735.2|_9518	4	73 +/- 5%	-	22	22	0	0	-	-	mmu-miR-1983	-	-	cucaccugccgcgucucccucaga	ggagggccgucccggcucagcagca	cucaccugccgcgucucccucagagaaagcgggcuccgcgcccucgggagggccgucccggcucagcagca	gi|753571845|ref|NC_018735.2|:91841274..91841345:+
gi|753571878|ref|NC_018731.2|_7286	4	73 +/- 5%	-	19	19	0	0	-	-	mmu-miR-3971	-	-	cuccccacgugugcuccguagg	cgcggggcacaguaugguggg	cgcggggcacaguauggugggcagguccccagccccuccccacgugugcuccguagg	gi|753571878|ref|NC_018731.2|:2290275..2290332:-
gi|753571845|ref|NC_018735.2|_9537	4	73 +/- 5%	-	12	12	0	0	-	-	mmu-miR-877-3p	-	-	uguccucugaccgcccugcc	cagggugggaagucggacucu	cagggugggaagucggacucuccguacccgccucguguccucugaccgcccugcc	gi|753571845|ref|NC_018735.2|:93473042..93473097:+
gi|753571885|ref|NC_018729.2|_5414	4	73 +/- 5%	-	12	12	0	0	-	-	mmu-miR-505-5p	-	-	uggagccagccccugagucu	gcuccaggcuggcccuug	uggagccagccccugagucugcccaccgcccccugugagaggcagcuccaggcuggcccuug	gi|753571885|ref|NC_018729.2|:138702571..138702633:+
gi|753571837|ref|NC_018737.2|_11194	4	73 +/- 5%	-	22	22	0	0	-	-	mmu-miR-7017-3p	-	-	ucccugcuuccucugugcccaga	ggggcacucagguggggcggggagu	ggggcacucagguggggcggggaguccuagcaggagggcggcccgugcucacagaggcucccugcuuccucugugcccaga	gi|753571837|ref|NC_018737.2|:33408516..33408597:-
gi|753571860|ref|NC_018734.2|_9045	4	73 +/- 5%	-	37	37	0	0	-	-	mmu-miR-6919-3p	-	-	ucuccuccuccucgaccuca	agguaccuucggguuggggaggcc	ucuccuccuccucgaccucauccacaucagauaagguaccuucggguuggggaggcc	gi|753571860|ref|NC_018734.2|:7858746..7858803:-
gi|753572085|ref|NC_018728.2|_4581	4	73 +/- 5%	-	17	17	0	0	-	-	mmu-miR-3077-3p	-	-	cugacuccuccugucccuucccagg	ggggucgggguggggggggcuggug	ggggucgggguggggggggcugguggcagcagccucugaggccugcugacuccuccugucccuucccagg	gi|753572085|ref|NC_018728.2|:146526198..146526268:+
gi|753571885|ref|NC_018729.2|_5046	4	73 +/- 5%	-	17	17	0	0	-	-	mmu-miR-12181-5p	-	-	gugagggugaagaaaaccugu	agguuuucuucaccuucaaaa	gugagggugaagaaaaccuguguaggguuccagcccagguuuucuucaccuucaaaa	gi|753571885|ref|NC_018729.2|:24782519..24782576:+
gi|753572096|ref|NC_018726.2|_2997	3.9	50 +/- 5%	-	21	21	0	0	-	-	mmu-miR-702-3p	-	-	cgcccaccggcucggagcugu	agcgccccgcgccggccggcgcc	agcgccccgcgccggccggcgcccaccugccggcgcccaccggcucggagcugu	gi|753572096|ref|NC_018726.2|:205580070..205580124:+
gi|753571881|ref|NC_018730.2|_6195	3.9	50 +/- 5%	-	12	12	0	0	-	-	cfa-miR-8827	-	-	uccuccucgucggccucuucg	aagauggcggccggcggcggcggagg	aagauggcggccggcggcggcggaggcagcaguaaggccuccuccucgucggccucuucg	gi|753571881|ref|NC_018730.2|:105374153..105374213:+
gi|753572113|ref|NC_018723.2|_723	3.9	50 +/- 5%	-	16	16	0	0	-	-	mmu-miR-6968-5p	-	-	cgggggcggggcgggguccg	gacuucuccccgcuuccgau	cgggggcggggcgggguccggaggcuggggagccgcuagggaggaugccagucuuuuuuggacuucuccccgcuuccgau	gi|753572113|ref|NC_018723.2|:173537708..173537788:-
gi|753572113|ref|NC_018723.2|_204	3.9	50 +/- 5%	-	53	53	0	0	-	-	mmu-miR-5046	-	-	ugcucccgcccuuucugccgcu	uggcagaagcggacagg	ugcucccgcccuuucugccgcuucccccaguggcagaagcggacagg	gi|753572113|ref|NC_018723.2|:92389398..92389445:+
gi|753572100|ref|NC_018725.2|_1949	3.9	50 +/- 5%	-	16	16	0	0	-	-	mmu-miR-3470b	-	-	ucacucugccccuucccgca	ugggaggauggcugggcggcc	ugggaggauggcugggcggcccuugcucagggucacucugccccuucccgca	gi|753572100|ref|NC_018725.2|:433090..433142:+
gi|753572104|ref|NC_018724.2|_1394	3.9	50 +/- 5%	-	10	6	0	4	-	-	-	-	-	uagagggauguguaugcuggg	uggcaugcuggucccuccgca	uagagggauguguaugcugggcagacugggcuccuaaagauauaaggaguugaccccuggcaugcuggucccuccgca	gi|753572104|ref|NC_018724.2|:162593335..162593413:+
gi|753571810|ref|NC_018741.2|_12663	3.9	50 +/- 5%	-	48	48	0	0	-	-	mmu-miR-7032-3p	-	-	uuccucuccuuccuguucca	gacacgagggcgggggagc	gacacgagggcgggggagccugacggccguggcaccagcuuccucuccuuccuguucca	gi|753571810|ref|NC_018741.2|:84112..84171:+
gi|753571837|ref|NC_018737.2|_11269	3.8	50 +/- 5%	-	20	20	0	0	-	-	mmu-miR-6980-5p	-	-	gugggggguggagguugcag	gcacggccucgaacugcccaugu	gugggggguggagguugcaggggucguggccacagaggccuggguucagaucccagcacggccucgaacugcccaugu	gi|753571837|ref|NC_018737.2|:57425025..57425103:-
gi|753571885|ref|NC_018729.2|_5664	3.8	50 +/- 5%	-	19	19	0	0	-	-	cfa-miR-8876	-	-	cugccucuucccugcccuagg	aagggagggaggaacuggcagga	aagggagggaggaacuggcaggagauuuacgcugccucuucccugcccuagg	gi|753571885|ref|NC_018729.2|:84170632..84170684:-
gi|753572100|ref|NC_018725.2|_2000	3.8	50 +/- 5%	-	49	49	0	0	-	-	mmu-miR-7032-3p	-	-	cuccucuccccucgcccggca	cggcagagccuggagcaggagcg	cuccucuccccucgcccggcagagcugaccauggcggagaugcggcagagccuggagcaggagcg	gi|753572100|ref|NC_018725.2|:14047803..14047868:+
gi|753571872|ref|NC_018732.2|_8260	3.8	50 +/- 5%	-	15	15	0	0	-	-	mmu-miR-3099-5p	-	-	ucagcuuccuucccucugccu	gagagguggaagagccgaca	gagagguggaagagccgacaggugagggaacggggacccggagccagaugccagcucagcuuccuucccucugccu	gi|753571872|ref|NC_018732.2|:106330620..106330696:-
gi|753571885|ref|NC_018729.2|_5503	3.8	50 +/- 5%	-	45	38	0	7	-	-	mmu-miR-6996-3p	-	-	gggugucuguguggguacacgu	cacgcacacagccacguacaca	gggugucuguguggguacacguguauauauguauacgugcacgcacacagccacguacaca	gi|753571885|ref|NC_018729.2|:41123964..41124025:-
gi|753571872|ref|NC_018732.2|_7981	3.8	50 +/- 5%	-	19	19	0	0	-	-	mmu-miR-3470b	-	-	ucacucugcauuucccucuucc	agggaggaaggcuuagugaga	agggaggaaggcuuagugagaugacaggccauuuguccuuuucacucugcauuucccucuucc	gi|753571872|ref|NC_018732.2|:111200350..111200413:+
gi|753571843|ref|NC_018736.2|_10512	3.8	50 +/- 5%	-	32	32	0	0	-	-	mmu-miR-7063-3p	-	-	ugcucucugcuuuucccacaga	ggugggggugggggggagccucacg	ggugggggugggggggagccucacgugacccaggugcucucugcuuuucccacaga	gi|753571843|ref|NC_018736.2|:40745444..40745500:-
gi|753572104|ref|NC_018724.2|_1468	3.8	50 +/- 5%	-	22	22	0	0	-	-	mmu-miR-7052-3p	-	-	ucucugcccucuccccagug	uuggggucugcgggggcaggggug	uuggggucugcgggggcagggguggagugugccuggggccagggcagggcccccaacugacccgucucugcccucuccccagug	gi|753572104|ref|NC_018724.2|:3343259..3343343:-
gi|753571881|ref|NC_018730.2|_6616	3.8	50 +/- 5%	-	15	15	0	0	-	-	mmu-miR-667-3p	-	-	ugacaccuugccuuaugccucu	gggcaggcagggguccua	gggcaggcagggguccuagagggugaccccuucccuaugacaccuugccuuaugccucu	gi|753571881|ref|NC_018730.2|:35860248..35860307:-
gi|753571843|ref|NC_018736.2|_10433	3.8	50 +/- 5%	-	195	194	0	1	-	-	mmu-miR-451a	-	-	gaaccguuaccauuacuaa	augguaacgguuuccucgcc	gaaccguuaccauuacuaaacucaguaaugguaacgguuuccucgcc	gi|753571843|ref|NC_018736.2|:17821796..17821843:-
gi|753571810|ref|NC_018741.2|_12896	3.8	50 +/- 5%	-	153	153	0	0	-	-	cfa-miR-2114	-	-	uagucccuuccuugaagcga	gccucaagcaagggacuuua	uagucccuuccuugaagcgaucggguaaaucacaugaugagccucaagcaagggacuuua	gi|753571810|ref|NC_018741.2|:122226014..122226074:+
gi|753572100|ref|NC_018725.2|_2144	3.8	50 +/- 5%	-	27	27	0	0	-	-	mmu-miR-216b-5p	-	-	gaaucucuacggguaagugugu	auuugccugcagagauuuuc	gaaucucuacggguaagugugugauuucuuuagugacaucacauuugccugcagagauuuuc	gi|753572100|ref|NC_018725.2|:74692901..74692963:+
gi|753571843|ref|NC_018736.2|_10596	3.8	50 +/- 5%	-	22	22	0	0	-	-	mmu-miR-1247-5p	-	-	ucccguccucucugccugca	cgggccguggggugggcgc	cgggccguggggugggcgcugauggcucccguccucucugccugca	gi|753571843|ref|NC_018736.2|:55392485..55392531:-
gi|753572096|ref|NC_018726.2|_2950	3.7	50 +/- 5%	-	228	228	0	0	-	-	mmu-miR-7652-3p	-	-	ucuggcuuccucuuccugucu	ucggguaaauggaagccaggug	ucuggcuuccucuuccugucucguggggaaaacggauucggguaaauggaagccaggug	gi|753572096|ref|NC_018726.2|:186361704..186361763:+
gi|753571860|ref|NC_018734.2|_9046	3.7	50 +/- 5%	-	37	37	0	0	-	-	mmu-miR-6919-3p	-	-	ucuccuccuccucgaccuca	aggaagaggaggaggaggag	aggaagaggaggaggaggaggaaggccccaggagccaggucuccuccuccucgaccuca	gi|753571860|ref|NC_018734.2|:7858783..7858842:-
gi|753571872|ref|NC_018732.2|_7843	3.7	50 +/- 5%	-	32	32	0	0	-	-	mmu-miR-423-5p	-	-	ugaggggcagagagcggga	cccaucacuccugaccuccucu	cccaucacuccugaccuccucuccacguuucccuguccccgaggcggggagaugggagugaggggcagagagcggga	gi|753571872|ref|NC_018732.2|:102230196..102230273:+
gi|753571843|ref|NC_018736.2|_10155	3.7	50 +/- 5%	-	43	43	0	0	-	-	mmu-miR-7086-5p	-	-	uagaggagaggcuaccacca	gugaggccccuucgugccacc	gugaggccccuucgugccacccccggaacccacagggguagaggagaggcuaccacca	gi|753571843|ref|NC_018736.2|:40965914..40965972:+
gi|753571872|ref|NC_018732.2|_8234	3.7	50 +/- 5%	-	14	14	0	0	-	-	mmu-miR-7082-3p	-	-	uccccccucugggcccucgcag	gcgagggagggguguugugggcu	gcgagggagggguguugugggcuuaaugucugugcugaguccccccucugggcccucgcag	gi|753571872|ref|NC_018732.2|:102342834..102342895:-
gi|753572113|ref|NC_018723.2|_704	3.7	50 +/- 5%	-	22	19	0	3	-	-	mmu-miR-466d-5p	-	-	ugugugugugugugugugugu	uacacacauacacagacaaca	uguguguguguguguguguguauacauuuauauauacauauacacacauacacagacaaca	gi|753572113|ref|NC_018723.2|:158203126..158203187:-
gi|753572096|ref|NC_018726.2|_2977	3.7	50 +/- 5%	-	16	16	0	0	-	-	mmu-miR-484	-	-	ucaggcucagucccccccu	gggggucccccguguucuggcu	gggggucccccguguucuggcucaggcucaggcucagucccccccu	gi|753572096|ref|NC_018726.2|:204052443..204052489:+
gi|753572104|ref|NC_018724.2|_1442	3.7	50 +/- 5%	-	17	17	0	0	-	-	mmu-miR-3058-3p	-	-	cuccuguccuguccccugcag	gcgggggcugggucacucucu	gcgggggcugggucacucucugggcaggcccugagagcccuccuguccuguccccugcag	gi|753572104|ref|NC_018724.2|:1285496..1285556:-
gi|753572113|ref|NC_018723.2|_657	3.7	50 +/- 5%	-	20	20	0	0	-	-	cfa-miR-582	-	-	uacaguuguucgaccaguuacu	uaaccaguugaacaacugaacc	uacaguuguucgaccaguuacucaucuaacuaauuguaaccaguugaacaacugaacc	gi|753572113|ref|NC_018723.2|:127995272..127995330:-
gi|753571843|ref|NC_018736.2|_10533	3.7	50 +/- 5%	-	14	14	0	0	-	-	mmu-miR-145a-3p	-	-	cuuccuggacuccucugacccgu	ggggcaggggaggccugggagguu	cuuccuggacuccucugacccguuccucuccuguuggcugaccggggcaggggaggccugggagguu	gi|753571843|ref|NC_018736.2|:42148325..42148392:-
gi|753572091|ref|NC_018727.2|_3546	3.7	50 +/- 5%	-	329	329	0	0	-	-	mmu-miR-18a-3p	-	-	acugcccugcccaccucaca	ggaggaagaagagggcaucu	acugcccugcccaccucacaggagaaggaggaagaagagggcaucu	gi|753572091|ref|NC_018727.2|:33321499..33321545:+
gi|753572104|ref|NC_018724.2|_1546	3.7	50 +/- 5%	-	11	11	0	0	-	-	mmu-miR-7657-3p	-	-	uuccuugccccaaccccccagg	uggggggggggcaguagugc	uggggggggggcaguagugcucacggcuuccuugccccaaccccccagg	gi|753572104|ref|NC_018724.2|:9169785..9169834:-
gi|753571843|ref|NC_018736.2|_10157	3.7	50 +/- 5%	-	43	43	0	0	-	-	mmu-miR-7086-5p	-	-	uagaggagaggcuaccacca	gugaggccccuucgugccacc	gugaggccccuucgugccacccccggaacccacagggguagaggagaggcuaccacca	gi|753571843|ref|NC_018736.2|:41003020..41003078:+
gi|753571885|ref|NC_018729.2|_5494	3.6	50 +/- 5%	-	59	57	0	2	-	-	mmu-miR-6979-3p	-	-	cugugucugcgcccugagca	ugcccaggagcauacacacgca	ugcccaggagcauacacacgcacgcaugcccuccccucacucccagccugugucugcgcccugagca	gi|753571885|ref|NC_018729.2|:35219141..35219208:-
gi|753571872|ref|NC_018732.2|_7742	3.6	50 +/- 5%	-	9	3	0	6	-	-	-	-	-	agaaggagacuaguaaccaaag	uugguuaccuagcuccuucccca	agaaggagacuaguaaccaaagcuguaaauauaugacuuugguuaccuagcuccuucccca	gi|753571872|ref|NC_018732.2|:64615017..64615078:+
gi|753571810|ref|NC_018741.2|_13184	3.6	50 +/- 5%	-	48	48	0	0	-	-	mmu-miR-7032-3p	-	-	uuccucuccuuccuguucca	ggacacaagggccgggggagc	ggacacaagggccgggggagccugacugccauggcaccagcuuccucuccuuccuguucca	gi|753571810|ref|NC_018741.2|:127210116..127210177:-
gi|753572104|ref|NC_018724.2|_1636	3.6	50 +/- 5%	-	9	8	0	1	-	-	-	-	-	gaccccugucugugucuucuaga	acggagacacagcacaggccagu	acggagacacagcacaggccaguggccaucacugaccccugucugugucuucuaga	gi|753572104|ref|NC_018724.2|:18910733..18910789:-
gi|753571866|ref|NC_018733.2|_8416	3.6	50 +/- 5%	-	80	74	0	6	-	-	mmu-miR-6540-3p	-	-	ucugaagcaggcuccaggcu	ggaggggcauagagcgaga	ggaggggcauagagcgagagggagacauagaaucugaagcaggcuccaggcu	gi|753571866|ref|NC_018733.2|:16136209..16136261:+
gi|753571830|ref|NC_018738.2|_11505	3.6	50 +/- 5%	-	85	85	0	0	-	-	mmu-miR-3965	-	-	ugcuuauccacucuugcccgu	gggcucaggguggccaaaagcagg	gggcucaggguggccaaaagcaggagggugucauccuucugcuuauccacucuugcccgu	gi|753571830|ref|NC_018738.2|:37176411..37176471:+
gi|753571822|ref|NC_018739.2|_12069	3.6	50 +/- 5%	-	39	39	0	0	-	-	mmu-miR-345-5p	-	-	ucugacccugcccgacccca	gggcgaggcggggcuauacagucg	gggcgaggcggggcuauacagucgagcuaaguggcuucuucugacccugcccgacccca	gi|753571822|ref|NC_018739.2|:69011323..69011382:+
gi|753571878|ref|NC_018731.2|_7285	3.6	50 +/- 5%	-	19	19	0	0	-	-	mmu-miR-3971	-	-	cuccccacgugugcuccguagg	agcugcuggugugggagug	cuccccacgugugcuccguaggccugggccagcugcuggugugggagug	gi|753571878|ref|NC_018731.2|:2290248..2290297:-
gi|753572100|ref|NC_018725.2|_2267	3.6	50 +/- 5%	-	495	495	0	0	-	-	cfa-miR-1301	-	-	uugcagcugccugggaguga	acucggggcaccgcagca	acucggggcaccgcagcacugugcuggggauguugcagcugccugggaguga	gi|753572100|ref|NC_018725.2|:120659237..120659289:+
gi|753571860|ref|NC_018734.2|_8853	3.6	50 +/- 5%	-	9	7	0	2	-	-	-	-	-	acgaugguagauuuggaaguca	ucucccagauuuaccaucuccucu	ucucccagauuuaccaucuccucuguggacuugagcuggacgaugguagauuuggaaguca	gi|753571860|ref|NC_018734.2|:23475815..23475876:+
gi|753571845|ref|NC_018735.2|_9275	3.6	50 +/- 5%	-	3129	3129	0	0	-	-	mmu-let-7d-5p	-	-	agagguaguggguugcauagu	ugugccgugcaccugccacgug	ugugccgugcaccugccacguggaugcccagcggggacgugggccccuaggaagagguaguggguugcauagu	gi|753571845|ref|NC_018735.2|:1787325..1787398:+
gi|753571872|ref|NC_018732.2|_7740	3.6	50 +/- 5%	-	24	24	0	0	-	-	mmu-miR-361-3p	-	-	ucccccaggggugauucugc	ggagugagcagaggggaaa	ucccccaggggugauucugcugaaggccaagguggagccugcucuagcccacuguggcuguggcaaggagugagcagaggggaaa	gi|753571872|ref|NC_018732.2|:64566448..64566533:+
gi|753572096|ref|NC_018726.2|_3282	3.5	50 +/- 5%	-	24	23	0	1	-	-	cfa-miR-8803	-	-	uucagcccuggucacgaucuca	ggugccuggguggcucagu	ggugccuggguggcucagucagucaagcgucugacuucagcccuggucacgaucuca	gi|753572096|ref|NC_018726.2|:199481114..199481171:-
gi|753571845|ref|NC_018735.2|_9294	3.5	50 +/- 5%	-	11	11	0	0	-	-	mmu-miR-7665-3p	-	-	ugccagguccagucucuucc	aagaggaggggcagggccug	ugccagguccagucucuuccuacuguggauuugcaguugaagaggaggggcagggccug	gi|753571845|ref|NC_018735.2|:7942612..7942671:+
gi|753571872|ref|NC_018732.2|_7983	3.5	50 +/- 5%	-	12	12	0	0	-	-	mmu-miR-466c-5p	-	-	ugaugugugucucugccugcagg	uguagcaggugagugccacgucauc	uguagcaggugagugccacgucaucccccacgucaccugaugugugucucugccugcagg	gi|753571872|ref|NC_018732.2|:111268263..111268323:+
gi|753572100|ref|NC_018725.2|_2480	3.5	50 +/- 5%	-	1415	1415	0	0	-	-	mmu-miR-339-5p	-	-	ucccuguccuccaggagcuuacg	ugaguuccagggagacagcgguga	ugaguuccagggagacagcggugaacaagauaaacaagaucccuguccuccaggagcuuacg	gi|753572100|ref|NC_018725.2|:62807959..62808021:-
gi|753571885|ref|NC_018729.2|_5604	3.5	50 +/- 5%	-	30	30	0	0	-	-	mmu-miR-6919-3p	-	-	ucuccuccugucccucgccacc	aggcgaagguggggugagacu	aggcgaagguggggugagacuugaccugggaguuagucuccuccugucccucgccacc	gi|753571885|ref|NC_018729.2|:76439408..76439466:-
gi|753571837|ref|NC_018737.2|_10857	3.5	50 +/- 5%	-	168	168	0	0	-	-	mmu-miR-151-5p	-	-	ucgaggagcucacggucuag	cgacuacgugaggauccaaugcagc	cgacuacgugaggauccaaugcagccacaauccuggcucgaggagcucacggucuag	gi|753571837|ref|NC_018737.2|:33844462..33844519:+
gi|753571881|ref|NC_018730.2|_6962	3.5	50 +/- 5%	-	12	12	0	0	-	-	mmu-miR-7652-3p	-	-	ucuggcuucuccucgugucc	gcugggguggagccugguc	gcugggguggagccuggucggcugggaacuuugacagucuguagcuguguccgucuggcuucuccucgugucc	gi|753571881|ref|NC_018730.2|:219398452..219398525:-
gi|753571872|ref|NC_018732.2|_8270	3.5	50 +/- 5%	-	12	12	0	0	-	-	mmu-miR-1927	-	-	caccucuggucuucuccuu	ugagaggacacagagugggg	ugagaggacacagaguggggcucggagaggacucuaggaggcuccugcugaccccacccaccucuggucuucuccuu	gi|753571872|ref|NC_018732.2|:106507678..106507755:-
gi|753571860|ref|NC_018734.2|_9008	3.5	50 +/- 5%	-	135	135	0	0	-	-	cfa-miR-8886	-	-	ccccaggaagguuccggacagcg	cugccggugagcuuccugaccgc	ccccaggaagguuccggacagcguaggugucgugaauugccgcugccggugagcuuccugaccgc	gi|753571860|ref|NC_018734.2|:93306185..93306250:+
gi|753572113|ref|NC_018723.2|_241	3.4	50 +/- 5%	-	23	23	0	0	-	-	mmu-miR-6989-3p	-	-	aguccacuucugcaugcuug	ggcaggcaaaggggcccu	ggcaggcaaaggggcccuagugugugagcuggaguccacuucugcaugcuug	gi|753572113|ref|NC_018723.2|:111595150..111595202:+
gi|753571885|ref|NC_018729.2|_5633	3.4	50 +/- 5%	-	30	30	0	0	-	-	mmu-miR-5622-5p	-	-	uucaccaccuucuccauccu	gaggaaaaggggaucaagaa	uucaccaccuucuccauccuggggagaggaggaaaaggggaucaagaa	gi|753571885|ref|NC_018729.2|:82557966..82558014:-
gi|753572100|ref|NC_018725.2|_2316	3.4	50 +/- 5%	-	21	21	0	0	-	-	mmu-miR-339-5p	-	-	ucccuguccuccagcagcuc	gccugugggagggggguca	ucccuguccuccagcagcucccgccugugggagggggguca	gi|753572100|ref|NC_018725.2|:139203966..139204007:+
gi|753572104|ref|NC_018724.2|_1072	3.4	50 +/- 5%	-	13	13	0	0	-	-	mmu-miR-874-5p	-	-	cggccccagcccccacucccu	guggugccugccaugcagcuggc	cggccccagcccccacucccuucccugguugcucuugaucaacaggagaguaacaacaugguggugccugccaugcagcuggc	gi|753572104|ref|NC_018724.2|:14466336..14466419:+
gi|753571860|ref|NC_018734.2|_8851	3.4	50 +/- 5%	-	32	32	0	0	-	-	mmu-miR-3079-5p	-	-	uuugaucuuuccuuuguccaga	agggagaaggaaggggcaaauu	agggagaaggaaggggcaaauucauaugaccagugcucaucugauuugaucuuuccuuuguccaga	gi|753571860|ref|NC_018734.2|:23395559..23395625:+
gi|753571878|ref|NC_018731.2|_7123	3.4	50 +/- 5%	-	27	27	0	0	-	-	mmu-miR-1929-3p	-	-	cagcucaucuucuccccacagc	uagguggggacugggugugugca	uagguggggacugggugugugcaucuaggguccagcagcucaucuucuccccacagc	gi|753571878|ref|NC_018731.2|:83113501..83113558:+
gi|753571881|ref|NC_018730.2|_6148	3.4	50 +/- 5%	-	23	23	0	0	-	-	mmu-miR-5127	-	-	ucucccaacacuugaaccag	gggucuuaaacccuugggggcug	ucucccaacacuugaaccaggagacacggagucuauugccacuugcagugggcucugggcuugggucuuaaacccuugggggcug	gi|753571881|ref|NC_018730.2|:97623758..97623843:+
gi|753571837|ref|NC_018737.2|_11270	3.4	50 +/- 5%	-	20	20	0	0	-	-	mmu-miR-6980-5p	-	-	gugggggguggagguugcag	acauaagauccagaauuugagccc	acauaagauccagaauuugagcccuucccugagcgcgugagggaugggcgggggggugggggguggagguugcag	gi|753571837|ref|NC_018737.2|:57425083..57425158:-
gi|753571845|ref|NC_018735.2|_9814	3.3	50 +/- 5%	-	11	11	0	0	-	-	mmu-miR-702-3p	-	-	ugcccaccuugguccccccugc	uggggggagcacgguggucugg	uggggggagcacgguggucugggcacagcauccugcccaccuugguccccccugc	gi|753571845|ref|NC_018735.2|:89163196..89163251:-
gi|753571845|ref|NC_018735.2|_9604	3.3	50 +/- 5%	-	617	478	0	139	-	-	mmu-miR-370-3p	-	-	gccugcuguguucucucuaca	aguagagagaguagagcggca	aguagagagaguagagcggcaguuucucaucgucugccugcuguguucucucuaca	gi|753571845|ref|NC_018735.2|:18111716..18111772:-
gi|753571830|ref|NC_018738.2|_11436	3.3	50 +/- 5%	-	29	29	0	0	-	-	cfa-miR-8789	-	-	uucaggcaugugucucuucuu	aaagaacuuccagccaagg	uucaggcaugugucucuucuugcucaguaaaagaacuuccagccaagg	gi|753571830|ref|NC_018738.2|:18600258..18600306:+
gi|753571822|ref|NC_018739.2|_12249	3.3	50 +/- 5%	-	228	226	0	2	-	-	mmu-miR-192-5p	-	-	augaccuaugaacugacaga	ucugucauuucuguaggcca	augaccuaugaacugacagacaauuugccuaagucugucugucauuucuguaggcca	gi|753571822|ref|NC_018739.2|:57870197..57870254:-
gi|753572100|ref|NC_018725.2|_2350	3.3	50 +/- 5%	-	11	11	0	0	-	-	mmu-miR-702-3p	-	-	ugcccaccuugguccccccugc	uggggggagcacgguggucugg	uggggggagcacgguggucugggcacagcauccugcccaccuugguccccccugc	gi|753572100|ref|NC_018725.2|:12170487..12170542:-
gi|753571845|ref|NC_018735.2|_9329	3.3	50 +/- 5%	-	109	109	0	0	-	-	mmu-miR-3620-3p	-	-	uugcucagauuccaccuaca	uaggaggaugcugggcucauc	uaggaggaugcugggcucaucuuguccugcugauugcucagauuccaccuaca	gi|753571845|ref|NC_018735.2|:18869871..18869924:+
gi|753571845|ref|NC_018735.2|_9564	3.2	50 +/- 5%	-	20	19	0	1	-	-	mmu-miR-6946-3p	-	-	uuucuucucacuugcuucca	agggggcaggucgaggaaugga	agggggcaggucgaggaauggaaagcugguguuagcacacgccuccugagccguaaccuuucuucucacuugcuucca	gi|753571845|ref|NC_018735.2|:2999785..2999863:-
gi|753571837|ref|NC_018737.2|_11218	3.2	50 +/- 5%	-	8	7	0	1	-	-	-	-	-	ugaagucagugaucggagagca	cauccccgaaccacuggcugug	cauccccgaaccacuggcugugcagagucuucugaagucagugaucggagagca	gi|753571837|ref|NC_018737.2|:42861908..42861962:-
gi|753571822|ref|NC_018739.2|_11984	3.2	50 +/- 5%	-	19	19	0	0	-	-	mmu-miR-340-3p	-	-	cccgucuccagcugccacuga	aguggaacuuggggaccggcu	cccgucuccagcugccacugagauuccaucccaagaaucaguggaacuuggggaccggcu	gi|753571822|ref|NC_018739.2|:44913995..44914055:+
gi|753571885|ref|NC_018729.2|_5650	3.2	50 +/- 5%	-	11	11	0	0	-	-	mmu-miR-490-3p	-	-	uaaccuggguccccuccuuca	gagaggggaggcguggggcuga	gagaggggaggcguggggcugagagggaggaagggucuuggacugagcugcucucucucuaaccuggguccccuccuuca	gi|753571885|ref|NC_018729.2|:83467944..83468024:-
gi|753572104|ref|NC_018724.2|_1079	3.2	50 +/- 5%	-	15	15	0	0	-	-	cfa-miR-8800	-	-	uagccugguacucuuacucuguag	acgggaguggggcacccggcugac	acgggaguggggcacccggcugaccacgcaagcauagcuagccugguacucuuacucuguag	gi|753572104|ref|NC_018724.2|:16541647..16541709:+
gi|753572100|ref|NC_018725.2|_2404	3	50 +/- 5%	-	18	18	0	0	-	-	mmu-miR-1934-5p	-	-	acuggucccaugucucuccu	gaguacagagggacaagguca	gaguacagagggacaaggucaccauucuauagggcacucacagagugacguccccggagugacuggucccaugucucuccu	gi|753572100|ref|NC_018725.2|:24264192..24264273:-
gi|753571845|ref|NC_018735.2|_9293	3	50 +/- 5%	-	11	11	0	0	-	-	mmu-miR-7665-3p	-	-	ugccagguccagucucuucc	aaaaggcuggaauagugagg	aaaaggcuggaauagugagguagcugccugccagguccagucucuucc	gi|753571845|ref|NC_018735.2|:7942584..7942632:+
gi|753571845|ref|NC_018735.2|_9568	3	50 +/- 5%	-	404	404	0	0	-	-	mmu-miR-484	-	-	ucaggcuccguccccucccu	ggaagagacuuaccagccgcguc	ggaagagacuuaccagccgcgucggggaguucccaaauggagagcuucguguccucaggcuccguccccucccu	gi|753571845|ref|NC_018735.2|:3258249..3258323:-
gi|753572096|ref|NC_018726.2|_3165	3	50 +/- 5%	-	18	18	0	0	-	-	mmu-miR-7236-5p	-	-	acuaaaacauggaagcacuuacu	aaaguacuuccauguuaaaguua	acuaaaacauggaagcacuuacuauuuaaaagucaaagaaaguacuuccauguuaaaguua	gi|753572096|ref|NC_018726.2|:111358205..111358266:-
gi|753571872|ref|NC_018732.2|_7641	3	50 +/- 5%	-	45	45	0	0	-	-	mmu-miR-3113-5p	-	-	cuccuggcuggcucgcca	gcagcccaagccccacaccgga	gcagcccaagccccacaccggacucccuccuggcuggcucgcca	gi|753571872|ref|NC_018732.2|:15501115..15501159:+
gi|753572085|ref|NC_018728.2|_4892	3	50 +/- 5%	-	45	32	0	13	-	-	mmu-miR-5124b	-	-	uggcucagauucccccaccuugg	ccaggagggcuaucugagcag	ccaggagggcuaucugagcagcuccagcagcagccacaguggcucagauucccccaccuugg	gi|753572085|ref|NC_018728.2|:114862734..114862796:-
gi|753571872|ref|NC_018732.2|_7613	3	50 +/- 5%	-	655	634	21	0	-	-	mmu-miR-7021-3p	-	-	ccucugugcccuuccuccacu	ugugcugacagcucggagcuu	ugugcugacagcucggagcuuggaaccugcuucggauucugugucucccucccucugugcccuuccuccacu	gi|753571872|ref|NC_018732.2|:1085463..1085535:+
gi|753572100|ref|NC_018725.2|_2035	2.9	47 +/- 5%	-	676	676	0	0	-	-	mmu-miR-339-5p	-	-	ucccuguccuccaggagcu	cgagaugggggagguacu	cgagaugggggagguacugguuuuuuauuuuuuguagagguggucccuguccuccaggagcu	gi|753572100|ref|NC_018725.2|:22160279..22160341:+
gi|753572091|ref|NC_018727.2|_3902	2.9	47 +/- 5%	-	10	10	0	0	-	-	mmu-miR-3059-5p	-	-	cuuccucuccacccucuuga	aagggggaggagcagcauggaa	aagggggaggagcagcauggaaaggugauguaaucagcuuucuuccucuccacccucuuga	gi|753572091|ref|NC_018727.2|:11786209..11786270:-
gi|753571881|ref|NC_018730.2|_6106	2.9	47 +/- 5%	-	15	15	0	0	-	-	mmu-miR-544-5p	-	-	acuuguuaggaugaggacucu	aguccacauuuuaacaaaauuc	acuuguuaggaugaggacucucuggcccuaccaagucagaguccacauuuuaacaaaauuc	gi|753571881|ref|NC_018730.2|:80487635..80487696:+
gi|753572085|ref|NC_018728.2|_4398	2.8	47 +/- 5%	-	38	38	0	0	-	-	mmu-miR-486b-5p	-	-	cccuguacugaccugccc	gccugugaguuugggug	cccuguacugaccugcccaccagcaaggaguguccacugguaaaggccugugaguuugggug	gi|753572085|ref|NC_018728.2|:62962107..62962169:+
gi|753571866|ref|NC_018733.2|_8406	2.8	47 +/- 5%	-	129	129	0	0	-	-	mmu-miR-6953-5p	-	-	gaggggcagagagcgaga	aagcaggcucugagcugucgg	gaggggcagagagcgagagggagacaauuccaagcaggcucugagcugucgg	gi|753571866|ref|NC_018733.2|:12215484..12215536:+
gi|753572085|ref|NC_018728.2|_4411	2.7	47 +/- 5%	-	11	11	0	0	-	-	mmu-miR-7016-3p	-	-	uccugccuucuuccgcccauc	ugggagaggaagaaaccaguggug	ugggagaggaagaaaccagugguggucaugaauaucucacauccugccuucuuccgcccauc	gi|753572085|ref|NC_018728.2|:73776068..73776130:+
gi|753572100|ref|NC_018725.2|_2449	2.7	47 +/- 5%	-	163	163	0	0	-	-	mmu-miR-6953-5p	-	-	gaggggcagagagcgaga	uccucuuggcauuccaugc	gaggggcagagagcgagagagagggagagagagcaucccuagaaguuuccucuuggcauuccaugc	gi|753572100|ref|NC_018725.2|:41987326..41987392:-
gi|753572104|ref|NC_018724.2|_1932	2.6	47 +/- 5%	-	40	40	0	0	-	-	mmu-miR-330-5p	-	-	ucucugggccugugucuu	gacguggcuacggagucu	gacguggcuacggagucuccccucucugggccugugucuu	gi|753572104|ref|NC_018724.2|:166409522..166409562:-
gi|753571830|ref|NC_018738.2|_11377	2.6	47 +/- 5%	-	17	16	0	1	-	-	mmu-miR-145a-5p	-	-	cuccaguucaggucacgcucuca	gcaccuggguggcucagucagu	gcaccuggguggcucagucaguuaaguguccgacuccaguucaggucacgcucuca	gi|753571830|ref|NC_018738.2|:13506791..13506847:+
gi|753571822|ref|NC_018739.2|_11897	2.6	47 +/- 5%	-	93109	92859	0	250	-	-	mmu-miR-350-3p	-	-	cucacaaagcccguacacuu	aagugcacgcgcuuugggacagu	aagugcacgcgcuuugggacagugaagaaaaucaugcucacaaagcccguacacuu	gi|753571822|ref|NC_018739.2|:6793648..6793704:+
gi|753571810|ref|NC_018741.2|_12872	2.5	47 +/- 5%	-	6	5	0	1	-	-	-	-	-	auagcagcgccucacguuuuga	aaaacaugaauugcugcugcau	auagcagcgccucacguuuugaaccguuuaaagcacuucaaaacaugaauugcugcugcau	gi|753571810|ref|NC_018741.2|:110319751..110319812:+
gi|753572113|ref|NC_018723.2|_398	2.5	47 +/- 5%	-	56490	56490	0	0	-	-	mmu-miR-486b-5p	-	-	uccuguacugagcugccc	gcuuuguucaccaauuag	uccuguacugagcugcccagggcacuggauggauauugaaaggguucuaaugcacuauugggcuuuguucaccaauuag	gi|753572113|ref|NC_018723.2|:225717241..225717320:+
gi|753571872|ref|NC_018732.2|_7810	2.4	47 +/- 5%	-	6	5	0	1	-	-	-	-	-	auccacgguguuugcagucuugg	agagacaugcccaccggg	auccacgguguuugcagucuuggcuacauuuugccuugcagagacaugcccaccggg	gi|753571872|ref|NC_018732.2|:97092174..97092231:+
gi|753571822|ref|NC_018739.2|_12178	2.4	47 +/- 5%	-	33	33	0	0	-	-	mmu-miR-377-3p	-	-	cucacacagaccguacaccu	agagaagaguuaugugugugca	agagaagaguuaugugugugcaccugcaucuuggccccucacacagaccguacaccu	gi|753571822|ref|NC_018739.2|:25122563..25122620:-
gi|753571837|ref|NC_018737.2|_11224	2.4	47 +/- 5%	-	6	5	0	1	-	-	-	-	-	aguuccggcucuuuggcaga	ugccaagaagccgaaacucccu	ugccaagaagccgaaacucccuuaugugaaagaaguuccggcucuuuggcaga	gi|753571837|ref|NC_018737.2|:44777692..44777745:-
gi|753572113|ref|NC_018723.2|_296	2.4	47 +/- 5%	-	58	58	0	0	-	-	mmu-miR-377-3p	-	-	uucacacagccuuugagaauu	uucucaauuuuugugugaaga	uucacacagccuuugagaauuauacauacuaaauaauaauucucaauuuuugugugaaga	gi|753572113|ref|NC_018723.2|:163902362..163902422:+
gi|753571830|ref|NC_018738.2|_11507	2.4	47 +/- 5%	-	35	35	0	0	-	-	mmu-miR-6539	-	-	ucacagugauccguucucg	gggacuuugcugggcu	gggacuuugcugggcucugacccugccaucucucagcccugucugggggcacaggagauacagucacagugauccguucucg	gi|753571830|ref|NC_018738.2|:37471884..37471966:+
gi|753571819|ref|NC_018740.2|_12638	2.3	47 +/- 5%	-	8	8	0	0	-	-	mmu-miR-5622-5p	-	-	uucaccacuugugcuucccgcagg	ugcggggggcgcgggggcggacc	ugcggggggcgcgggggcggaccccggccgccggaagguucaccacuugugcuucccgcagg	gi|753571819|ref|NC_018740.2|:83114967..83115029:-
gi|753571843|ref|NC_018736.2|_10545	2.3	47 +/- 5%	-	10	10	0	0	-	-	mmu-miR-6930-3p	-	-	cuggccucuauuacugcgaca	ccucggugauuccggccagga	cuggccucuauuacugcgacaucugccaccaggacgaugccucggugauuccggccagga	gi|753571843|ref|NC_018736.2|:43065269..43065329:-
gi|753572100|ref|NC_018725.2|_2242	2.3	47 +/- 5%	-	879	878	1	0	-	-	mmu-miR-423-5p	-	-	ugaggggcagagagcgag	cgcucgccccauaag	ugaggggcagagagcgagggagagagagcgagagagagagagagagagagaagcggggcucacgcucgccccauaag	gi|753572100|ref|NC_018725.2|:110757187..110757264:+
gi|753571885|ref|NC_018729.2|_5656	2.3	47 +/- 5%	-	9	9	0	0	-	-	mmu-miR-670-3p	-	-	cuuccucauccugaucuuccca	ggaaggucaguagagcgaaagaggcc	ggaaggucaguagagcgaaagaggcccugaccugaggcuuccucauccugaucuuccca	gi|753571885|ref|NC_018729.2|:83530250..83530309:-
gi|753571843|ref|NC_018736.2|_10394	2.3	47 +/- 5%	-	9	9	0	0	-	-	mmu-miR-3620-3p	-	-	augcucagacugccucccguu	agggagggaguuuugggcaucc	agggagggaguuuugggcauccuuuguuugguuuucaggaugcucagacugccucccguu	gi|753571843|ref|NC_018736.2|:11392374..11392434:-
gi|753571872|ref|NC_018732.2|_8304	2.1	47 +/- 5%	-	8	8	0	0	-	-	mmu-miR-7235-3p	-	-	ccugacuucuucccucccuucc	acgggcugggaggcugggaggc	acgggcugggaggcugggaggcuggggcugucgccucggcccugacuucuucccucccuucc	gi|753571872|ref|NC_018732.2|:107952091..107952153:-
gi|753571830|ref|NC_018738.2|_11435	2.1	47 +/- 5%	-	29	29	0	0	-	-	cfa-miR-8789	-	-	uucaggcaugugucucuucuu	guaagagccacaugguugaggg	guaagagccacaugguugagggcuugugaacaaugugaagugugguucuggacagaaggaccuucaggcaugugucucuucuu	gi|753571830|ref|NC_018738.2|:18600196..18600279:+
gi|753572085|ref|NC_018728.2|_4811	2.1	47 +/- 5%	-	13	13	0	0	-	-	mmu-miR-484	-	-	ucaggcucaguccccuacu	gccagugucguggagucuggcc	ucaggcucaguccccuacucccuuagaugcucuuugaucucuguuaacacuacugcuucccagggaggccagugucguggagucuggcc	gi|753572085|ref|NC_018728.2|:74705747..74705836:-
gi|753572096|ref|NC_018726.2|_3167	2.1	47 +/- 5%	-	18	18	0	0	-	-	mmu-miR-7236-5p	-	-	acuaaaacauggaagcacuuacu	caaguacauccacguuuaagugg	acuaaaacauggaagcacuuacuuuuuuagauacaaagcaaguacauccacguuuaagugg	gi|753572096|ref|NC_018726.2|:111358508..111358569:-
gi|753571810|ref|NC_018741.2|_12847	2	47 +/- 5%	-	56	56	0	0	-	-	mmu-miR-691	-	-	uuuccugauggugcuucacg	ugaagcacacucaggagucu	ugaagcacacucaggagucuccaauaauuuguucucugguuuccugauggugcuucacg	gi|753571810|ref|NC_018741.2|:97712271..97712330:+
gi|753571885|ref|NC_018729.2|_5087	2	47 +/- 5%	-	8	8	0	0	-	-	mmu-miR-874-5p	-	-	uggccccaugcacucugcccagg	ugggacgggguggugugugggaacaga	ugggacgggguggugugugggaacagagggcacuggccccaugcacucugcccagg	gi|753571885|ref|NC_018729.2|:41950583..41950639:+
gi|753571810|ref|NC_018741.2|_12901	1.9	45 +/- 4%	-	7	7	0	0	-	-	mmu-miR-214-5p	-	-	ugccuguccuccaggagcc	cccccuggggggcgggggcagg	cccccuggggggcgggggcagggcgggaugccgagcaggggccacucccaggcccugccuguccuccaggagcc	gi|753571810|ref|NC_018741.2|:125135425..125135499:+
gi|753571810|ref|NC_018741.2|_13183	1.8	45 +/- 4%	-	48	48	0	0	-	-	mmu-miR-7032-3p	-	-	uuccucuccuuccuguucca	ugacagagaaccugacguaca	uuccucuccuuccuguuccaggcgggcuguucguggcgggcaucaaccugacagagaaccugacguaca	gi|753571810|ref|NC_018741.2|:127210067..127210136:-
gi|753572113|ref|NC_018723.2|_397	1.7	45 +/- 4%	-	56490	56490	0	0	-	-	mmu-miR-486b-5p	-	-	uccuguacugagcugccc	guaauucagguaggauu	guaauucagguaggauuaaagcaaaagacuucagucuguccuguacugagcugccc	gi|753572113|ref|NC_018723.2|:225717203..225717259:+
gi|753571860|ref|NC_018734.2|_8995	1.7	45 +/- 4%	-	8	8	0	0	-	-	mmu-miR-3074-5p	-	-	uuuccugcuacgugaaacuaga	ugguuagcggacagcgggaagcc	ugguuagcggacagcgggaagccguggcuucaugugccguuuuccugcuacgugaaacuaga	gi|753571860|ref|NC_018734.2|:91498172..91498234:+
gi|753571866|ref|NC_018733.2|_8492	1.7	45 +/- 4%	-	153	153	0	0	-	-	mmu-miR-339-5p	-	-	ucccuguccuccaggggcucu	agacugcgugggaggaugaca	ucccuguccuccaggggcucuggauccaaaggagagacugcgugggaggaugaca	gi|753571866|ref|NC_018733.2|:48222191..48222246:+
gi|753571830|ref|NC_018738.2|_11682	1.7	45 +/- 4%	-	66	35	0	31	-	-	mmu-miR-7065-3p	-	-	uugguuuugacucugugcuaca	uugcacagugaaaacccaagu	uugcacagugaaaacccaagugugcuuuauaguucccuugguuuugacucugugcuaca	gi|753571830|ref|NC_018738.2|:16162877..16162936:-
gi|753571860|ref|NC_018734.2|_8885	1.7	45 +/- 4%	-	6	6	0	0	-	-	mmu-miR-742-3p	-	-	aaaagccacugaccccacgua	cguggggucaguggccuuggcc	cguggggucaguggccuuggccugaggugagggaaaagccacugaccccacgua	gi|753571860|ref|NC_018734.2|:27843473..27843527:+
gi|753571837|ref|NC_018737.2|_11035	1.6	45 +/- 4%	-	8	8	0	0	-	-	cfa-miR-8870	-	-	ugccucugucugccccugcag	caaggggaagguggaggaggu	ugccucugucugccccugcaguggugaccaucaucaaggggaagguggaggaggu	gi|753571837|ref|NC_018737.2|:8058505..8058560:-
gi|753571878|ref|NC_018731.2|_7526	1.6	45 +/- 4%	-	7	7	0	0	-	-	mmu-miR-466o-3p	-	-	cacauacacacccccacaca	uguauguguguauaccca	uguauguguguauacccaugcauacccccccacacacauacacacccccacaca	gi|753571878|ref|NC_018731.2|:114815486..114815540:-
gi|753571872|ref|NC_018732.2|_8040	1.5	45 +/- 4%	-	7	7	0	0	-	-	mmu-miR-6934-3p	-	-	uccucugcccugggagccacgga	ucuggcucccgguauguggaucacc	ucuggcucccgguauguggaucaccaguggguauugguccucugcccugggagccacgga	gi|753571872|ref|NC_018732.2|:9568800..9568860:-
gi|753572104|ref|NC_018724.2|_1745	1.5	45 +/- 4%	-	23	23	0	0	-	-	cfa-miR-8807	-	-	ccuguguggcucaguguguua	gggcucugugcugacaccuuggaa	ccuguguggcucaguguguuaaacgugggcucugugcugacaccuuggaa	gi|753572104|ref|NC_018724.2|:67733720..67733770:-
gi|753572100|ref|NC_018725.2|_2033	1.5	45 +/- 4%	-	3200	3200	0	0	-	-	mmu-miR-486b-5p	-	-	uccuguacugagcagcccuuu	aggacagcugccaucaggaug	aggacagcugccaucaggaugauauaaugaguacuuauuaugcacccuguccuguacugagcagcccuuu	gi|753572100|ref|NC_018725.2|:22043994..22044064:+
gi|753571822|ref|NC_018739.2|_12053	1.5	45 +/- 4%	-	6	6	0	0	-	-	mmu-miR-504-5p	-	-	ugacccuggccccuccccgcagc	uguggccgggugggggcaggguuuugcg	uguggccgggugggggcaggguuuugcggcgggccgugacccuggccccuccccgcagc	gi|753571822|ref|NC_018739.2|:68268579..68268638:+
gi|753572085|ref|NC_018728.2|_4775	1.4	45 +/- 4%	-	6	6	0	0	-	-	mmu-miR-181d-3p	-	-	gccaccgggggccugucgcu	cgaccuguuuccgguggggc	gccaccgggggccugucgcucgcggcuccugcgagcgaccuguuuccgguggggc	gi|753572085|ref|NC_018728.2|:69713868..69713923:-
gi|753571837|ref|NC_018737.2|_11010	1.4	45 +/- 4%	-	7	7	0	0	-	-	mmu-miR-7056-3p	-	-	acucaccucccugcucacu	agggcggggccggggcuggugg	agggcggggccggggcugguggugcccacucaccucccugcucacu	gi|753571837|ref|NC_018737.2|:3095752..3095798:-
gi|753572091|ref|NC_018727.2|_3321	1.4	45 +/- 4%	-	11	11	0	0	-	-	mmu-miR-6919-3p	-	-	ucuccuccugccccuucagu	ggaagggaaagaaggaagaga	ggaagggaaagaaggaagagaaaugaccccccuggccucuccuccugccccuucagu	gi|753572091|ref|NC_018727.2|:314274..314331:+
gi|753571843|ref|NC_018736.2|_9868	1.4	45 +/- 4%	-	4	2	0	2	-	-	-	-	-	agcagcaccuggggcagugg	aaugcccuaggggaugcggggag	agcagcaccuggggcagugggucuccagcuucacaccaaugcccuaggggaugcggggag	gi|753571843|ref|NC_018736.2|:2138836..2138896:+
gi|753572091|ref|NC_018727.2|_4028	1.3	45 +/- 4%	-	1145	1145	0	0	-	-	mmu-miR-361-5p	-	-	uuaucagaaucuccagggg	cccggaaugaaaaau	cccggaaugaaaaauagccuaucucagggccugccuuguguuuaucagaaucuccagggg	gi|753572091|ref|NC_018727.2|:42855641..42855701:-
gi|753571860|ref|NC_018734.2|_8819	1.3	45 +/- 4%	-	44	44	0	0	-	-	mmu-miR-96-5p	-	-	cuuggcaccuaguaaacacugu	ggugauuacugugcagaaca	ggugauuacugugcagaacauccuuggcaccuaguaaacacugu	gi|753571860|ref|NC_018734.2|:17064878..17064922:+
gi|753571830|ref|NC_018738.2|_11303	1.3	45 +/- 4%	-	6	6	0	0	-	-	cfa-miR-8823	-	-	uuccuuccugucggcggccugc	gggcugccgcccuggagggugagc	gggcugccgcccuggagggugagcccguguccgccgcgcuuccuuccugucggcggccugc	gi|753571830|ref|NC_018738.2|:1965184..1965245:+
gi|753571885|ref|NC_018729.2|_5363	1.2	45 +/- 4%	-	7	7	0	0	-	-	mmu-miR-6963-3p	-	-	ugccucuucuguucccagc	ugggggcagggaggcagg	ugggggcagggaggcagguggcccccaaaugccucuucuguucccagc	gi|753571885|ref|NC_018729.2|:132709469..132709517:+
gi|753571881|ref|NC_018730.2|_5807	1.1	45 +/- 4%	-	11	11	0	0	-	-	mmu-miR-423-5p	-	-	ugaggggcagagagugaga	acauucagaccuuauccuu	acauucagaccuuauccuuuuuuuuaagucgauuuugaggcggagugaggggcagagagugaga	gi|753571881|ref|NC_018730.2|:4343985..4344049:+
gi|753571872|ref|NC_018732.2|_7901	1.1	45 +/- 4%	-	6	6	0	0	-	-	mmu-miR-7012-3p	-	-	ugaccugucugugcccgccag	ggcuuggcacuggggcagg	ggcuuggcacuggggcagggcguggggggugagggcgccccugcaggcccugaccugucugugcccgccag	gi|753571872|ref|NC_018732.2|:107525804..107525875:+
gi|753572104|ref|NC_018724.2|_1511	1.1	45 +/- 4%	-	199	193	0	6	-	-	-	-	-	aucuuugugggucacugacuucu	ggaaggcagugacccacgaaga	aucuuugugggucacugacuucucuggggucaagggaaggcagugacccacgaaga	gi|753572104|ref|NC_018724.2|:7957693..7957749:-
gi|753572096|ref|NC_018726.2|_2722	1.1	45 +/- 4%	-	7	7	0	0	-	-	mmu-miR-7039-3p	-	-	ccuguucuuccuucccacuuuu	aggcgggugggaagaagggaaa	ccuguucuuccuucccacuuuugauuaagcaaagaggcgggugggaagaagggaaa	gi|753572096|ref|NC_018726.2|:36015553..36015609:+
gi|753571878|ref|NC_018731.2|_7288	1.1	45 +/- 4%	-	6	6	0	0	-	-	mmu-miR-7053-3p	-	-	cuccugugcggcugccccucagc	uggaggguggcugccgugggcg	uggaggguggcugccgugggcggggcuggauggaugggugcgaccuaacuggccugcuccugugcggcugccccucagc	gi|753571878|ref|NC_018731.2|:2565111..2565190:-
gi|753571810|ref|NC_018741.2|_12887	1	45 +/- 4%	-	56	56	0	0	-	-	mmu-miR-151-5p	-	-	ucgaggagcucacaguccaga	uggcaagcucaggggucuucaga	uggcaagcucaggggucuucagaauauugggaugaauaaauauacccucccuguucucgaggagcucacaguccaga	gi|753571810|ref|NC_018741.2|:116020022..116020099:+
gi|753572104|ref|NC_018724.2|_1109	1	45 +/- 4%	-	6	6	0	0	-	-	mmu-miR-702-3p	-	-	ugcccaccucucuccccaca	ugggcaggugggcggg	ugggcaggugggcgggcugaagacugguugguuuggcugaccccagcaccugcccaccucucuccccaca	gi|753572104|ref|NC_018724.2|:19233321..19233391:+
gi|753572096|ref|NC_018726.2|_2897	1	45 +/- 4%	-	49	49	0	0	-	-	mmu-miR-22-3p	-	-	gagcugccaguugaagaauuu	guucugauuuaauuggcuguuggu	guucugauuuaauuggcuguugguuucugcaugaagugaucacauuagaaaauaagagcugccaguugaagaauuu	gi|753572096|ref|NC_018726.2|:139211615..139211691:+
gi|753572100|ref|NC_018725.2|_2186	1	45 +/- 4%	-	8	8	0	0	-	-	mmu-miR-7660-3p	-	-	uucuguaauuguuucccucacu	uguggggagcaaacaccaugaagu	uucuguaauuguuucccucacugauauuaaaccauggguguggggagcaaacaccaugaagu	gi|753572100|ref|NC_018725.2|:90354931..90354993:+
gi|753571860|ref|NC_018734.2|_8789	0.9	31 +/- 3%	-	17	17	0	0	-	-	-	-	-	ccgccccggcgcuuccuccu	ggcgggggugccgggcgccc	ggcgggggugccgggcgccccgggcccgcggccgccccggcgcuuccuccu	gi|753571860|ref|NC_018734.2|:7698600..7698651:+
gi|753571845|ref|NC_018735.2|_9506	0.9	31 +/- 3%	-	154	154	0	0	-	-	-	-	-	accccccgucuguaccgugaga	ccacgggggcggggggggg	accccccgucuguaccgugagacgcagagaggaagcagcagcugcguccacgggggcggggggggg	gi|753571845|ref|NC_018735.2|:89383782..89383848:+
gi|753571878|ref|NC_018731.2|_7533	0.9	31 +/- 3%	-	3	2	0	1	-	-	-	-	-	uccucaaccuccguucuga	uagaaaagagguugaagauaga	uccucaaccuccguucugaauguucuguugccaucugguuuccauuuagaaaagagguugaagauaga	gi|753571878|ref|NC_018731.2|:121011641..121011709:-
gi|753571881|ref|NC_018730.2|_5976	0.9	31 +/- 3%	-	6	6	0	0	-	-	mmu-miR-7239-5p	-	-	gccauccugccgugccugccgca	cggcagacacggagggaggagu	gccauccugccgugccugccgcauauuagcaucggggaagcggcagacacggagggaggagu	gi|753571881|ref|NC_018730.2|:34106844..34106906:+
gi|753571881|ref|NC_018730.2|_5975	0.9	31 +/- 3%	-	6	6	0	0	-	-	mmu-miR-7239-5p	-	-	gccauccugccgugccugccgca	aggcaagcaggcagacggcug	aggcaagcaggcagacggcugugucuggcaccugccauccugccgugccugccgca	gi|753571881|ref|NC_018730.2|:34106811..34106867:+
gi|753571878|ref|NC_018731.2|_7554	0.9	31 +/- 3%	-	100	100	0	0	-	-	-	-	-	ucuccgcgacucccuggcucg	ggccagggguggggagagc	ggccagggguggggagagcccgcgccggggcucuccgcgacucccuggcucg	gi|753571878|ref|NC_018731.2|:140556315..140556367:-
gi|753572085|ref|NC_018728.2|_4768	0.9	31 +/- 3%	-	12	12	0	0	-	-	-	-	-	caucugacagugagugccucccuaa	aaggaggcacucacucucaggcuugugca	aaggaggcacucacucucaggcuugugcaaguucaaggucugcaucugacagugagugccucccuaa	gi|753572085|ref|NC_018728.2|:63857700..63857767:-
gi|753571845|ref|NC_018735.2|_9687	0.9	31 +/- 3%	-	7	7	0	0	-	-	mmu-miR-3091-3p	-	-	agggccugucacuuccacuuccagg	gccgagcagcaacagccccucu	agggccugucacuuccacuuccaggcgcuugacggagcuuucacagaggagaaccgugcccagugccgagcagcaacagccccucu	gi|753571845|ref|NC_018735.2|:57387783..57387869:-
gi|753571885|ref|NC_018729.2|_5418	0.8	31 +/- 3%	-	13	13	0	0	-	-	-	-	-	cgccccgcggcucccggacg	ucuagggggcgcggggcccg	cgccccgcggcucccggacggccugggagaggaggacgucuagggggcgcggggcccg	gi|753571885|ref|NC_018729.2|:139064104..139064162:+
gi|753571822|ref|NC_018739.2|_12065	0.8	31 +/- 3%	-	19	19	0	0	-	-	-	-	-	ucugccaggcuccuuccucu	gggagggagcuuuguggagu	gggagggagcuuuguggagugggagugcucugccaggcuccuuccucu	gi|753571822|ref|NC_018739.2|:68803126..68803174:+
gi|753571837|ref|NC_018737.2|_10909	0.8	31 +/- 3%	-	6	6	0	0	-	-	mmu-miR-7031-3p	-	-	uacccucugcccugccuca	gggcaggccgagguguggc	gggcaggccgagguguggcccagggcagugccugaccccugaccucuacccucugcccugccuca	gi|753571837|ref|NC_018737.2|:48387887..48387952:+
gi|753571878|ref|NC_018731.2|_6985	0.8	31 +/- 3%	-	839	838	0	1	-	-	-	-	-	cacgcauggcacaccugagca	cgugugccaugcguguguugug	cgugugccaugcguguguugugggugcacgugugcacacgcauggcacaccugagca	gi|753571878|ref|NC_018731.2|:2116559..2116616:+
gi|753571845|ref|NC_018735.2|_9290	0.8	31 +/- 3%	-	10	10	0	0	-	-	mmu-miR-7016-3p	-	-	uccugccugggccuuccugu	gggaagaacacccuuuaagugauu	uccugccugggccuuccuguggaagcguucacuuccucggggaagaacacccuuuaagugauu	gi|753571845|ref|NC_018735.2|:3929610..3929673:+
gi|753571843|ref|NC_018736.2|_9958	0.8	31 +/- 3%	-	168	168	0	0	-	-	-	-	-	ucgcucagcugcuaacccgg	ggcuuagcagcugagccugg	ucgcucagcugcuaacccgggcccacgccaggcuggcuuagcagcugagccugg	gi|753571843|ref|NC_018736.2|:11589897..11589951:+
gi|753572096|ref|NC_018726.2|_2922	0.8	31 +/- 3%	-	177	174	0	3	-	-	-	-	-	uuauuacagcugaaaguccacu	acuuugagcuguaauaaucaga	uuauuacagcugaaaguccacugugcccucaguaacaguggacuuugagcuguaauaaucaga	gi|753572096|ref|NC_018726.2|:165335221..165335284:+
gi|753572113|ref|NC_018723.2|_423	0.7	31 +/- 3%	-	12	12	0	0	-	-	-	-	-	cagcucccccccgccugccagg	gggcaggcggugggggggcuccc	gggcaggcggugggggggcucccugggccaagugcaggugcagaagccagcucccccccgccugccagg	gi|753572113|ref|NC_018723.2|:239733613..239733682:+
gi|753571866|ref|NC_018733.2|_8561	0.7	31 +/- 3%	-	52	52	0	0	-	-	-	-	-	ucgucccgggcuacuugcuuca	aggcugguggaacggagggacggca	aggcugguggaacggagggacggcaguccgucucuucugucgucccgggcuacuugcuuca	gi|753571866|ref|NC_018733.2|:85379819..85379880:+
gi|753572091|ref|NC_018727.2|_4194	0.7	31 +/- 3%	-	91	91	0	0	-	-	-	-	-	uguuccucuucuucgccacc	uuggcggugggcaggacacg	uuggcggugggcaggacacgugggcgauggccguguuccucuucuucgccacc	gi|753572091|ref|NC_018727.2|:149276341..149276394:-
gi|753571845|ref|NC_018735.2|_9533	0.7	31 +/- 3%	-	6	6	0	0	-	-	mmu-miR-6898-3p	-	-	aagucucuugucaccuuucagc	ugugaaggaggugggaggcccuc	ugugaaggaggugggaggcccucaaugauuggccugggccaucuggaaagucucuugucaccuuucagc	gi|753571845|ref|NC_018735.2|:93047424..93047493:+
gi|753571878|ref|NC_018731.2|_6994	0.7	31 +/- 3%	-	12	12	0	0	-	-	-	-	-	acguugugcccguuucccugaca	gcgguguggcgggcgcgacggucc	acguugugcccguuucccugacacggggcgugucuacacggggcgugcgguguggcgggcgcgacggucc	gi|753571878|ref|NC_018731.2|:3077902..3077972:+
gi|753571885|ref|NC_018729.2|_5784	0.7	31 +/- 3%	-	24	24	0	0	-	-	-	-	-	uuccaccucugcucccggcccagg	ugugcugggggugggggugggggc	ugugcugggggugggggugggggcagguggggagcgaccagugacuugcugcuuccaccucugcucccggcccagg	gi|753571885|ref|NC_018729.2|:141917614..141917690:-
gi|753571860|ref|NC_018734.2|_8877	0.7	31 +/- 3%	-	35	35	0	0	-	-	-	-	-	accgcgucccucugcccgca	cggggugggguggggugg	cgggguggggugggguggggcggagcgggcggcugaggcggcccugggucccgcccgcgcucaccgcgucccucugcccgca	gi|753571860|ref|NC_018734.2|:27429731..27429813:+
gi|753571845|ref|NC_018735.2|_9821	0.7	31 +/- 3%	-	15	15	0	0	-	-	-	-	-	ccuggccccucucucugccgca	uggcagggagagguggccccagc	ccuggccccucucucugccgcacagccuacccgguggcagggagagguggccccagc	gi|753571845|ref|NC_018735.2|:90623356..90623413:-
gi|753571845|ref|NC_018735.2|_9565	0.7	31 +/- 3%	-	49	49	0	0	-	-	-	-	-	ucccaccgcguguuccagagu	ucuggggccgagggggugc	ucccaccgcguguuccagagugcuguuuauuugccaguguucucuggggccgagggggugc	gi|753571845|ref|NC_018735.2|:3058469..3058530:-
gi|753572104|ref|NC_018724.2|_1510	0.7	31 +/- 3%	-	341	341	0	0	-	-	-	-	-	cugccuggaccccugcuca	ggccggggcugggcgcgc	ggccggggcugggcgcgcucccugccuggaccccugcuca	gi|753572104|ref|NC_018724.2|:7861772..7861812:-
gi|753572104|ref|NC_018724.2|_969	0.6	31 +/- 3%	-	6	6	0	0	-	-	cfa-miR-8854	-	-	cccacugugucccgccuug	aggcggggccugugagug	aggcggggccugugagugacgcccacugugucccgccuug	gi|753572104|ref|NC_018724.2|:8414587..8414627:+
gi|753571878|ref|NC_018731.2|_7063	0.6	31 +/- 3%	-	54	54	0	0	-	-	-	-	-	cuuuggacauacuagaaaagga	cuuuucucauauguccaaagac	cuuuucucauauguccaaagacguagguuguugagucuuuggacauacuagaaaagga	gi|753571878|ref|NC_018731.2|:46818276..46818334:+
gi|753571872|ref|NC_018732.2|_7835	0.6	31 +/- 3%	-	12	12	0	0	-	-	-	-	-	ucccccuccccucuucuccagc	agcgggaggaggggagggcgccagg	agcgggaggaggggagggcgccaggccucucugaccucccccuccccucuucuccagc	gi|753571872|ref|NC_018732.2|:98720555..98720613:+
gi|753572104|ref|NC_018724.2|_950	0.6	31 +/- 3%	-	90	90	0	0	-	-	-	-	-	aucuucgugggucacugccu	ucagugacccacaaagaugg	aucuucgugggucacugccuucccuugaccccagagaagucagugacccacaaagaugg	gi|753572104|ref|NC_018724.2|:7957692..7957751:+
gi|753571830|ref|NC_018738.2|_11784	0.6	31 +/- 3%	-	19	19	0	0	-	-	-	-	-	cuuggcgcccucaguccucu	agggcugagggccugggcc	agggcugagggccugggccagagccacuuccggcuuggcgcccucaguccucu	gi|753571830|ref|NC_018738.2|:38620756..38620809:-
gi|753571881|ref|NC_018730.2|_6215	0.6	31 +/- 3%	-	6	6	0	0	-	-	mmu-miR-6975-3p	-	-	ccucuccuaaccucugguucug	gaccagaggguaggggacagg	gaccagaggguaggggacaggccuggcggagcccaagcaguccucuccuaaccucugguucug	gi|753571881|ref|NC_018730.2|:112389660..112389723:+
gi|753572104|ref|NC_018724.2|_888	0.6	31 +/- 3%	-	18	18	0	0	-	-	-	-	-	caaguccugcgugccgcccga	ggcgcaccugcgcgggaaaggcg	caaguccugcgugccgcccgacgacgcccugucggcgcaccugcgcgggaaaggcg	gi|753572104|ref|NC_018724.2|:1439118..1439174:+
gi|753572104|ref|NC_018724.2|_891	0.6	31 +/- 3%	-	13	13	0	0	-	-	-	-	-	ccgcccgucucucccugcagc	ugcaggcgggugcugggccgcg	ugcaggcgggugcugggccgcggggccacccguggggguaacacgccgcccgucucucccugcagc	gi|753572104|ref|NC_018724.2|:1550415..1550481:+
gi|753572104|ref|NC_018724.2|_1632	0.6	31 +/- 3%	-	5	5	0	0	-	-	mmu-miR-670-5p	-	-	cucccugaccucuccucuggcuag	ggccaggggcagcaggcagggggug	ggccaggggcagcaggcagggggugggcaggcauggccugaacagagccucccugaccucuccucuggcuag	gi|753572104|ref|NC_018724.2|:18898347..18898419:-
gi|753572113|ref|NC_018723.2|_25	0.6	31 +/- 3%	-	7	7	0	0	-	-	mmu-miR-24-1-5p	-	-	uugccuacuucuuggacccacagg	gguggggacauggaauuugcagug	gguggggacauggaauuugcagugcagcauugauucauugccuacuucuuggacccacagg	gi|753572113|ref|NC_018723.2|:11381593..11381654:+
gi|753572091|ref|NC_018727.2|_4181	0.6	31 +/- 3%	-	62	60	0	2	-	-	-	-	-	ugagucacccaggcacgucu	aggagugccuggguggcucagu	ugagucacccaggcacgucuaaaauguaauuuaaaggagugccuggguggcucagu	gi|753572091|ref|NC_018727.2|:142292634..142292690:-
gi|753571872|ref|NC_018732.2|_8366	0.6	31 +/- 3%	-	14	14	0	0	-	-	-	-	-	cacucccccaccccaugcccaga	uggggcaggggugggguguggg	uggggcagggguggggugugggguggcagucuuuguccccacucccccaccccaugcccaga	gi|753571872|ref|NC_018732.2|:113648015..113648077:-
gi|753571872|ref|NC_018732.2|_8232	0.6	31 +/- 3%	-	236	221	0	15	-	-	-	-	-	uagagaagugaaaggaagcu	agcuuccuuucacuucuuuaacu	agcuuccuuucacuucuuuaacugcucugugaaaaguagagaagugaaaggaagcu	gi|753571872|ref|NC_018732.2|:99895681..99895737:-
gi|753571837|ref|NC_018737.2|_10964	0.6	31 +/- 3%	-	5	5	0	0	-	-	mmu-miR-504-5p	-	-	agacccuggcccucccacagcg	cuguggggucgccggggccgga	agacccuggcccucccacagcggucugcaccuuccggggacgcucuguggggucgccggggccgga	gi|753571837|ref|NC_018737.2|:60381229..60381295:+
gi|753571837|ref|NC_018737.2|_10809	0.6	31 +/- 3%	-	14	13	0	1	-	-	-	-	-	ccgggccaggugacgucacuuccu	accucaccuggccccgcccucu	accucaccuggccccgcccucucagguggacggccgggccaggugacgucacuuccu	gi|753571837|ref|NC_018737.2|:14530624..14530681:+
gi|753572104|ref|NC_018724.2|_931	0.6	31 +/- 3%	-	15	15	0	0	-	-	-	-	-	agccgacccugcucuccccagg	agggggagcacggggacuguggg	agggggagcacggggacuguggggcgggcucccggggagcccgcagagccgacccugcucuccccagg	gi|753572104|ref|NC_018724.2|:5504063..5504131:+
gi|753571830|ref|NC_018738.2|_11356	0.5	31 +/- 3%	-	1031	650	0	381	-	-	-	-	-	aaaagcacgcgcugccggaaguga	uuccacagcgggugcuuuagc	aaaagcacgcgcugccggaagugaugacacgccuuccacagcgggugcuuuagc	gi|753571830|ref|NC_018738.2|:8091595..8091649:+
gi|753571872|ref|NC_018732.2|_8014	0.5	31 +/- 3%	-	21	21	0	0	-	-	-	-	-	ucgggcaccuucucugaucggc	cggucacagaagacgugcccggcc	ucgggcaccuucucugaucggcacucgaugucccggggccggucacagaagacgugcccggcc	gi|753571872|ref|NC_018732.2|:114553442..114553505:+
gi|753572091|ref|NC_018727.2|_4008	0.5	31 +/- 3%	-	5	5	0	0	-	-	mmu-miR-6379	-	-	ucccuggaguaugcuacu	ucacauacucuaggggcg	ucacauacucuaggggcgcccggcuggcucagucccuggaguaugcuacu	gi|753572091|ref|NC_018727.2|:41385532..41385582:-
gi|753572104|ref|NC_018724.2|_1878	0.5	31 +/- 3%	-	6	6	0	0	-	-	mmu-miR-7015-5p	-	-	ucugugcaggcucuuccccaa	ugggaggggccagcaccagagu	ugggaggggccagcaccagagucagucgccuucacucugugcaggcucuuccccaa	gi|753572104|ref|NC_018724.2|:150346193..150346249:-
gi|753571885|ref|NC_018729.2|_5423	0.5	31 +/- 3%	-	63	63	0	0	-	-	-	-	-	ucccuacccucucaccucugcc	cggaggugagaagauggggcagggggg	cggaggugagaagauggggcaggggggacucagaugguguucgccucccuacccucucaccucugcc	gi|753571885|ref|NC_018729.2|:139569573..139569640:+
gi|753572091|ref|NC_018727.2|_3635	0.5	31 +/- 3%	-	3	2	0	1	-	-	-	-	-	ugaaaguuucucccucaugacc	ucuugagggcgucucuuuuau	ucuugagggcgucucuuuuaugugggcacuaaucccacucaugaaaguuucucccucaugacc	gi|753572091|ref|NC_018727.2|:64886636..64886699:+
gi|753572085|ref|NC_018728.2|_4587	0.5	31 +/- 3%	-	5	5	0	0	-	-	mmu-miR-3470b	-	-	ccacucugccucaggccugcac	gaauggccugaggcacugugagc	gaauggccugaggcacugugagcccacccgcuacuacccacucugccucaggccugcac	gi|753572085|ref|NC_018728.2|:147260810..147260869:+
gi|753571837|ref|NC_018737.2|_10683	0.5	31 +/- 3%	-	42	42	0	0	-	-	-	-	-	uucggccucugaucuuguccagg	agggcggggcaggggcagg	agggcggggcaggggcagguguggccaguguccagcuucggccucugaucuuguccagg	gi|753571837|ref|NC_018737.2|:3174896..3174955:+
gi|753572100|ref|NC_018725.2|_2340	0.5	31 +/- 3%	-	23	22	0	1	-	-	-	-	-	cccgucccuguccuccggcu	ggggacgcaggcgggccu	ggggacgcaggcgggccugugccccgucccuguccuccggcu	gi|753572100|ref|NC_018725.2|:6421699..6421741:-
gi|753571885|ref|NC_018729.2|_5355	0.5	31 +/- 3%	-	41	41	0	0	-	-	-	-	-	ugucgccuccuccacgcuggu	uggcgugcuggggugaagcagg	uggcgugcuggggugaagcaggcgcgaugugggccugucgccuccuccacgcuggu	gi|753571885|ref|NC_018729.2|:131851765..131851821:+
gi|753572104|ref|NC_018724.2|_893	0.5	31 +/- 3%	-	19	19	0	0	-	-	-	-	-	cucgugaacugccuuccugcg	ugggaggcagucccacgcuggcc	ugggaggcagucccacgcuggccugcccgccaggcucgugaacugccuuccugcg	gi|753572104|ref|NC_018724.2|:1638603..1638658:+
gi|753572100|ref|NC_018725.2|_2468	0.5	31 +/- 3%	-	44	44	0	0	-	-	-	-	-	cuggucuuccucuuccuccugg	agggggaggagggaguccgcggc	agggggaggagggaguccgcggcgggcugccuuuggcgccuggucuuccucuuccuccugg	gi|753572100|ref|NC_018725.2|:51997331..51997392:-
gi|753572096|ref|NC_018726.2|_3208	0.5	31 +/- 3%	-	20	20	0	0	-	-	-	-	-	uggccccgugacucuggcucu	agccagaggaaggaggcuacc	agccagaggaaggaggcuaccuugagcugguggccccgugacucuggcucu	gi|753572096|ref|NC_018726.2|:138664842..138664893:-
gi|753572113|ref|NC_018723.2|_556	0.5	31 +/- 3%	-	14	14	0	0	-	-	-	-	-	ugacccuccccugugccucagg	ugggguggggggggcggg	ugggguggggggggcggggcugggggcagggcccgcccaggcacccugacccuccccugugccucagg	gi|753572113|ref|NC_018723.2|:88398443..88398511:-
gi|753571860|ref|NC_018734.2|_8766	0.5	31 +/- 3%	-	42	42	0	0	-	-	-	-	-	ucccgugacugagccccagaca	gcugggcgccggucucgcugcu	ucccgugacugagccccagacaccgugacauguggugcugggcgccggucucgcugcu	gi|753571860|ref|NC_018734.2|:1970636..1970694:+
gi|753572100|ref|NC_018725.2|_2642	0.5	31 +/- 3%	-	17	17	0	0	-	-	-	-	-	ucaccgcgcgucuccccgca	cgggccggggcggcggggguc	cgggccggggcggcgggggucuccugggacgugggcaggcccccucaccgcgcgucuccccgca	gi|753572100|ref|NC_018725.2|:133425667..133425731:-
gi|753571810|ref|NC_018741.2|_12869	0.5	31 +/- 3%	-	13	13	0	0	-	-	-	-	-	caguacuguucccgcugcuaggg	cgggcagcagaaacaauacucca	cgggcagcagaaacaauacuccagagcaccgaucgcccacugcaguacuguucccgcugcuaggg	gi|753571810|ref|NC_018741.2|:110319414..110319479:+
gi|753572104|ref|NC_018724.2|_953	0.4	31 +/- 3%	-	97	97	0	0	-	-	-	-	-	uucccacgucuuaugccccagu	ugggguggggcuggggaacg	ugggguggggcuggggaacguggagggagccggggcccuaagcuucccacgucuuaugccccagu	gi|753572104|ref|NC_018724.2|:7993762..7993827:+
gi|753571843|ref|NC_018736.2|_10214	0.4	31 +/- 3%	-	58	58	0	0	-	-	-	-	-	acgcgcugccuuugagcccccg	gggggucaggcugcagcgccaga	acgcgcugccuuugagcccccgccgcgccugcgcguggcgccgggggucaggcugcagcgccaga	gi|753571843|ref|NC_018736.2|:45996317..45996382:+
gi|753571881|ref|NC_018730.2|_5817	0.4	31 +/- 3%	-	13	13	0	0	-	-	-	-	-	cgucgccuggccugcucacc	ugggcaggguggcucaggg	ugggcaggguggcucagggaccccgucgccuggccugcucacc	gi|753571881|ref|NC_018730.2|:8803211..8803254:+
gi|753571837|ref|NC_018737.2|_10959	0.4	31 +/- 3%	-	16	16	0	0	-	-	-	-	-	caucugguccccucuuucc	aguguggggcuccagccccc	aguguggggcuccagcccccaagcccccccuacgcagugccaggggccaucguggguggggguggggcaucugguccccucuuucc	gi|753571837|ref|NC_018737.2|:60098913..60098999:+
gi|753571830|ref|NC_018738.2|_11666	0.4	31 +/- 3%	-	83	83	0	0	-	-	-	-	-	ucccucugccugccccgagcgc	caucggggcagguggugggacc	caucggggcagguggugggaccugggggggaagggcugucccucugccugccccgagcgc	gi|753571830|ref|NC_018738.2|:9968956..9969016:-
gi|753571819|ref|NC_018740.2|_12658	0.4	31 +/- 3%	-	21	21	0	0	-	-	-	-	-	cgugucucccacuccaccaca	cggugagggucugggaggcugggu	cggugagggucugggaggcuggguucggacaugggcaggggccaggucuggcccagaguccucagggccgugucucccacuccaccaca	gi|753571819|ref|NC_018740.2|:83625715..83625804:-
gi|753571881|ref|NC_018730.2|_6910	0.4	31 +/- 3%	-	12	12	0	0	-	-	-	-	-	ugaccaugcccacccuuccuug	ggggaggggcagggcccgguagc	ggggaggggcagggcccgguagcagcucugcugauggaagggggcacugggagugcagcaggccugcugaccaugcccacccuuccuug	gi|753571881|ref|NC_018730.2|:203676520..203676609:-
gi|753571872|ref|NC_018732.2|_7875	0.4	31 +/- 3%	-	13	13	0	0	-	-	-	-	-	gacccuccguguccccugcagg	ggaaggggacaaggggucag	ggaaggggacaaggggucaggggauggggaggcuccugaggagccccaaggcagugacucgacccuccguguccccugcagg	gi|753571872|ref|NC_018732.2|:106063248..106063330:+
gi|753571819|ref|NC_018740.2|_12599	0.4	31 +/- 3%	-	20	20	0	0	-	-	-	-	-	ucagaaacgcggcgucucaga	ugagcagccgcguuuuucacc	ucagaaacgcggcgucucagacccugccccagaccugcuggcugagcagccgcguuuuucacc	gi|753571819|ref|NC_018740.2|:75338578..75338641:-
gi|753571881|ref|NC_018730.2|_6726	0.4	31 +/- 3%	-	12	12	0	0	-	-	-	-	-	ucaacaucugcugcuuuccugu	aggagggagccgauguuggcu	aggagggagccgauguuggcuucaaaaaguaaagucaacaucugcugcuuuccugu	gi|753571881|ref|NC_018730.2|:104456465..104456521:-
gi|753571837|ref|NC_018737.2|_10679	0.4	31 +/- 3%	-	5	5	0	0	-	-	mmu-miR-7051-3p	-	-	ugagccaccccucugccugua	cuggggagggaggguggcagggagg	cuggggagggaggguggcagggaggguggccccacauccugggcagcgcugagccaccccucugccugua	gi|753571837|ref|NC_018737.2|:3173990..3174060:+
gi|753571878|ref|NC_018731.2|_7287	0.4	31 +/- 3%	-	6	6	0	0	-	-	mmu-miR-7053-3p	-	-	cuccugugcggcugccccucagc	ugaaacgaucguggagca	cuccugugcggcugccccucagcucccuggucuugcauaacaucacucggggcgucuuugaaacgaucguggagca	gi|753571878|ref|NC_018731.2|:2565058..2565134:-
gi|753571860|ref|NC_018734.2|_9006	0.4	31 +/- 3%	-	5	5	0	0	-	-	mmu-miR-1258-5p	-	-	ugcugagccugcccugaaccg	gcgaagggggcuuucagg	ugcugagccugcccugaaccgccugugcagauggcucggaggcgaagggggcuuucagg	gi|753571860|ref|NC_018734.2|:93240223..93240282:+
gi|753572100|ref|NC_018725.2|_2320	0.4	31 +/- 3%	-	32	32	0	0	-	-	-	-	-	uucucagguuggacaguccu	ggcugacgaaccugagauug	ggcugacgaaccugagauugaccccggagacaccauucucagguuggacaguccu	gi|753572100|ref|NC_018725.2|:441348..441403:-
gi|753571819|ref|NC_018740.2|_12580	0.4	31 +/- 3%	-	85	85	0	0	-	-	-	-	-	acuucaaagccgagcucucu	ggagcugggcuuugaaucca	ggagcugggcuuugaauccacauuguuugacuucaaagccgagcucucu	gi|753571819|ref|NC_018740.2|:67915921..67915970:-
gi|753572104|ref|NC_018724.2|_881	0.4	31 +/- 3%	-	65	65	0	0	-	-	-	-	-	cacgucuaccugccccucccagg	ggggaggggcggugggcgcgca	ggggaggggcggugggcgcgcaccuugggugacccgaccaccacgucuaccugccccucccagg	gi|753572104|ref|NC_018724.2|:1229200..1229264:+
gi|753572091|ref|NC_018727.2|_3966	0.4	31 +/- 3%	-	18	18	0	0	-	-	-	-	-	cacucacccuaccucuggca	cuggggggaggggucagggc	cuggggggaggggucagggcaaggcagagggacccccuuggcacucacccuaccucuggca	gi|753572091|ref|NC_018727.2|:30965902..30965963:-
gi|753571878|ref|NC_018731.2|_7510	0.4	31 +/- 3%	-	37	34	0	3	-	-	-	-	-	ucuuguccucagaucuuugu	acaaagaucugaggacaaga	acaaagaucugaggacaagaaauauacuugggauaucucuuguccucagaucuuugu	gi|753571878|ref|NC_018731.2|:106397314..106397371:-
gi|753571830|ref|NC_018738.2|_11347	0.4	31 +/- 3%	-	41	41	0	0	-	-	-	-	-	cugaccagccccuuuccccagg	uugcggggggaggggcugugcugcc	uugcggggggaggggcugugcugcccucccuuagagacccggcugaccagccccuuuccccagg	gi|753571830|ref|NC_018738.2|:7728531..7728595:+
gi|753571837|ref|NC_018737.2|_10960	0.4	31 +/- 3%	-	16	16	0	0	-	-	-	-	-	caucugguccccucuuucc	ggcgaggggcaggagca	caucugguccccucuuuccugcagcaaaaaugcucucaccgcguggggcgaggggcaggagca	gi|753571837|ref|NC_018737.2|:60098980..60099043:+
gi|753572104|ref|NC_018724.2|_1107	0.4	31 +/- 3%	-	21	21	0	0	-	-	-	-	-	cucccguccguagcugggcucu	ggcaccgggcgggcagag	ggcaccgggcgggcagagcucuacugugcacccucccguccguagcugggcucu	gi|753572104|ref|NC_018724.2|:19224439..19224493:+
gi|753571810|ref|NC_018741.2|_13082	0.4	31 +/- 3%	-	168	168	0	0	-	-	-	-	-	acuccagccccauagccuca	agggaugggugcuggccuuuca	agggaugggugcuggccuuucaauccuggauuugacuccagccccauagccuca	gi|753571810|ref|NC_018741.2|:97216158..97216212:-
gi|753572091|ref|NC_018727.2|_4112	0.4	31 +/- 3%	-	34	33	0	1	-	-	-	-	-	cuucuccgccugcccgaccugc	ugucgggcccgggggagucggug	ugucgggcccgggggagucgguggauuucugcgaccuucuccgccugcccgaccugc	gi|753572091|ref|NC_018727.2|:96508682..96508739:-
gi|753571885|ref|NC_018729.2|_5759	0.4	31 +/- 3%	-	4	4	0	0	-	-	mmu-miR-7228-5p	-	-	aggcgacccugcucugauggcg	ccgcucagggcagggaggccugg	aggcgacccugcucugauggcggcgacguccgucccuggccgcucagggcagggaggccugg	gi|753571885|ref|NC_018729.2|:137876341..137876403:-
gi|753572104|ref|NC_018724.2|_1748	0.4	31 +/- 3%	-	68	66	0	2	-	-	-	-	-	uguauccucagugccuaguga	uuacuuggcacugaggguac	uuacuuggcacugaggguacagugaagggugcggguuguauccucagugccuaguga	gi|753572104|ref|NC_018724.2|:73200562..73200619:-
gi|753572091|ref|NC_018727.2|_3960	0.3	31 +/- 3%	-	53	53	0	0	-	-	-	-	-	cccuccuuucucucccugagca	ugcagggggaugcggugaggccu	ugcagggggaugcggugaggccuuugggugggggccuggccgggccaggucacugacaagcccuccuuucucucccugagca	gi|753572091|ref|NC_018727.2|:30878095..30878177:-
gi|753571810|ref|NC_018741.2|_13166	0.3	31 +/- 3%	-	13	13	0	0	-	-	-	-	-	uucucaucuggcgucucccg	ggagggacgggcagacgggaagu	ggagggacgggcagacgggaaguucccgagcugacuucucaucuggcgucucccg	gi|753571810|ref|NC_018741.2|:125413093..125413148:-
gi|753571881|ref|NC_018730.2|_6900	0.3	31 +/- 3%	-	13	13	0	0	-	-	-	-	-	ugaccaccugucucucccug	gggggagcagaggugggg	gggggagcagagguggggggaccagggaguuggcuccucugaccaccugucucucccug	gi|753571881|ref|NC_018730.2|:202573086..202573145:-
gi|753572096|ref|NC_018726.2|_3071	0.3	31 +/- 3%	-	28	28	0	0	-	-	-	-	-	ccugcucacuccuggccacu	aggcugggggcugagcagaca	ccugcucacuccuggccacugcugaagugcuugaagaggcugggggcugagcagaca	gi|753572096|ref|NC_018726.2|:36086451..36086508:-
gi|753572091|ref|NC_018727.2|_3327	0.3	31 +/- 3%	-	985	955	30	0	-	-	-	-	-	gguagcguggccgagcggucua	cgcugccagguugcuuuuacugc	gguagcguggccgagcggucuaaggcgcuggauuaaggcuccagucucuucgggggcguggguucgaaucccaccgcugccagguugcuuuuacugc	gi|753572091|ref|NC_018727.2|:1816082..1816179:+
gi|753571843|ref|NC_018736.2|_10302	0.3	31 +/- 3%	-	33	33	0	0	-	-	-	-	-	ucccgugccuugucuccuuag	gagggugacaaaaggcaccgggagu	gagggugacaaaaggcaccgggaguggagggaggcgagggccgcgacggucccuuacgccccaucccgugccuugucuccuuag	gi|753571843|ref|NC_018736.2|:1695609..1695693:-
gi|753571837|ref|NC_018737.2|_10979	0.3	31 +/- 3%	-	50	50	0	0	-	-	-	-	-	acaaauccacggagucccug	gggaucuccguggauccgaga	gggaucuccguggauccgagacggcggaacaaauccacggagucccug	gi|753571837|ref|NC_018737.2|:61211587..61211635:+
gi|753571845|ref|NC_018735.2|_9265	0.3	31 +/- 3%	-	25	25	0	0	-	-	-	-	-	ccggccagacuuccucccuau	agggaacgucguggccgcuu	agggaacgucguggccgcuuugaucucccauccagaccggccagacuuccucccuau	gi|753571845|ref|NC_018735.2|:553619..553676:+
gi|753571860|ref|NC_018734.2|_8863	0.3	31 +/- 3%	-	79	79	0	0	-	-	-	-	-	uucucguccuucucgccugca	caggggugagggaaggaggg	caggggugagggaaggagggcugaaccacagccuucucguccuucucgccugca	gi|753571860|ref|NC_018734.2|:23581150..23581204:+
gi|753571843|ref|NC_018736.2|_10455	0.3	31 +/- 3%	-	21	21	0	0	-	-	-	-	-	aaaagaaaucauuaaugaguag	acucauuaaugauuucuuuuaa	aaaagaaaucauuaaugaguagcucguuaaugaguaccuacucauuaaugauuucuuuuaa	gi|753571843|ref|NC_018736.2|:24942857..24942918:-
gi|753571843|ref|NC_018736.2|_10054	0.3	31 +/- 3%	-	16	16	0	0	-	-	-	-	-	aaaagaaaucauuaaugaguag	acucauuaaugauuucuuuuaa	aaaagaaaucauuaaugaguagguacucauuaacgagcuacucauuaaugauuucuuuuaa	gi|753571843|ref|NC_018736.2|:24942859..24942920:+
gi|753571845|ref|NC_018735.2|_9267	0.3	31 +/- 3%	-	25	25	0	0	-	-	-	-	-	ccggccagacuuccucccuau	agggaacgucguggccgcuu	agggaacgucguggccgcuuugaucucccauccagaccggccagacuuccucccuau	gi|753571845|ref|NC_018735.2|:883223..883280:+
gi|753571845|ref|NC_018735.2|_9529	0.3	31 +/- 3%	-	25	25	0	0	-	-	-	-	-	accgaacgcugucuccccucagg	cgaggagggggagcguugggcac	cgaggagggggagcguugggcacgagggauguguccugacccgaccgaacgcugucuccccucagg	gi|753571845|ref|NC_018735.2|:92843164..92843230:+
gi|753571881|ref|NC_018730.2|_5861	0.3	31 +/- 3%	-	4	4	0	0	-	-	mmu-miR-3113-5p	-	-	uuccuggcuuucucugcacgu	gcgcagaggggcccggggcc	gcgcagaggggcccggggccuggcaggccugguuccuggcuuucucugcacgu	gi|753571881|ref|NC_018730.2|:17157761..17157814:+
gi|753571843|ref|NC_018736.2|_9863	0.3	31 +/- 3%	-	13	13	0	0	-	-	-	-	-	ucaucgcuccuuucuuccagca	cugggggcgggggcgccggc	cugggggcgggggcgccggcgggccacgucugcucaucgcuccuuucuuccagca	gi|753571843|ref|NC_018736.2|:1678983..1679038:+
gi|753572104|ref|NC_018724.2|_900	0.3	31 +/- 3%	-	77	77	0	0	-	-	-	-	-	agaucaccgguccccgaucu	uucgggggcggugccugc	agaucaccgguccccgaucuccaugugugcacagucaguggguuuucgggggcggugccugc	gi|753572104|ref|NC_018724.2|:2435621..2435683:+
gi|753571872|ref|NC_018732.2|_8381	0.3	31 +/- 3%	-	15	15	0	0	-	-	-	-	-	ugugcugagcugccccgagc	cgagggcgucucucgcacgau	ugugcugagcugccccgagcggucccugcccggaggccaccgacaccugagccuccgugccagcgagggcgucucucgcacgau	gi|753571872|ref|NC_018732.2|:114941148..114941232:-
gi|753571881|ref|NC_018730.2|_6863	0.3	31 +/- 3%	-	34	34	0	0	-	-	-	-	-	ugacccaggcgccccuaaauu	uaagggggcaccuggguggcu	ugacccaggcgccccuaaauugagugguauuuaaaaugaacuaagggggcaccuggguggcu	gi|753571881|ref|NC_018730.2|:177812605..177812667:-
gi|753571837|ref|NC_018737.2|_11130	0.3	31 +/- 3%	-	13	13	0	0	-	-	-	-	-	uaccuugcccaccugcccaca	gggaguaggcagggcgagcgaca	gggaguaggcagggcgagcgacacugaugccguaccuugcccaccugcccaca	gi|753571837|ref|NC_018737.2|:14539144..14539197:-
gi|753571881|ref|NC_018730.2|_6222	0.3	31 +/- 3%	-	24	24	0	0	-	-	-	-	-	ccuuccgggcggcgacacga	cagcgcgcguggggaaggca	ccuuccgggcggcgacacgagcaacagcgcgcguggggaaggca	gi|753571881|ref|NC_018730.2|:113956309..113956353:+
gi|753572104|ref|NC_018724.2|_1660	0.3	31 +/- 3%	-	287	287	0	0	-	-	-	-	-	uuccugccgugccugcucuagu	ugggcaggguggggcaggaagg	ugggcaggguggggcaggaagggcucccagccucauuccugccgugccugcucuagu	gi|753572104|ref|NC_018724.2|:21197203..21197260:-
gi|753572104|ref|NC_018724.2|_1135	0.3	31 +/- 3%	-	29	22	0	7	-	-	-	-	-	ucauugaccucagccauuca	ugaaugguugaggucaaagagu	ugaaugguugaggucaaagaguuuaaaaugcuuacgcucauugaccucagccauuca	gi|753572104|ref|NC_018724.2|:25937862..25937919:+
gi|753571845|ref|NC_018735.2|_9678	0.3	31 +/- 3%	-	5	5	0	0	-	-	mmu-miR-149-5p	-	-	ucuggcucuagcuucccugcc	cagggaggcuggggacaggga	cagggaggcuggggacagggaaacagcauucccauacucuggcucuagcuucccugcc	gi|753571845|ref|NC_018735.2|:56846003..56846061:-
gi|753572100|ref|NC_018725.2|_2094	0.3	31 +/- 3%	-	615	614	0	1	-	-	-	-	-	acccagccaggcucccuagca	ggugccuggguggcucagu	acccagccaggcucccuagcacuuagauuuuaaaugccaagggcuuggggugccuggguggcucagu	gi|753572100|ref|NC_018725.2|:43807963..43808030:+
gi|753571885|ref|NC_018729.2|_5339	0.3	31 +/- 3%	-	33	33	0	0	-	-	-	-	-	ugucccccuguccccucucagu	ugggggcggauaggugggcucgcg	ugggggcggauaggugggcucgcgggggagauggcgagcagugguuaccggccgugucccccuguccccucucagu	gi|753571885|ref|NC_018729.2|:129871548..129871624:+
gi|753572104|ref|NC_018724.2|_870	0.3	31 +/- 3%	-	13	13	0	0	-	-	-	-	-	ucugccgagccuccaccuggu	cagcguccucuggcuccuggcagaug	ucugccgagccuccaccuggugcucucucugcccccagcguccucuggcuccuggcagaug	gi|753572104|ref|NC_018724.2|:520828..520889:+
gi|753572104|ref|NC_018724.2|_1699	0.3	31 +/- 3%	-	14	14	0	0	-	-	-	-	-	ucucggugggaccuccagg	agggggucccgcuuuugcc	ucucggugggaccuccaggcucggggagcagacuggggacgguggccagggugagggggucccgcuuuugcc	gi|753572104|ref|NC_018724.2|:55674456..55674528:-
gi|753571810|ref|NC_018741.2|_12948	0.3	31 +/- 3%	-	12	12	0	0	-	-	-	-	-	cuuccgaagugccucugcua	gcaggggcucgccgggaacg	gcaggggcucgccgggaacguggcguucacccgcgcuuccgaagugccucugcua	gi|753571810|ref|NC_018741.2|:12908655..12908710:-
gi|753571843|ref|NC_018736.2|_10133	0.3	31 +/- 3%	-	20	20	0	0	-	-	-	-	-	ucuguguccuccuucugccugu	ugguggaggaagggcgagggg	ugguggaggaagggcgagggggaauggugacuaagcuucccucuguguccuccuucugccugu	gi|753571843|ref|NC_018736.2|:37712158..37712221:+
gi|753571872|ref|NC_018732.2|_8332	0.3	31 +/- 3%	-	57	57	0	0	-	-	-	-	-	uaacugcccccauccuccu	uggggggggggagccgggc	uggggggggggagccgggccugguagcuagcaccuacugagcuaacugcccccauccuccu	gi|753571872|ref|NC_018732.2|:110207190..110207251:-
gi|753572104|ref|NC_018724.2|_1094	0.3	31 +/- 3%	-	17	17	0	0	-	-	-	-	-	gaacgaaauccaagcgcagcugg	agcugcuuuugggauuccguugcc	gaacgaaauccaagcgcagcuggaaugcucuggagacaacagcugcuuuugggauuccguugcc	gi|753572104|ref|NC_018724.2|:18259258..18259322:+
gi|753572104|ref|NC_018724.2|_1173	0.3	31 +/- 3%	-	12	12	0	0	-	-	-	-	-	uucucaccccuuccccucu	gggggccgggguggggcgc	gggggccgggguggggcgccuaguaggucuggcccaugcccuucucaccccuuccccucu	gi|753572104|ref|NC_018724.2|:56096679..56096739:+
gi|753571872|ref|NC_018732.2|_8018	0.3	31 +/- 3%	-	21	21	0	0	-	-	-	-	-	ucgggcaccuucucugaucggc	cggucacagaagacgugcccagcc	ucgggcaccuucucugaucggcacucgaugucccggggccggucacagaagacgugcccagcc	gi|753571872|ref|NC_018732.2|:114556781..114556844:+
gi|753571830|ref|NC_018738.2|_11556	0.3	31 +/- 3%	-	79	79	0	0	-	-	-	-	-	uacguccucccgugaccuggg	cagggcacaggagggcccagg	uacguccucccgugaccugggcgcagcuccugguggacucagggcacaggagggcccagg	gi|753571830|ref|NC_018738.2|:40450513..40450573:+
gi|753571881|ref|NC_018730.2|_6121	0.3	31 +/- 3%	-	19	19	0	0	-	-	-	-	-	ccucuugccaccugcucugca	cggagcuaggggugggagccc	cggagcuaggggugggagcccagggcacugggcuggauucuuaggcccugcccuuccuaauucuccuggccucuugccaccugcucugca	gi|753571881|ref|NC_018730.2|:93361163..93361253:+
gi|753572113|ref|NC_018723.2|_551	0.3	31 +/- 3%	-	2720	2720	0	0	-	-	-	-	-	ucacccaagcgcuccagacu	ucuaggggcgccuggguugcu	ucacccaagcgcuccagacuuucuuuuaaagcaaacucuaggggcgccuggguugcu	gi|753572113|ref|NC_018723.2|:88083186..88083243:-
gi|753571885|ref|NC_018729.2|_5417	0.3	31 +/- 3%	-	13	13	0	0	-	-	-	-	-	cgccccgcggcucccggacg	cccgcgcggcuccggagcgcg	cccgcgcggcuccggagcgcgcgucacggccacccaccuccccccccgcccccugcgcgcgccccgcggcucccggacg	gi|753571885|ref|NC_018729.2|:139064045..139064124:+
gi|753572104|ref|NC_018724.2|_1548	0.3	31 +/- 3%	-	15	15	0	0	-	-	-	-	-	ugugcccugcauccucugacagc	ccccagggacugggguagguc	ccccagggacugggguaggucggggagggagggcagcccucaccaggccccugugcccugcauccucugacagc	gi|753572104|ref|NC_018724.2|:9203299..9203373:-
gi|753571843|ref|NC_018736.2|_10516	0.3	31 +/- 3%	-	421	420	1	0	-	-	-	-	-	cccgcccggaccuggcucacccc	ggugagcgaggggggcgcgggg	ggugagcgaggggggcgcgggggggcugcccagaccuccgacccccgcccggaccuggcucacccc	gi|753571843|ref|NC_018736.2|:41965931..41965997:-
gi|753571860|ref|NC_018734.2|_8783	0.3	31 +/- 3%	-	14	14	0	0	-	-	-	-	-	ccuguguccuugccuccgca	cggagggcggggcacacggc	cggagggcggggcacacggcaggugcucggcgggagggcggcagcugcgaggcccuguguccuugccuccgca	gi|753571860|ref|NC_018734.2|:5771489..5771562:+
gi|753571845|ref|NC_018735.2|_9796	0.2	31 +/- 3%	-	170	170	0	0	-	-	-	-	-	gucccacuucgaacccugucauu	uggcagggcuuuggugggaucc	uggcagggcuuuggugggaucccuuccugggucccacuucgaacccugucauu	gi|753571845|ref|NC_018735.2|:86850528..86850581:-
gi|753571881|ref|NC_018730.2|_5809	0.2	31 +/- 3%	-	58	58	0	0	-	-	-	-	-	ugcucggcccugcuuccuug	gggaggcugggcugguggcagu	gggaggcugggcugguggcaguggggguuucuaacugcucggcccugcuuccuug	gi|753571881|ref|NC_018730.2|:5087585..5087640:+
gi|753572085|ref|NC_018728.2|_4399	0.2	31 +/- 3%	-	12	12	0	0	-	-	-	-	-	uccccucggagcuccggucauu	agaccgugggugccgucggggacu	agaccgugggugccgucggggacucggggguccccucggagcuccggucauu	gi|753572085|ref|NC_018728.2|:63298619..63298671:+
gi|753571837|ref|NC_018737.2|_10794	0.2	31 +/- 3%	-	12	12	0	0	-	-	-	-	-	accagggcugccuccgcugagc	uucuguuggacagaccuggacu	accagggcugccuccgcugagccugcuucuguuggacagaccuggacu	gi|753571837|ref|NC_018737.2|:13065901..13065949:+
gi|753571845|ref|NC_018735.2|_9576	0.2	31 +/- 3%	-	57	57	0	0	-	-	-	-	-	cccgagagagcgcugucccgcga	gcgggaccgucuguccggguu	gcgggaccgucuguccggguugugucuguggagcggcccgagagagcgcugucccgcga	gi|753571845|ref|NC_018735.2|:6729912..6729971:-
gi|753572113|ref|NC_018723.2|_152	0.2	31 +/- 3%	-	35	35	0	0	-	-	-	-	-	acucucccgggacuuggagcg	cuccuugucccgagaccgcga	acucucccgggacuuggagcgcuuccgcacgcgcuccuugucccgagaccgcga	gi|753572113|ref|NC_018723.2|:77354815..77354869:+
gi|753572104|ref|NC_018724.2|_1439	0.2	31 +/- 3%	-	92	92	0	0	-	-	-	-	-	ugcccgccaccuggucucugug	cggaagccaggaagcgggcaua	ugcccgccaccuggucucuguggcagauacuccacuuugccccggaagccaggaagcgggcaua	gi|753572104|ref|NC_018724.2|:1260557..1260621:-
gi|753571872|ref|NC_018732.2|_8306	0.2	31 +/- 3%	-	970	970	0	0	-	-	-	-	-	caucugugacccugccucuag	cggggcgggcgccacagguggg	cggggcgggcgccacagguggggcaccuggccaucccaucugugacccugccucuag	gi|753571872|ref|NC_018732.2|:107954919..107954976:-
gi|753571885|ref|NC_018729.2|_5349	0.2	31 +/- 3%	-	35	35	0	0	-	-	-	-	-	ccuccccucggucucugaagu	guugcgggcugggguuggggc	guugcgggcugggguuggggcgacagggauuggggucggaugacggcaaaggccugcccuccccucggucucugaagu	gi|753571885|ref|NC_018729.2|:131699590..131699668:+
gi|753572091|ref|NC_018727.2|_3738	0.2	31 +/- 3%	-	235	235	0	0	-	-	-	-	-	aacucccagggacaccguuca	aauaguguacuugggaugccgu	aacucccagggacaccguucauuugugaccugugugaauaguguacuugggaugccgu	gi|753572091|ref|NC_018727.2|:143435619..143435677:+
gi|753571881|ref|NC_018730.2|_5985	0.2	31 +/- 3%	-	152	152	0	0	-	-	-	-	-	aucucugccucucuccccuca	agggccaaagggguagggagaa	agggccaaagggguagggagaaggagaccuagcggacagcucuucagagaucucugccucucuccccuca	gi|753571881|ref|NC_018730.2|:34516870..34516940:+
gi|753571822|ref|NC_018739.2|_12318	0.2	31 +/- 3%	-	13	13	0	0	-	-	-	-	-	uccccuucucccuucucccg	ggaagggcgggaagggcagc	ggaagggcgggaagggcagcggccuauugacugcuccccuucucccuucucccg	gi|753571822|ref|NC_018739.2|:67776074..67776128:-
gi|753572091|ref|NC_018727.2|_4207	0.2	31 +/- 3%	-	13	13	0	0	-	-	-	-	-	aucgccaccucgccuuuuguu	cgagaggcagaaguggccgugc	aucgccaccucgccuuuuguuuuggcccgucuggugacgagaggcagaaguggccgugc	gi|753572091|ref|NC_018727.2|:152220106..152220165:-
gi|753571822|ref|NC_018739.2|_11931	0.2	31 +/- 3%	-	34	34	0	0	-	-	-	-	-	aaccauccugacccugucugu	aggcagaggcagagaugguccc	aggcagaggcagagaugguccccaucgacacgagcgcccggaaccauccugacccugucugu	gi|753571822|ref|NC_018739.2|:26002297..26002359:+
gi|753571837|ref|NC_018737.2|_11062	0.2	31 +/- 3%	-	14	14	0	0	-	-	-	-	-	uccucuccuuuccgcucccaga	agggggucgggaaguaaggagg	agggggucgggaaguaaggaggcccgaaccuuggguuccucuccuuuccgcucccaga	gi|753571837|ref|NC_018737.2|:9380091..9380149:-
gi|753571843|ref|NC_018736.2|_10622	0.2	31 +/- 3%	-	4	4	0	0	-	-	mmu-miR-3072-3p	-	-	ugcccccuucuugcccccgcagc	cgcuggggcgggaccggggcagc	cgcuggggcgggaccggggcagcuaaguccuggacgccugcccccuucuugcccccgcagc	gi|753571843|ref|NC_018736.2|:57110811..57110872:-
gi|753572113|ref|NC_018723.2|_845	0.2	31 +/- 3%	-	102	102	0	0	-	-	-	-	-	cacuccugcccucucccuuggu	ccggggggcgggacagguggc	cacuccugcccucucccuuggugauguguuagcugguuugcagcccggggggcgggacagguggc	gi|753572113|ref|NC_018723.2|:231952487..231952552:-
gi|753571843|ref|NC_018736.2|_9965	0.2	31 +/- 3%	-	45	45	0	0	-	-	-	-	-	ucagacccggcccuacucccu	ggugggagcaccgggccccggc	ggugggagcaccgggccccggcagaaaccucagcugcucagacccggcccuacucccu	gi|753571843|ref|NC_018736.2|:12647501..12647559:+
gi|753571872|ref|NC_018732.2|_8354	0.2	31 +/- 3%	-	19	19	0	0	-	-	-	-	-	ugccucucuccugucccgu	gggacgagggguuggugcc	gggacgagggguuggugccgcgggaaacagggggugccucucuccugucccgu	gi|753571872|ref|NC_018732.2|:111078244..111078297:-
gi|753572096|ref|NC_018726.2|_2828	0.2	31 +/- 3%	-	12	12	0	0	-	-	-	-	-	ucuucuacgcugccaaacuggg	caguaggcagugugggagcaga	ucuucuacgcugccaaacuggguggagcggccucccaguaggcagugugggagcaga	gi|753572096|ref|NC_018726.2|:97408742..97408799:+
gi|753571830|ref|NC_018738.2|_11802	0.2	31 +/- 3%	-	37	37	0	0	-	-	-	-	-	cgcugcucuccucuguccca	ggaacggggaggggcaggugug	ggaacggggaggggcaggugugugugcagugcuccaaccccaucacgcugcucuccucuguccca	gi|753571830|ref|NC_018738.2|:38966744..38966809:-
gi|753572085|ref|NC_018728.2|_4726	0.2	31 +/- 3%	-	116	116	0	0	-	-	-	-	-	uugccugggacucuggaacca	uuuccagccuccugggcaagg	uuuccagccuccugggcaagggaacggucucuucccuugccugggacucuggaacca	gi|753572085|ref|NC_018728.2|:54862558..54862615:-
gi|753571837|ref|NC_018737.2|_10901	0.2	31 +/- 3%	-	72	72	0	0	-	-	-	-	-	ugcacgcuucuccccuuccg	ggggugggggugcgugcagg	ggggugggggugcgugcagguguucacgccuucccugcacgcuucuccccuuccg	gi|753571837|ref|NC_018737.2|:46319804..46319859:+
gi|753571878|ref|NC_018731.2|_7568	0.2	31 +/- 3%	-	16	16	0	0	-	-	-	-	-	ccuacucccuuccuccccagg	aggggugguacaggggcuggggg	aggggugguacaggggcugggggggguuccuggagucuguccaccucaccucuccuacucccuuccuccccagg	gi|753571878|ref|NC_018731.2|:149233827..149233901:-
gi|753572104|ref|NC_018724.2|_1199	0.2	31 +/- 3%	-	19	19	0	0	-	-	-	-	-	ugacccuccucaccucccgca	cgggaugugggggugugggc	cgggaugugggggugugggccgcgccccugacccuccucaccucccgca	gi|753572104|ref|NC_018724.2|:60957607..60957656:+
gi|753571881|ref|NC_018730.2|_6602	0.2	31 +/- 3%	-	5	5	0	0	-	-	mmu-miR-7047-3p	-	-	ccacccuccauaccuccccaga	ugugggucaaggguggga	ugugggucaagggugggaugggggcacggucagcccugacacccacccuccauaccuccccaga	gi|753571881|ref|NC_018730.2|:34056212..34056276:-
gi|753571822|ref|NC_018739.2|_12067	0.2	31 +/- 3%	-	70	70	0	0	-	-	-	-	-	ucucagcucugccaccucuagc	auggggugguaaggcaugaagagu	auggggugguaaggcaugaagaguccaaaaagucugggggacucucagcucugccaccucuagc	gi|753571822|ref|NC_018739.2|:68806157..68806221:+
gi|753572100|ref|NC_018725.2|_2641	0.2	31 +/- 3%	-	17	17	0	0	-	-	-	-	-	ucaccgcgcgucuccccgca	cgggagccgcgugcuggcc	ucaccgcgcgucuccccgcagcccccggcccucagcgggagccgcgugcuggcc	gi|753572100|ref|NC_018725.2|:133425633..133425687:-
gi|753572100|ref|NC_018725.2|_2368	0.2	31 +/- 3%	-	12	12	0	0	-	-	-	-	-	uguagccgcguccccuccagu	gcgaggcggaggcggcaaaacg	gcgaggcggaggcggcaaaacgggaggucgagcagaacguguagccgcguccccuccagu	gi|753572100|ref|NC_018725.2|:15135788..15135848:-
gi|753571881|ref|NC_018730.2|_6965	0.2	31 +/- 3%	-	292	292	0	0	-	-	-	-	-	cccuccaagccugcuucccugu	agagggucgggcagggga	cccuccaagccugcuucccugugucuggcgccuucacagagggucgggcagggga	gi|753571881|ref|NC_018730.2|:221187054..221187109:-
gi|753571872|ref|NC_018732.2|_8016	0.2	31 +/- 3%	-	51	49	2	0	-	-	-	-	-	uguccugugcugcugcugcu	cuguagucgucacagcaga	uguccugugcugcugcugcugcuggugggcucagggaccgcagagcuggcacaguggcuguagucgucacagcaga	gi|753571872|ref|NC_018732.2|:114555515..114555591:+
gi|753572096|ref|NC_018726.2|_3017	0.2	31 +/- 3%	-	16	15	1	0	-	-	-	-	-	uccugucugagcugcccca	ggacggacaccccaccgggcu	uccugucugagcugccccagcugcgggccgccuggucccucgaccugccucucagccugggacggacaccccaccgggcu	gi|753572096|ref|NC_018726.2|:1708402..1708482:-
gi|753572085|ref|NC_018728.2|_4934	0.2	31 +/- 3%	-	15	15	0	0	-	-	-	-	-	ucacgcucuggguuggucu	gcugacuuggaugcguuggu	gcugacuuggaugcguuggugccuuggguccugcgacgcucacgcucuggguuggucu	gi|753572085|ref|NC_018728.2|:134854913..134854971:-
gi|753571830|ref|NC_018738.2|_11724	0.2	31 +/- 3%	-	12	12	0	0	-	-	-	-	-	gacccugcccucuucccugca	cagguguggggcagggacag	cagguguggggcagggacagagcccgggagccccugacccugcccucuucccugca	gi|753571830|ref|NC_018738.2|:23627810..23627866:-
gi|753572100|ref|NC_018725.2|_2528	0.2	31 +/- 3%	-	267	267	0	0	-	-	-	-	-	ucucucuucuucguuggcccaga	uggcccacgggcagggagacu	uggcccacgggcagggagacuugugagggccucugccggcccuguggccaucagucucucuucuucguuggcccaga	gi|753572100|ref|NC_018725.2|:87693399..87693476:-
gi|753571860|ref|NC_018734.2|_8883	0.2	31 +/- 3%	-	29	29	0	0	-	-	-	-	-	cugugcaugcugagagccu	gcucagcaggaugcaggagcc	gcucagcaggaugcaggagccuuugaaaccugacaggcugugcaugcugagagccu	gi|753571860|ref|NC_018734.2|:27835147..27835203:+
gi|753571819|ref|NC_018740.2|_12481	0.2	31 +/- 3%	-	17	17	0	0	-	-	-	-	-	cugccgucugucccuuggagc	cccuugggagacggcagca	cccuugggagacggcagcauccccuguaacugcugccgucugucccuuggagc	gi|753571819|ref|NC_018740.2|:83311084..83311137:+
gi|753571843|ref|NC_018736.2|_10264	0.2	31 +/- 3%	-	15	15	0	0	-	-	-	-	-	ccccggacaaguucaaaggc	ugagggcuuguccgaaggg	ccccggacaaguucaaaggccugaaacacaaacaggcugagggcuuguccgaaggg	gi|753571843|ref|NC_018736.2|:57319602..57319658:+
gi|753571837|ref|NC_018737.2|_10691	0.2	31 +/- 3%	-	15	15	0	0	-	-	-	-	-	ugaccucccugcccuucucgga	ugagaggggucaggugaccagg	ugagaggggucaggugaccagguggugggugguccaagaugcccuugcccucugaccucccugcccuucucgga	gi|753571837|ref|NC_018737.2|:3273973..3274047:+
gi|753572096|ref|NC_018726.2|_3002	0.2	31 +/- 3%	-	36	36	0	0	-	-	-	-	-	ccgagucucgcccugccagg	cgcguggggcaggcggug	ccgagucucgcccugccaggucgcguggggcaggcggug	gi|753572096|ref|NC_018726.2|:205964947..205964986:+
gi|753571819|ref|NC_018740.2|_12642	0.2	31 +/- 3%	-	20	20	0	0	-	-	-	-	-	ccccagugccccaggccuccucc	aggaagccagacacuggcagg	aggaagccagacacuggcaggagcaaguguaggucccccccagugccccaggccuccucc	gi|753571819|ref|NC_018740.2|:83176211..83176271:-
gi|753571885|ref|NC_018729.2|_5020	0.2	31 +/- 3%	-	26	26	0	0	-	-	-	-	-	ugcuccugcuccugcucccg	ggagcucggacgccagg	ugcuccugcuccugcucccgcucccccugcugaggcugcggcuggggagggagcucggacgccagg	gi|753571885|ref|NC_018729.2|:15554322..15554388:+
gi|753571872|ref|NC_018732.2|_7990	0.2	31 +/- 3%	-	4	3	0	1	-	-	mmu-miR-6964-5p	-	-	uugggguguggauacuggaguca	ugacuccgucacauccuugcu	uugggguguggauacuggagucaggccggcauagaaagccugacuccgucacauccuugcu	gi|753571872|ref|NC_018732.2|:111326711..111326772:+
gi|753572104|ref|NC_018724.2|_1193	0.2	31 +/- 3%	-	18	18	0	0	-	-	-	-	-	cuucccugugaccugcugcaga	ggcagcaggugcgggacaccu	ggcagcaggugcgggacaccucacuucccugugaccugcugcaga	gi|753572104|ref|NC_018724.2|:60478441..60478486:+
gi|753571885|ref|NC_018729.2|_5783	0.2	31 +/- 3%	-	24	24	0	0	-	-	-	-	-	uuccaccucugcucccggcccagg	uggcccggguguugcagggagaggc	uuccaccucugcucccggcccagggauccacaucccagcuugcagggauccuggcccggguguugcagggagaggc	gi|753571885|ref|NC_018729.2|:141917562..141917638:-
gi|753571872|ref|NC_018732.2|_8184	0.2	31 +/- 3%	-	1276	1276	0	0	-	-	-	-	-	ugacugccugucucuccaccg	guggagaggggcagagguu	guggagaggggcagagguuccggaccgcagggugacugccugucucuccaccg	gi|753571872|ref|NC_018732.2|:73101705..73101758:-
gi|753572100|ref|NC_018725.2|_2433	0.2	31 +/- 3%	-	13	13	0	0	-	-	-	-	-	uggagggcagagagcgaga	uugcuccgugcugccagcgca	uggagggcagagagcgagagagggagagaaucccaagcuugcuccgugcugccagcgca	gi|753572100|ref|NC_018725.2|:31426723..31426782:-
gi|753572104|ref|NC_018724.2|_1484	0.2	31 +/- 3%	-	63	62	1	0	-	-	-	-	-	uuccuccuuggucuccggcagg	agccguggggccgaguuggaaag	agccguggggccgaguuggaaagaagucugagcugccgcugccucuuccuccuuggucuccggcagg	gi|753572104|ref|NC_018724.2|:5082278..5082345:-
gi|753571837|ref|NC_018737.2|_10729	0.2	31 +/- 3%	-	21	21	0	0	-	-	-	-	-	uaccgugcccuuugccuucccagc	ucacuggggaggggggcagacggg	ucacuggggaggggggcagacgggccagcgaggucagcccuaccgugcccuuugccuucccagc	gi|753571837|ref|NC_018737.2|:9180741..9180805:+
gi|753572100|ref|NC_018725.2|_1984	0.2	31 +/- 3%	-	13	13	0	0	-	-	-	-	-	aguuccgccauggccuccgagg	ucguaggucucggcgggagccg	aguuccgccauggccuccgaggaagcgagcgguagcccucguaggucucggcgggagccg	gi|753572100|ref|NC_018725.2|:11058255..11058315:+
gi|753571881|ref|NC_018730.2|_6375	0.2	31 +/- 3%	-	17	17	0	0	-	-	-	-	-	uucucucuccugucucagg	ggaggcagagggagggaggc	ggaggcagagggagggaggcaagaagcuguaaugggcuucucucuccugucucagg	gi|753571881|ref|NC_018730.2|:203924428..203924484:+
gi|753571845|ref|NC_018735.2|_9543	0.2	31 +/- 3%	-	12	12	0	0	-	-	-	-	-	ucccccugcucgugccucca	gaggcagcuggcagguggggug	gaggcagcuggcaggugggguggggagcggguaccccgaaucuucacuagggucccccugcucgugccucca	gi|753571845|ref|NC_018735.2|:93585535..93585607:+
gi|753571843|ref|NC_018736.2|_9877	0.1	31 +/- 3%	-	11	11	0	0	-	-	-	-	-	ugcucugccguguccccaga	ugggggggccgaggagcagg	ugggggggccgaggagcaggcccaaccgacccugcucugccguguccccaga	gi|753571843|ref|NC_018736.2|:2356201..2356253:+
gi|753571860|ref|NC_018734.2|_9144	0.1	31 +/- 3%	-	31	31	0	0	-	-	-	-	-	ucccucccugaccacuguuga	agcagugucucgggcgggugc	agcagugucucgggcgggugccucgccugcgcucccucccugaccacuguuga	gi|753571860|ref|NC_018734.2|:28211935..28211988:-
gi|753571843|ref|NC_018736.2|_10338	0.1	31 +/- 3%	-	27	27	0	0	-	-	-	-	-	uggccucccucucugugcc	cugagaaguuggaccauu	cugagaaguuggaccauucuggagaaaaacucaguggccucccucucugugcc	gi|753571843|ref|NC_018736.2|:2880905..2880958:-
gi|753571860|ref|NC_018734.2|_9146	0.1	31 +/- 3%	-	41	41	0	0	-	-	-	-	-	uuucucccucucucuacccagg	ugggguuuagagacucugagaugcu	ugggguuuagagacucugagaugcugccuuugggugugacaguuucucccucucucuacccagg	gi|753571860|ref|NC_018734.2|:29051118..29051182:-
gi|753572091|ref|NC_018727.2|_3964	0.1	31 +/- 3%	-	15	15	0	0	-	-	-	-	-	uucccugcccuugcuuguca	augcagggccccggcagg	augcagggccccggcaggcauugcggugugggugaggagacacauugucaugggccuucccugcccuugcuuguca	gi|753572091|ref|NC_018727.2|:30965063..30965139:-
gi|753571866|ref|NC_018733.2|_8684	0.1	31 +/- 3%	-	123	123	0	0	-	-	-	-	-	ucccuucuucacuuuucccagg	ugggggaaggcagaaguggggg	ugggggaaggcagaagugggggugggguggaguggggagacccucuuucuauugaccucccuucuucacuuuucccagg	gi|753571866|ref|NC_018733.2|:60647877..60647956:-
gi|753572100|ref|NC_018725.2|_1982	0.1	31 +/- 3%	-	439	439	0	0	-	-	-	-	-	ugcuguucugagcugccc	ggaggaucaggcugcuggu	ugcuguucugagcugcccggugcccggugauggucacggagaugggcacagccggggaggaucaggcugcuggu	gi|753572100|ref|NC_018725.2|:10944978..10945052:+
gi|753571843|ref|NC_018736.2|_10118	0.1	31 +/- 3%	-	3	2	0	1	-	-	-	-	-	cgucacaucacagccugcguagg	acucgaggcuguguguguaa	cgucacaucacagccugcguaggacucgaggcuguguguguaa	gi|753571843|ref|NC_018736.2|:35873751..35873794:+
gi|753572085|ref|NC_018728.2|_4598	0.1	31 +/- 3%	-	24	24	0	0	-	-	-	-	-	uugucaccguuccuccugcu	cagggggucggccgacgaga	cagggggucggccgacgagaccgaggaacuaacuuaggacuugucaccguuccuccugcu	gi|753572085|ref|NC_018728.2|:2196909..2196969:-
gi|753571872|ref|NC_018732.2|_8019	0.1	31 +/- 3%	-	125	125	0	0	-	-	-	-	-	uguggucugcucucucugca	cagagggggcaccccacugc	cagagggggcaccccacugcugguggucauguggucugcucucucugca	gi|753571872|ref|NC_018732.2|:114833578..114833627:+
gi|753571866|ref|NC_018733.2|_8479	0.1	31 +/- 3%	-	5	5	0	0	-	-	mmu-miR-28a-3p	-	-	cacuagauggugagcuccuggag	ccagaggcaucccuuucuuagggc	ccagaggcaucccuuucuuagggcuggggcgucccuccacuagauggugagcuccuggag	gi|753571866|ref|NC_018733.2|:44661417..44661477:+
gi|753571843|ref|NC_018736.2|_9915	0.1	31 +/- 3%	-	28	28	0	0	-	-	-	-	-	uuccccucccuguccuggca	ccggguucgaggugagc	ccggguucgaggugagcgucgucgucagcggggccggggcugggccucgggcucuuuguccuccugagcuuccccucccuguccuggca	gi|753571843|ref|NC_018736.2|:2988780..2988869:+
gi|753571881|ref|NC_018730.2|_6941	0.1	31 +/- 3%	-	14	14	0	0	-	-	-	-	-	accgccaguagugacuaggga	cccggucgcuaugggcguaaa	accgccaguagugacuagggauucguaaucguagccccggucgcuaugggcguaaa	gi|753571881|ref|NC_018730.2|:213337278..213337334:-
gi|753572104|ref|NC_018724.2|_1719	0.1	31 +/- 3%	-	11	11	0	0	-	-	-	-	-	ucgccuggucucugucuagca	cuggacagagcccagguggug	ucgccuggucucugucuagcauggggcgcguguuccacaccuggacagagcccagguggug	gi|753572104|ref|NC_018724.2|:60750054..60750115:-
gi|753571830|ref|NC_018738.2|_11449	0.1	31 +/- 3%	-	67	67	0	0	-	-	-	-	-	agaauccucacuccugccgcc	cccgcaggagugaggaaauccugg	cccgcaggagugaggaaauccuggguuucggugggcagccagaauccucacuccugccgcc	gi|753571830|ref|NC_018738.2|:19651209..19651270:+
gi|753571830|ref|NC_018738.2|_11644	0.1	31 +/- 3%	-	15	13	0	2	-	-	-	-	-	ugaccugguuaccuccaaca	gguuugaggugucccgguacu	gguuugaggugucccgguacucucaacugagcugaccugguuaccuccaaca	gi|753571830|ref|NC_018738.2|:7398915..7398967:-
gi|753572096|ref|NC_018726.2|_2660	0.1	31 +/- 3%	-	358	358	0	0	-	-	-	-	-	cgccugcacgucucugagccu	gcucugagggugcgguagg	cgccugcacgucucugagccucagcuuccuccucuguucgcgaggcucugagggugcgguagg	gi|753572096|ref|NC_018726.2|:1021556..1021619:+
gi|753571885|ref|NC_018729.2|_5092	0.1	31 +/- 3%	-	12	12	0	0	-	-	-	-	-	gcccugugcucucugcuccu	gggcugccgguggcca	gcccugugcucucugcuccuaccucauccaguccuaccagaaucggcaggccuguguggcgggggcugccgguggcca	gi|753571885|ref|NC_018729.2|:42178466..42178544:+
gi|753571885|ref|NC_018729.2|_5770	0.1	31 +/- 3%	-	23	23	0	0	-	-	-	-	-	cuaacgcccguguccccugcag	gcaguggagagcacggcguugcggg	gcaguggagagcacggcguugcggggacagcagaagggacccuaacgcccguguccccugcag	gi|753571885|ref|NC_018729.2|:139157769..139157832:-
gi|753572104|ref|NC_018724.2|_1047	0.1	31 +/- 3%	-	15	15	0	0	-	-	-	-	-	ugaacagccccucucuggcc	cagagaggguccgucagg	cagagaggguccgucaggggaaccucugccugaacagccccucucuggcc	gi|753572104|ref|NC_018724.2|:12915802..12915852:+
gi|753571881|ref|NC_018730.2|_6406	0.1	31 +/- 3%	-	42	42	0	0	-	-	-	-	-	ugugcuagauaugcugacccucg	agggucagcuuuguggcauaac	ugugcuagauaugcugacccucguacuuugauuguauaacugagggucagcuuuguggcauaac	gi|753571881|ref|NC_018730.2|:214454276..214454340:+
gi|753571885|ref|NC_018729.2|_5632	0.1	31 +/- 3%	-	32	32	0	0	-	-	-	-	-	cucccggggucgaaggccaga	ugcccuccgacccuggggcc	ugcccuccgacccuggggcccagccuaaggaggcucccggggucgaaggccaga	gi|753571885|ref|NC_018729.2|:82504519..82504573:-
gi|753571885|ref|NC_018729.2|_5542	0.1	31 +/- 3%	-	15	15	0	0	-	-	-	-	-	uuccuacucaucccucucaagu	ucgagaggcuuagguuuggaaac	ucgagaggcuuagguuuggaaaccuagcugggcuuccuacucaucccucucaagu	gi|753571885|ref|NC_018729.2|:46642724..46642779:-
gi|753572113|ref|NC_018723.2|_144	0.1	31 +/- 3%	-	135	135	0	0	-	-	-	-	-	cuguucugagcugcccug	gggcauagagagcaggc	cuguucugagcugcccuggggucugaggagacuuggcgggagagggcauagagagcaggc	gi|753572113|ref|NC_018723.2|:71034218..71034278:+
gi|753571830|ref|NC_018738.2|_11832	0.1	31 +/- 3%	-	115	115	0	0	-	-	-	-	-	ucugacguuccgaggcuucu	gggucucugaacagucacggu	gggucucugaacagucacggucacggucacgggugcucugacguuccgaggcuucu	gi|753571830|ref|NC_018738.2|:40632165..40632221:-
gi|753571830|ref|NC_018738.2|_11501	0.1	31 +/- 3%	-	21	21	0	0	-	-	-	-	-	ccugugucucucucuccgcca	guggggggggaggggggc	guggggggggaggggggcauugcgcuggguucggcccgcuuccucgcugucuagccucagcccucagcccugugucucucucuccgcca	gi|753571830|ref|NC_018738.2|:33789194..33789283:+
gi|753571866|ref|NC_018733.2|_8587	0.1	31 +/- 3%	-	23	23	0	0	-	-	-	-	-	uaggccgcaagagacaccaggg	cugcugauucgugcggccuggu	uaggccgcaagagacaccagggcauguacucguagacgagcacuugucugcuugccuccucacuccugcugauucgugcggccuggu	gi|753571866|ref|NC_018733.2|:12438871..12438958:-
gi|753572100|ref|NC_018725.2|_2527	0.1	31 +/- 3%	-	267	267	0	0	-	-	-	-	-	ucucucuucuucguuggcccaga	aaggugaauauccugggagaggug	ucucucuucuucguuggcccagaucaaggugaauauccugggagaggug	gi|753572100|ref|NC_018725.2|:87693373..87693422:-
gi|753571881|ref|NC_018730.2|_5913	0.1	31 +/- 3%	-	293	293	0	0	-	-	-	-	-	uuuccuugcucucugccucca	ggggaggggagagagggacagg	ggggaggggagagagggacaggcuucaccuuuccuugcucucugccucca	gi|753571881|ref|NC_018730.2|:20437022..20437072:+
gi|753571860|ref|NC_018734.2|_9230	0.1	31 +/- 3%	-	795	795	0	0	-	-	-	-	-	uucuugucgcccgucuuccagg	agggaggcgcguggggagagagc	agggaggcgcguggggagagagcagacuugaugcuucugaggaaucuuugcuucuugucgcccgucuuccagg	gi|753571860|ref|NC_018734.2|:75720995..75721068:-
gi|753571830|ref|NC_018738.2|_11450	0.1	31 +/- 3%	-	67	67	0	0	-	-	-	-	-	agaauccucacuccugccgcc	gggcaucagugcggguuuugg	agaauccucacuccugccgccgcggccccgacccugaguggugugggcaucagugcggguuuugg	gi|753571830|ref|NC_018738.2|:19651249..19651314:+
gi|753571860|ref|NC_018734.2|_8785	0.1	31 +/- 3%	-	68	68	0	0	-	-	-	-	-	ugccagcuugagcccaccuaca	ugggugggcugggcccagggcucu	ugggugggcugggcccagggcucuaggcggagcucguucuaggugccagcuugagcccaccuaca	gi|753571860|ref|NC_018734.2|:5791168..5791233:+
gi|753571810|ref|NC_018741.2|_12876	0.1	31 +/- 3%	-	1391	1391	0	0	-	-	-	-	-	ucgauucccggccaacgcacca	ggacccaagccccuagggaacgaga	ucgauucccggccaacgcaccaaauguugggacccaagccccuagggaacgaga	gi|753571810|ref|NC_018741.2|:110695732..110695786:+
gi|753571822|ref|NC_018739.2|_11939	0.1	31 +/- 3%	-	15	15	0	0	-	-	-	-	-	ucccucacacccucuggcu	ucggcaggugugagaaagc	ucggcaggugugagaaagccuggucagcugccccuccgcucccucacacccucuggcu	gi|753571822|ref|NC_018739.2|:27622178..27622236:+
gi|753571878|ref|NC_018731.2|_7001	0.1	31 +/- 3%	-	17	17	0	0	-	-	-	-	-	uccagagcucucucagccaucu	cuggccgggagaggucagggcg	cuggccgggagaggucagggcgaggagcaaggaacguccagagcucucucagccaucu	gi|753571878|ref|NC_018731.2|:4706109..4706167:+
gi|753572091|ref|NC_018727.2|_3349	0.1	31 +/- 3%	-	4	4	0	0	-	-	mmu-miR-7083-3p	-	-	ucugcucucccgacccuguag	gcggggcucggaggcugagg	gcggggcucggaggcugaggagcucugcucucccgacccuguag	gi|753572091|ref|NC_018727.2|:2052320..2052364:+
gi|753572104|ref|NC_018724.2|_1529	0.1	31 +/- 3%	-	13	13	0	0	-	-	-	-	-	uucccagccugcccccuagagc	ucuggggguccccuggguugc	uucccagccugcccccuagagcaucgagcuggagggcucuggggguccccuggguugc	gi|753572104|ref|NC_018724.2|:8742107..8742165:-
gi|753572091|ref|NC_018727.2|_3523	0.1	31 +/- 3%	-	37	37	0	0	-	-	-	-	-	ccggucuucucucucugcccagc	ggggcagaagggcaguccccuc	ggggcagaagggcaguccccucugagcugacagugaccggucuucucucucugcccagc	gi|753572091|ref|NC_018727.2|:31128115..31128174:+
gi|753571881|ref|NC_018730.2|_5796	0.1	31 +/- 3%	-	29	29	0	0	-	-	-	-	-	ucucccaggguccucaggugcu	caccacgggaagcuggggauacu	ucucccaggguccucaggugcucaaaaucauaucggcgggcaccacgggaagcuggggauacu	gi|753571881|ref|NC_018730.2|:433243..433306:+
gi|753571810|ref|NC_018741.2|_13152	0	31 +/- 3%	-	5	5	0	0	-	-	cfa-miR-8857	-	-	aagcuucucucucccaugcag	ccauggguggggguucacuguca	ccauggguggggguucacugucagugcaggugaucucacugaagcuucucucucccaugcag	gi|753571810|ref|NC_018741.2|:121839872..121839934:-
gi|753571881|ref|NC_018730.2|_6484	0	31 +/- 3%	-	16	16	0	0	-	-	-	-	-	uuuccacccaggucaugacu	gccgccuggguggcucag	gccgccuggguggcucagucaguuuagcgucagacuccugauuuccacccaggucaugacu	gi|753571881|ref|NC_018730.2|:7026867..7026928:-
gi|753572096|ref|NC_018726.2|_2680	0	31 +/- 3%	-	13	13	0	0	-	-	-	-	-	uacccuccgacuuuggccaca	ugcccagagcucgugggggaaaa	uacccuccgacuuuggccacaggcaaagcagggagccugcccagagcucgugggggaaaa	gi|753572096|ref|NC_018726.2|:15690935..15690995:+
gi|753572091|ref|NC_018727.2|_3672	0	31 +/- 3%	-	51	51	0	0	-	-	-	-	-	ucuagcucccuccugccugca	ugggaaggcugugggucugcuggugc	ucuagcucccuccugccugcagauccaucauggagacugguucugugggaaggcugugggucugcuggugc	gi|753572091|ref|NC_018727.2|:99183280..99183351:+
gi|753572104|ref|NC_018724.2|_1379	0	31 +/- 3%	-	4	4	0	0	-	-	mmu-miR-207	-	-	ucuucucccuggccggcccga	gccccggcgagggggaaggcg	gccccggcgagggggaaggcgccuggaaaacguucuucuucucccuggccggcccga	gi|753572104|ref|NC_018724.2|:161212767..161212824:+
gi|753571872|ref|NC_018732.2|_8053	0	31 +/- 3%	-	189	189	0	0	-	-	-	-	-	aaucccaaaucugucaggccu	gccugaaaggucugguguuaa	aaucccaaaucugucaggccuuguuaaauuugauggggccugaaaggucugguguuaa	gi|753571872|ref|NC_018732.2|:13116770..13116828:-
gi|753571885|ref|NC_018729.2|_5696	0	31 +/- 3%	-	127	127	0	0	-	-	-	-	-	cuuccacucaggucaugcucucg	ggggcaccuggguggcucaguu	ggggcaccuggguggcucaguugguuaaauguccgacuuccacucaggucaugcucucg	gi|753571885|ref|NC_018729.2|:116230458..116230517:-
gi|753571866|ref|NC_018733.2|_8404	0	31 +/- 3%	-	102	102	0	0	-	-	-	-	-	acugagaaucccacgcaggcu	ccccacgugggguuccagcuc	acugagaaucccacgcaggcucugcaucugcacagagccccacgugggguuccagcuc	gi|753571866|ref|NC_018733.2|:10019337..10019395:+
gi|753571872|ref|NC_018732.2|_7813	0	31 +/- 3%	-	21	21	0	0	-	-	-	-	-	aacgccccucuuuccaucccca	cggacggaagguggugcgcuuca	cggacggaagguggugcgcuucaagagggugagccgccccccgggcugcacagaacgccccucuuuccaucccca	gi|753571872|ref|NC_018732.2|:97114711..97114786:+
gi|753571860|ref|NC_018734.2|_9107	0	31 +/- 3%	-	13520	13520	0	0	-	-	-	-	-	uccccggcaccuacacca	guguggggguucugggccag	uccccggcaccuacaccauccucgugccaccgggcugugauggcaucuccaggaggaagaguguggggguucugggccag	gi|753571860|ref|NC_018734.2|:22193650..22193730:-
gi|753571843|ref|NC_018736.2|_10022	0	31 +/- 3%	-	72	72	0	0	-	-	-	-	-	ucagugagggcugcugugagc	uucaggcagucuaccugggc	ucagugagggcugcugugagcuccaggagaauggacuucugcuucaggcagucuaccugggc	gi|753571843|ref|NC_018736.2|:17823409..17823471:+
gi|753571837|ref|NC_018737.2|_11074	0	31 +/- 3%	-	1065	1065	0	0	-	-	-	-	-	ucugccccuuguuuccuuccagc	uggaagggaagggggaagagg	uggaagggaagggggaagaggcuccgccccugaccucugccccuuguuuccuuccagc	gi|753571837|ref|NC_018737.2|:10972005..10972063:-
gi|753571843|ref|NC_018736.2|_10410	0	31 +/- 3%	-	115	115	0	0	-	-	-	-	-	accucucccacucccauccagg	uuggaugggugguggcagcggccu	uuggaugggugguggcagcggccuuccaucuucccuaaucugaggaccucucccacucccauccagg	gi|753571843|ref|NC_018736.2|:14976174..14976241:-
gi|753572104|ref|NC_018724.2|_1119	0	31 +/- 3%	-	4	4	0	0	-	-	mmu-miR-6975-3p	-	-	ccucuccuaucccugucuca	ggauggggcagaggaguccga	ggauggggcagaggaguccgagagccacugaugccucucccucuccuaucccugucuca	gi|753572104|ref|NC_018724.2|:21190257..21190316:+
gi|753571866|ref|NC_018733.2|_8676	0	31 +/- 3%	-	34	34	0	0	-	-	-	-	-	ccgccccuuucugcucuccagc	uugaagccuucggggcggca	uugaagccuucggggcggcagaagggaccaggucuuuucugacccgccccuuucugcucuccagc	gi|753571866|ref|NC_018733.2|:59285275..59285340:-
gi|753572091|ref|NC_018727.2|_3319	0	31 +/- 3%	-	13	13	0	0	-	-	-	-	-	ucaccucugcagcugcggcu	ccccaggcugcggacaccagcc	ccccaggcugcggacaccagcccagagaguaaccgaggucaccucugcagcugcggcu	gi|753572091|ref|NC_018727.2|:312032..312090:+
gi|753572104|ref|NC_018724.2|_1201	0	31 +/- 3%	-	23	23	0	0	-	-	-	-	-	cagccgugugucccugcccagu	ggggccgagagagacggcaagga	ggggccgagagagacggcaaggacagcuggugaccagccgugugucccugcccagu	gi|753572104|ref|NC_018724.2|:60959230..60959286:+
gi|753571843|ref|NC_018736.2|_10654	0	31 +/- 3%	-	4	4	0	0	-	-	mmu-miR-383-5p	-	-	ugaucagaccccgccuguccug	ugagaggcuggguccaagcgga	ugagaggcuggguccaagcggaguugaucagaccccgccuguccug	gi|753571843|ref|NC_018736.2|:59908199..59908245:-
gi|753571881|ref|NC_018730.2|_5911	0	31 +/- 3%	-	14	14	0	0	-	-	-	-	-	uuugucacugccugcccucagc	ugagggccuagguggccccagagc	ugagggccuagguggccccagagcuucacccaucuuugucacugccugcccucagc	gi|753571881|ref|NC_018730.2|:20187503..20187559:+
gi|753571860|ref|NC_018734.2|_9112	0	31 +/- 3%	-	767	707	0	60	-	-	-	-	-	caccuugcgcuacucagguccucu	aaucugagaaggugcacaaggu	aaucugagaaggugcacaagguuuguguccaauaugcuucacaccuugcgcuacucagguccucu	gi|753571860|ref|NC_018734.2|:22330649..22330714:-
gi|753571837|ref|NC_018737.2|_10699	0	31 +/- 3%	-	14	14	0	0	-	-	-	-	-	uguuccuugccccguugga	caggcggggcagggaaacgag	caggcggggcagggaaacgagccuguuccuugccccguugga	gi|753571837|ref|NC_018737.2|:4428796..4428838:+
gi|753571843|ref|NC_018736.2|_10253	0	31 +/- 3%	-	20	20	0	0	-	-	-	-	-	ucgccucaugcaaccucuucu	cacagggcgggggcggag	cacagggcgggggcggaggggggcggccucgugcuucccuuggucgccucaugcaaccucuucu	gi|753571843|ref|NC_018736.2|:56433460..56433524:+
gi|753571837|ref|NC_018737.2|_10779	0	31 +/- 3%	-	21	21	0	0	-	-	-	-	-	acccugccaucuccuucucugca	gagggaagguguggcugauucc	gagggaagguguggcugauucccuggcuuacacggacccugccaucuccuucucugca	gi|753571837|ref|NC_018737.2|:12634035..12634093:+
gi|753571830|ref|NC_018738.2|_11371	0	31 +/- 3%	-	11	11	0	0	-	-	-	-	-	uggaaggccuggcuuugcagcgu	gaggcggagaggccggccagg	gaggcggagaggccggccaggcggagcguggagggccuggaaggccuggcuuugcagcgu	gi|753571830|ref|NC_018738.2|:10810450..10810510:+
gi|753572113|ref|NC_018723.2|_800	0	31 +/- 3%	-	35	35	0	0	-	-	-	-	-	ucuuagcgcugacccugucc	acaggcuuggagcuaaaggcc	acaggcuuggagcuaaaggccccggccucuggaggucuuagcgcugacccugucc	gi|753572113|ref|NC_018723.2|:196155279..196155334:-
gi|753572085|ref|NC_018728.2|_4808	0	31 +/- 3%	-	27	27	0	0	-	-	-	-	-	uacuaccuuuguuccugcugaagg	cucagcaggagaggcaagaugc	cucagcaggagaggcaagaugccccagggcuacuaccuuuguuccugcugaagg	gi|753572085|ref|NC_018728.2|:74328782..74328836:-
gi|753571830|ref|NC_018738.2|_11509	0	31 +/- 3%	-	57	57	0	0	-	-	-	-	-	uccaucccugccgccugccagg	aggcaggccggugggcagggc	aggcaggccggugggcagggcauucucauguggcuccaucccugccgccugccagg	gi|753571830|ref|NC_018738.2|:37568769..37568825:+
gi|753572091|ref|NC_018727.2|_3958	0	31 +/- 3%	-	25	25	0	0	-	-	-	-	-	ucucuccccucugccacccaca	uggcuggcagucaggggcccagcc	uggcuggcagucaggggcccagccuucagcccucucuggucucuccccucugccacccaca	gi|753572091|ref|NC_018727.2|:30841414..30841475:-
gi|753572113|ref|NC_018723.2|_846	0	31 +/- 3%	-	102	102	0	0	-	-	-	-	-	cacuccugcccucucccuuggu	caggaggggucgcuggc	caggaggggucgcuggcuccccagggucacuccugcccucucccuuggu	gi|753572113|ref|NC_018723.2|:231952530..231952579:-
gi|753571866|ref|NC_018733.2|_8555	0	31 +/- 3%	-	19	19	0	0	-	-	-	-	-	ugaaaaagcggccaccugagu	ucacggucgccgacucuucacc	ucacggucgccgacucuucaccgucuagguuauggugaaaaagcggccaccugagu	gi|753571866|ref|NC_018733.2|:81492278..81492334:+
gi|753571872|ref|NC_018732.2|_8382	0	31 +/- 3%	-	15	15	0	0	-	-	-	-	-	ugugcugagcugccccgagc	ccucccgccggcaccacc	ccucccgccggcaccaccuguaaagagccgacugguugucgucccaggugugcugagcugccccgagc	gi|753571872|ref|NC_018732.2|:114941212..114941280:-
gi|753571866|ref|NC_018733.2|_8459	0	31 +/- 3%	-	14	14	0	0	-	-	-	-	-	ugcugucugccuuucacaucca	ggugugauggugggaaagcaca	ggugugauggugggaaagcacauguguugggauggcuagccagugacugugcugucugccuuucacaucca	gi|753571866|ref|NC_018733.2|:34445866..34445937:+
gi|753571881|ref|NC_018730.2|_5993	0	31 +/- 3%	-	14	14	0	0	-	-	-	-	-	ugauccuacucugcucuucaca	uggggagcagguagugguggcc	uggggagcagguagugguggccugggacccacaugauccuacucugcucuucaca	gi|753571881|ref|NC_018730.2|:35183972..35184027:+
gi|753571837|ref|NC_018737.2|_11142	0	31 +/- 3%	-	5	5	0	0	-	-	mmu-miR-6965-3p	-	-	gcugugcucucuucaucccaca	uggcuugaaaagggcccugguugccg	uggcuugaaaagggcccugguugccguagcugcuugaaacggcugugcucucuucaucccaca	gi|753571837|ref|NC_018737.2|:17319510..17319573:-
gi|753571837|ref|NC_018737.2|_11118	0	31 +/- 3%	-	50	50	0	0	-	-	-	-	-	aaucucggcaucccuggucacg	ugacuccaggcauaccuggguuugu	ugacuccaggcauaccuggguuugugggcauaucucagcaaucucggcaucccuggucacg	gi|753571837|ref|NC_018737.2|:14066315..14066376:-
gi|753572113|ref|NC_018723.2|_604	0	31 +/- 3%	-	106	106	0	0	-	-	-	-	-	caggagugauggagcugucucu	gggcagcccgcgccccgcg	gggcagcccgcgccccgcggcucagugccugccucaggagugauggagcugucucu	gi|753572113|ref|NC_018723.2|:109871564..109871620:-
gi|753571830|ref|NC_018738.2|_11806	0	31 +/- 3%	-	11	11	0	0	-	-	-	-	-	agcccuccccacucuccccagg	agggcguggccagggcgugcuca	agggcguggccagggcgugcucagggcugcacucugagcccuccccacucuccccagg	gi|753571830|ref|NC_018738.2|:39099551..39099609:-
gi|753571872|ref|NC_018732.2|_8124	0	31 +/- 3%	-	160	160	0	0	-	-	-	-	-	uuugcuugcuguccuggccug	ggcuuggauacaggaagcuaaug	ggcuuggauacaggaagcuaauggaaugugagcauuugcuugcuguccuggccug	gi|753571872|ref|NC_018732.2|:55460780..55460835:-
gi|753571843|ref|NC_018736.2|_10164	0	31 +/- 3%	-	23	23	0	0	-	-	-	-	-	ucucccuccugucugucccu	agauaagcaggaggagugu	ucucccuccugucugucccuagguguccacacagauaagcaggaggagugu	gi|753571843|ref|NC_018736.2|:41267783..41267834:+
gi|753571830|ref|NC_018738.2|_11742	0	31 +/- 3%	-	37	37	0	0	-	-	-	-	-	ugcugacagucaccgcucgu	cagugguggcgaucaucagu	cagugguggcgaucaucaguaauuauuagcaucugcugcugacagucaccgcucgu	gi|753571830|ref|NC_018738.2|:28222822..28222878:-
gi|753571837|ref|NC_018737.2|_10927	0	31 +/- 3%	-	6	6	0	0	-	-	mmu-miR-12201-3p	-	-	acugcagacccaccagcucacc	ucgagcugcugagggcucagagugc	ucgagcugcugagggcucagagugcucagagauuccagaaggcacugcagacccaccagcucacc	gi|753571837|ref|NC_018737.2|:55023524..55023589:+
gi|753571810|ref|NC_018741.2|_12907	0	31 +/- 3%	-	12	12	0	0	-	-	-	-	-	caccuucgcccuguagugccu	gccuacaggagggagggugca	gccuacaggagggagggugcaccucacuuccacggccaccuucgcccuguagugccu	gi|753571810|ref|NC_018741.2|:125241117..125241174:+
gi|753571885|ref|NC_018729.2|_5013	0	31 +/- 3%	-	12	12	0	0	-	-	-	-	-	aucucuguggaagccuucucg	aguggguugaccagagauca	aguggguugaccagagaucacagcgcagggacccccaggaguucuggagaaccgcagaccgugaucucuguggaagccuucucg	gi|753571885|ref|NC_018729.2|:12370842..12370926:+
gi|753571881|ref|NC_018730.2|_5899	0	31 +/- 3%	-	35	35	0	0	-	-	-	-	-	cagggccuucucuucucccaga	agggaggacggaagucuccggg	agggaggacggaagucuccggggccacaagccccagggccuucucuucucccaga	gi|753571881|ref|NC_018730.2|:19856572..19856627:+
gi|753571860|ref|NC_018734.2|_9110	0	31 +/- 3%	-	18	18	0	0	-	-	-	-	-	uuuggagagguccacugagggaa	cugggcucauggacuucuccaaaag	cugggcucauggacuucuccaaaagguuuucaagcauaaagcauacuuuggagagguccacugagggaa	gi|753571860|ref|NC_018734.2|:22329257..22329326:-
gi|753572091|ref|NC_018727.2|_3526	0	31 +/- 3%	-	5	5	0	0	-	-	mmu-miR-7023-3p	-	-	ucacccugcuuccuccacagc	ugucggggacuccugagg	ucacccugcuuccuccacagcccuucucugaguuggcagggcugucggggacuccugagg	gi|753572091|ref|NC_018727.2|:31135183..31135243:+
gi|753572100|ref|NC_018725.2|_2419	0	31 +/- 3%	-	15	15	0	0	-	-	-	-	-	uugcuccgcgacucgcugcucgc	gggccgcgaggaggggagcagug	uugcuccgcgacucgcugcucgccacaaucaaagacgggccgcgaggaggggagcagug	gi|753572100|ref|NC_018725.2|:27992832..27992891:-
gi|753572096|ref|NC_018726.2|_3114	0	31 +/- 3%	-	15	15	0	0	-	-	mmu-miR-6946-3p	-	-	uuucuucucgcuugcuuccu	gaagcagugucuugugggggccca	gaagcagugucuugugggggcccagauccuaaauaugucuuuuucuucucgcuugcuuccu	gi|753572096|ref|NC_018726.2|:74899011..74899072:-
gi|753571819|ref|NC_018740.2|_12443	0	31 +/- 3%	-	43	43	0	0	-	-	-	-	-	uucugacaguaauagcucuau	agagcuauuaauuggcagaauc	agagcuauuaauuggcagaaucuugguucaaauccugguucugacaguaauagcucuau	gi|753571819|ref|NC_018740.2|:64511662..64511721:+
gi|753572096|ref|NC_018726.2|_2659	0	31 +/- 3%	-	358	358	0	0	-	-	-	-	-	cgccugcacgucucugagccu	gcggagacccgggcgug	gcggagacccgggcguggaagcagacacuucaccgcacugccuggacccgccugcacgucucugagccu	gi|753572096|ref|NC_018726.2|:1021508..1021577:+
mature miRBase miRNAs detected by miRDeep2
tag id	miRDeep2 score	estimated probability that the miRNA is a true positive	rfam alert	total read count	mature read count	loop read count	star read count	significant randfold p-value	mature miRBase miRNA	example miRBase miRNA with the same seed	UCSC browser	NCBI blastn	consensus mature sequence	consensus star sequence	consensus precursor sequence	precursor coordinate
gi|753572096|ref|NC_018726.2|_3075	1.30375e+07	89 +/- 5%	-	25572443	25572435	0	8	-	hsa-miR-486-5p	mmu-miR-486b-5p	-	-	uccuguacugagcugccccga	cggggcagcucaguacagga	uccuguacugagcugccccgagcugggcacagcaaacggccucggggcagcucaguacagga	gi|753572096|ref|NC_018726.2|:41258000..41258062:-
gi|753572096|ref|NC_018726.2|_2750	1.29533e+07	89 +/- 5%	-	25407251	25407231	0	20	-	hsa-miR-486-5p	mmu-miR-486b-5p	-	-	uccuguacugagcugccccga	cggggcagcucaguacaggaug	uccuguacugagcugccccgaggccguuugcugugcccagcucggggcagcucaguacaggaug	gi|753572096|ref|NC_018726.2|:41258000..41258064:+
gi|753572113|ref|NC_018723.2|_125	3.20615e+06	89 +/- 5%	-	6288726	6288699	0	27	-	hsa-miR-92a-1-5p	mmu-miR-367-3p	-	-	uauugcacuugucccggccugu	agguugggaucgguugcaaugcu	agguugggaucgguugcaaugcuguguuucuguaugguauugcacuugucccggccugu	gi|753572113|ref|NC_018723.2|:63885844..63885903:+
gi|753572104|ref|NC_018724.2|_1613	2.87899e+06	89 +/- 5%	-	5647001	5646220	9	772	-	hsa-miR-191-5p	mmu-miR-191-5p	-	-	caacggaaucccaaaagcagcu	cugcgcuuggauuucguuccc	caacggaaucccaaaagcagcuguugucuccagagcauuccagcugcgcuuggauuucguuccc	gi|753572104|ref|NC_018724.2|:18259256..18259320:-
gi|753571830|ref|NC_018738.2|_11636	520305	89 +/- 5%	-	1020550	1020497	0	53	-	hsa-miR-25-5p	mmu-miR-367-3p	-	-	cauugcacuugucucggucuga	aggcggagacuugggcaauugcu	aggcggagacuugggcaauugcuggacgcugcccgcgcauugcacuugucucggucuga	gi|753571830|ref|NC_018738.2|:7268687..7268746:-
gi|753572104|ref|NC_018724.2|_1611	187148	89 +/- 5%	-	367077	366173	0	904	-	hsa-miR-425-5p	mmu-miR-425-5p	-	-	aaugacacgaucacucccguuga	caucgggaaugucguguccgcc	aaugacacgaucacucccguugagugggcacccaagaagccaucgggaaugucguguccgcc	gi|753572104|ref|NC_018724.2|:18258788..18258850:-
gi|753571843|ref|NC_018736.2|_10421	180498	89 +/- 5%	-	354032	271998	0	82034	-	hsa-miR-423-5p	mmu-miR-423-5p	-	-	ugaggggcagagagcgagacu	agcucggucugaggccccucagu	ugaggggcagagagcgagacuuuucuauuuuccaaaagcucggucugaggccccucagu	gi|753571843|ref|NC_018736.2|:16670459..16670518:-
gi|753572091|ref|NC_018727.2|_4063	176402	89 +/- 5%	-	346002	346000	0	2	-	hsa-miR-30c-5p	mmu-miR-30d-5p	-	-	uguaaacauccuacacucucagcu	cugggagaaggcuguuuacucu	uguaaacauccuacacucucagcuguggaaaguaagaaagcugggagaaggcuguuuacucu	gi|753572091|ref|NC_018727.2|:64974489..64974551:-
gi|753571885|ref|NC_018729.2|_5665	162141	89 +/- 5%	-	318027	317903	0	124	-	hsa-miR-26a-5p	mmu-miR-26b-5p	-	-	uucaaguaauccaggauaggcu	ccuauucuugauuacuuguuuc	uucaaguaauccaggauaggcuguuuccgucugugaggccuauucuugauuacuuguuuc	gi|753571885|ref|NC_018729.2|:84171596..84171656:-
gi|753571878|ref|NC_018731.2|_7581	161940	89 +/- 5%	-	317631	317620	0	11	-	hsa-miR-26a-5p	mmu-miR-26b-5p	-	-	uucaaguaauccaggauaggcu	ccuauucuugguuacuugcacg	uucaaguaauccaggauaggcugugcaggucccgaugggccuauucuugguuacuugcacg	gi|753571878|ref|NC_018731.2|:153239966..153240027:-
gi|753571878|ref|NC_018731.2|_7505	150096	89 +/- 5%	-	294401	294118	0	283	-	hsa-miR-16-5p	mmu-miR-15a-5p	-	-	uagcagcacguaaauauuggcg	accaauauuauugugcugcuu	uagcagcacguaaauauuggcguagugaaauaaguauuaaacaccaauauuauugugcugcuu	gi|753571878|ref|NC_018731.2|:104877186..104877249:-
gi|753571885|ref|NC_018729.2|_5410	105131	89 +/- 5%	-	206204	205547	0	657	-	hsa-let-7a-5p	mmu-let-7d-5p	-	-	ugagguaguagguuguauagu	cuauacaaucuacugucuuucc	ugagguaguagguuguauaguuuggggcucugcccugcucuggguaacuauacaaucuacugucuuucc	gi|753571885|ref|NC_018729.2|:138700796..138700865:+
gi|753571819|ref|NC_018740.2|_12605	81108.2	89 +/- 5%	-	159085	159075	0	10	-	hsa-miR-30d-5p	mmu-miR-30d-5p	-	-	uguaaacauccccgacuggaagcu	cuuucagucagauguuugcu	uguaaacauccccgacuggaagcuguaagacacagcaaagcuuucagucagauguuugcu	gi|753571819|ref|NC_018740.2|:76286559..76286619:-
gi|753571819|ref|NC_018740.2|_12623	73101.1	89 +/- 5%	-	143378	121594	0	21784	-	hsa-miR-151b	mmu-miR-151-5p	-	-	ucgaggagcucacagucuagu	cuagacugaggcuccuugagg	ucgaggagcucacagucuaguaugucccagcccuacuagacugaggcuccuugagg	gi|753571819|ref|NC_018740.2|:80809308..80809364:-
gi|753571878|ref|NC_018731.2|_7507	66386.2	89 +/- 5%	-	130210	110026	0	20184	-	hsa-miR-15b-5p	mmu-miR-15a-5p	-	-	uagcagcacaucaugguuuaca	cgaaucauuauuugcugcucu	uagcagcacaucaugguuuacauacuacagucaagaugcgaaucauuauuugcugcucu	gi|753571878|ref|NC_018731.2|:104877337..104877396:-
gi|753571837|ref|NC_018737.2|_10714	57488.6	89 +/- 5%	-	112755	112745	0	10	-	hsa-miR-150-5p	mmu-miR-5127	-	-	ucucccaacccuuguaccagug	ugguacagguauggggggcagg	ucucccaacccuuguaccagugcuguggcucagucccugguacagguauggggggcagg	gi|753571837|ref|NC_018737.2|:8199360..8199419:+
gi|753571845|ref|NC_018735.2|_9274	42892.2	89 +/- 5%	-	84125	83924	0	201	-	hsa-let-7f-5p	mmu-let-7d-5p	-	-	ugagguaguagauuguauagu	cuauacaaucuauugccuuccc	ugagguaguagauuguauaguugugggguagugauuuuacccuguucaggagauaacuauacaaucuauugccuuccc	gi|753571845|ref|NC_018735.2|:1785478..1785556:+
gi|753571860|ref|NC_018734.2|_8892	39986.9	89 +/- 5%	-	78427	66988	0	11439	-	hsa-miR-130b-5p	mmu-miR-130b-5p	-	-	acucuuucccuguugcacuacu	cagugcaaugaugaaagggca	acucuuucccuguugcacuacugugggccgcugggaagcagugcaaugaugaaagggca	gi|753571860|ref|NC_018734.2|:29431424..29431483:+
gi|753571837|ref|NC_018737.2|_10895	32165	89 +/- 5%	-	63084	63040	0	44	-	hsa-miR-140-5p	mmu-miR-140-3p	-	-	uaccacaggguagaaccacgga	cagugguuuuacccuaugguag	cagugguuuuacccuaugguagguuacgucaugcuguucuaccacaggguagaaccacgga	gi|753571837|ref|NC_018737.2|:44966964..44967025:+
gi|753571881|ref|NC_018730.2|_6372	26012.3	89 +/- 5%	-	51016	49616	0	1400	-	hsa-miR-26b-5p	mmu-miR-26b-5p	-	-	uucaaguaauucaggauaggu	ccuguucuccauuacuuggcu	uucaaguaauucaggauagguugugugcuguccagccuguucuccauuacuuggcu	gi|753571881|ref|NC_018730.2|:202962285..202962341:+
gi|753571843|ref|NC_018736.2|_10124	24863.5	89 +/- 5%	-	48765	48675	0	90	-	hsa-miR-10a-5p	mmu-miR-10b-5p	-	-	uacccuguagauccgaauuugu	caaauucguaucuaggggaa	uacccuguagauccgaauuuguguaaggaauuuuguggucacaaauucguaucuaggggaa	gi|753571843|ref|NC_018736.2|:36407084..36407145:+
gi|753572096|ref|NC_018726.2|_2717	19866	89 +/- 5%	-	38960	38955	0	5	-	hsa-miR-320a-5p	mmu-miR-320-3p	-	-	aaaagcuggguugagagggcga	uucucuucccgguucuucccg	uucucuucccgguucuucccggagucgggaaaagcuggguugagagggcga	gi|753572096|ref|NC_018726.2|:35918021..35918072:+
gi|753571885|ref|NC_018729.2|_5242	17831.8	89 +/- 5%	-	34970	34821	0	149	-	hsa-let-7i-5p	mmu-let-7d-5p	-	-	ugagguaguaguuugugcuguu	cugcgcaagcuacugccuug	ugagguaguaguuugugcuguuggucggguugugacauugcccgcuguggagauaacugcgcaagcuacugccuug	gi|753571885|ref|NC_018729.2|:88352857..88352933:+
gi|753571830|ref|NC_018738.2|_11637	17196.4	89 +/- 5%	-	33724	28371	0	5353	-	hsa-miR-93-5p	mmu-miR-17-5p	-	-	caaagugcuguucgugcagguag	acugcugagcuagcacuucccg	caaagugcuguucgugcagguagugugauuacccgaccuacugcugagcuagcacuucccg	gi|753571830|ref|NC_018738.2|:7268895..7268956:-
gi|753571881|ref|NC_018730.2|_5956	15313.8	89 +/- 5%	-	30031	25610	3	4418	-	hsa-miR-30e-5p	mmu-miR-30d-5p	-	-	uguaaacauccuugacuggaagcu	cuuucagucggauguuuacagc	uguaaacauccuugacuggaagcuguaagguguucagaggagcuuucagucggauguuuacagc	gi|753571881|ref|NC_018730.2|:31678903..31678967:+
gi|753571872|ref|NC_018732.2|_7791	15025.9	89 +/- 5%	-	29466	29464	0	2	-	hsa-miR-1343-3p	cfa-miR-1343	-	-	cuccuggggcccgcacucucg	uggggagcggcccccgggcggg	uggggagcggcccccgggcgggccucugcucuggccccuccuggggcccgcacucucg	gi|753571872|ref|NC_018732.2|:88937685..88937743:+
gi|753572113|ref|NC_018723.2|_729	15023.8	89 +/- 5%	-	29462	29459	0	3	-	hsa-miR-1271-3p	mmu-miR-96-5p	-	-	cuuggcaccuaguaagcacuca	agugccugcuaugugccagg	cuuggcaccuaguaagcacucaguaaauacuuguugagugccugcuaugugccagg	gi|753572113|ref|NC_018723.2|:174522648..174522704:-
gi|753571819|ref|NC_018740.2|_12603	12962.6	89 +/- 5%	-	25421	25420	0	1	-	hsa-miR-30b-5p	mmu-miR-30d-5p	-	-	uguaaacauccuacacucagcu	cugggagguggauguuuacuu	uguaaacauccuacacucagcuguaauacacggauuggcugggagguggauguuuacuu	gi|753571819|ref|NC_018740.2|:76282067..76282126:-
gi|753572104|ref|NC_018724.2|_1864	12334.8	89 +/- 5%	-	24196	24195	0	1	-	hsa-miR-29a-5p	-	-	-	cuagcaccaucugaaaucgg	ugauuucuuuugguguucagag	ugauuucuuuugguguucagagucaauauaauuuucuagcaccaucugaaaucgg	gi|753572104|ref|NC_018724.2|:146007959..146008014:-
gi|753572113|ref|NC_018723.2|_812	11678.1	89 +/- 5%	-	22900	22888	0	12	-	hsa-miR-143-5p	mmu-miR-143-3p	-	-	ugagaugaagcacuguagcuc	ggugcagugcugcaucucugguc	ggugcagugcugcaucucuggucaguugggagucugagaugaagcacuguagcuc	gi|753572113|ref|NC_018723.2|:197831597..197831652:-
gi|753572113|ref|NC_018723.2|_117	8656.2	89 +/- 5%	-	16976	16929	0	47	-	hsa-miR-18a-5p	mmu-miR-18a-3p	-	-	acugcccuaagugcuccuucu	uaaggugcaucuagugcagauag	uaaggugcaucuagugcagauagugaaguagauuagcaucuacugcccuaagugcuccuucu	gi|753572113|ref|NC_018723.2|:63885280..63885342:+
gi|753572104|ref|NC_018724.2|_1554	8070.9	89 +/- 5%	-	15825	15786	0	39	-	hsa-miR-24-2-5p	mmu-miR-5124b	-	-	uggcucaguucagcaggaacag	gugccuacugagcugaaacacagu	gugccuacugagcugaaacacaguugauuugugcagacuggcucaguucagcaggaacag	gi|753572104|ref|NC_018724.2|:9832096..9832156:-
gi|753571845|ref|NC_018735.2|_9345	8058.5	89 +/- 5%	-	15801	15786	0	15	-	hsa-miR-24-1-5p	mmu-miR-5124b	-	-	uggcucaguucagcaggaacag	ggugccuacugagcugauauca	ggugccuacugagcugauaucaguucucauuuuacacacuggcucaguucagcaggaacag	gi|753571845|ref|NC_018735.2|:29097676..29097737:+
gi|753571830|ref|NC_018738.2|_11640	7816.3	89 +/- 5%	-	15325	13500	0	1825	-	hsa-miR-106b-5p	mmu-miR-106b-3p	-	-	ccgcacuguggguacuugcu	uaaagugcugacagugcaga	uaaagugcugacagugcagauagcgguccugcgugcuaccgcacuguggguacuugcu	gi|753571830|ref|NC_018738.2|:7269120..7269178:-
gi|753572100|ref|NC_018725.2|_2087	6047.5	89 +/- 5%	-	11857	11841	0	16	-	hsa-miR-103a-2-5p	mmu-miR-103-3p	-	-	agcagcauuguacagggcuauga	agcuucuuuacagugcugccuugu	agcuucuuuacagugcugccuuguagcauucgggucaagcagcauuguacagggcuauga	gi|753572100|ref|NC_018725.2|:30588106..30588166:+
gi|753571810|ref|NC_018741.2|_13140	5349.6	89 +/- 5%	-	10494	10021	0	473	-	hsa-miR-505-5p	-	-	-	gucaacacuugcugguuuccucu	gggagccaggaaguauugaugu	gggagccaggaaguauugauguuucugccaguuuagcgucaacacuugcugguuuccucu	gi|753571810|ref|NC_018741.2|:114454066..114454126:-
gi|753571878|ref|NC_018731.2|_7401	5291	89 +/- 5%	-	10380	3260	0	7120	-	hsa-miR-6529-5p	-	-	-	gagagaucagaggcgcagagu	ccugugccuuuuaccucuuu	gagagaucagaggcgcagagugcgucagugucaaugaagccugugccuuuuaccucuuu	gi|753571878|ref|NC_018731.2|:66210385..66210444:-
gi|753572085|ref|NC_018728.2|_4537	4628.2	89 +/- 5%	-	9072	9035	0	37	-	hsa-miR-342-5p	mmu-miR-342-3p	-	-	ucucacacagaaaucgcacccgu	ggggugcuaucugugauugaggg	ggggugcuaucugugauugagggacauggcaaauagaauugucucacacagaaaucgcacccgu	gi|753572085|ref|NC_018728.2|:142635307..142635371:+
gi|753571810|ref|NC_018741.2|_13025	4472.2	89 +/- 5%	-	8767	8766	0	1	-	hsa-miR-374b-5p	mmu-miR-374b-5p	-	-	auauaauacaaccugcuaagu	cuuaucagguuguauuaucau	auauaauacaaccugcuaaguguccucgcacuuaucagguuguauuaucau	gi|753571810|ref|NC_018741.2|:59829246..59829297:-
gi|753572113|ref|NC_018723.2|_763	3672.1	89 +/- 5%	-	7197	7191	0	6	-	hsa-miR-146a-5p	mmu-miR-146b-5p	-	-	ugagaacugaauuccauggguu	accugugaaguucaguucuuc	ugagaacugaauuccauggguugugucagugucagaccugugaaguucaguucuuc	gi|753572113|ref|NC_018723.2|:188303096..188303152:-
gi|753572113|ref|NC_018723.2|_195	3582.8	89 +/- 5%	-	7023	6847	0	176	-	hsa-miR-340-5p	mmu-miR-340-3p	-	-	uccgucucaguuacuuuauagcc	uuauaaagcaaugagacugauu	uuauaaagcaaugagacugauugucaugugugguuugugggauccgucucaguuacuuuauagcc	gi|753572113|ref|NC_018723.2|:90613438..90613503:+
gi|753571872|ref|NC_018732.2|_7707	3135.9	89 +/- 5%	-	6144	6140	0	4	-	hsa-miR-326	mmu-miR-330-5p	-	-	ccucugggcccuuccuccagc	ggaggcagggccuuugugaaggc	ggaggcagggccuuugugaaggcgggugguguucggaucgccucugggcccuuccuccagc	gi|753571872|ref|NC_018732.2|:57036204..57036265:+
gi|753571810|ref|NC_018741.2|_13005	2651.7	89 +/- 5%	-	5195	5084	0	111	-	hsa-miR-98-5p	mmu-let-7d-5p	-	-	ugagguaguaaguuguauuguu	cuauacaacuuacuacuuuccc	ugagguaguaaguuguauuguugugggguagggauuuuaggccccaauuagaagauaacuauacaacuuacuacuuuccc	gi|753571810|ref|NC_018741.2|:46078566..46078646:-
gi|753571885|ref|NC_018729.2|_5209	2520.8	89 +/- 5%	-	4940	4697	0	243	-	hsa-miR-148b-5p	mmu-miR-148a-3p	-	-	ucagugcaucacagaacuuug	gaaguucuguuauacacucaggc	gaaguucuguuauacacucaggcuguggcucucugaaagucagugcaucacagaacuuug	gi|753571885|ref|NC_018729.2|:80551176..80551236:+
gi|753571822|ref|NC_018739.2|_11951	2435.2	89 +/- 5%	-	4772	4737	0	35	-	hsa-miR-29b-2-5p	mmu-miR-29a-3p	-	-	uagcaccauuugaaaucagu	ugguuucacaugguggcuuaga	ugguuucacaugguggcuuagauuuuuccaucuuuguaucuagcaccauuugaaaucagu	gi|753571822|ref|NC_018739.2|:35514567..35514627:+
gi|753571878|ref|NC_018731.2|_7447	1959.3	89 +/- 5%	-	3837	2248	0	1589	-	hsa-miR-28-5p	mmu-miR-28a-3p	-	-	cacuagauugugagcuccugga	aaggagcucacagucuauuga	aaggagcucacagucuauugaguugccuuucagacuuucccacuagauugugagcuccugga	gi|753571878|ref|NC_018731.2|:79308458..79308520:-
gi|753571830|ref|NC_018738.2|_11752	1773.5	89 +/- 5%	-	3473	3152	0	321	-	hsa-miR-193b-5p	mmu-miR-193b-3p	-	-	aacuggcccacaaagucccgcu	cgggguuuugagggcgagauga	cgggguuuugagggcgagaugaguuuauguuuuauccaacuggcccacaaagucccgcu	gi|753571830|ref|NC_018738.2|:29216284..29216343:-
gi|753571845|ref|NC_018735.2|_9343	1753.3	89 +/- 5%	-	3433	3432	0	1	-	hsa-miR-27b-5p	mmu-miR-27b-3p	-	-	uucacaguggcuaaguucugc	agagcuuagcugauuggugaaca	agagcuuagcugauuggugaacagugacugguuuccgcuuuguucacaguggcuaaguucugc	gi|753571845|ref|NC_018735.2|:29097149..29097212:+
gi|753572104|ref|NC_018724.2|_1822	1368.5	89 +/- 5%	-	2679	2622	0	57	-	hsa-miR-148a-5p	mmu-miR-148a-3p	-	-	ucagugcacuacagaacuuugu	aaaguucugagacacuccgacu	aaaguucugagacacuccgacucugaauaugauagaagucagugcacuacagaacuuugu	gi|753572104|ref|NC_018724.2|:116911699..116911759:-
gi|753571860|ref|NC_018734.2|_9137	1354.4	89 +/- 5%	-	2650	2624	0	26	-	hsa-miR-185-5p	mmu-miR-185-5p	-	-	uggagagaaaggcaguuccuga	aggggcuggcuuuccucugguc	uggagagaaaggcaguuccugaugguccccuccccaggggcuggcuuuccucugguc	gi|753571860|ref|NC_018734.2|:27704455..27704512:-
gi|753571885|ref|NC_018729.2|_5291	1242	89 +/- 5%	-	2430	2250	0	180	-	hsa-miR-331-5p	mmu-miR-331-3p	-	-	gccccugggccuauccuaga	cuagguauggucccagggau	cuagguauggucccagggaucccagaucaaaccaggccccugggccuauccuaga	gi|753571885|ref|NC_018729.2|:116743175..116743230:+
gi|753571810|ref|NC_018741.2|_12749	1191.3	89 +/- 5%	-	2332	1532	0	800	-	hsa-miR-532-5p	mmu-miR-532-3p	-	-	ccucccacacccaaggcuugca	caugccuugaguguaggaccgu	caugccuugaguguaggaccguugacaucuuaauuacccucccacacccaaggcuugca	gi|753571810|ref|NC_018741.2|:43276883..43276942:+
gi|753572096|ref|NC_018726.2|_3256	1172.3	89 +/- 5%	-	2292	2247	0	45	-	hsa-miR-574-5p	mmu-miR-574-3p	-	-	cacgcucaugcacacacccaca	ugagugugugugugugagugugu	ugagugugugugugugagugugugucgcuccggguccacgcucaugcacacacccaca	gi|753572096|ref|NC_018726.2|:173877271..173877329:-
gi|753571845|ref|NC_018735.2|_9615	1152.5	89 +/- 5%	-	2255	1621	0	634	-	hsa-miR-7-5p	mmu-miR-7a-5p	-	-	uggaagacuagugauuuuguugu	aacaaaucacagucugccaua	uggaagacuagugauuuuguuguuuuuagauaacuaaaucgacaacaaaucacagucugccaua	gi|753571845|ref|NC_018735.2|:25044924..25044988:-
gi|753571843|ref|NC_018736.2|_10016	1031.2	89 +/- 5%	-	2017	1997	0	20	-	hsa-miR-144-5p	mmu-miR-144-5p	-	-	ggauaucaucauauacuguaagu	uacaguauagaugauguac	ggauaucaucauauacuguaaguuugcgaugagauacuacaguauagaugauguac	gi|753571843|ref|NC_018736.2|:17821625..17821681:+
gi|753572091|ref|NC_018727.2|_4065	924.8	89 +/- 5%	-	1808	1448	0	360	-	hsa-miR-30a-5p	mmu-miR-30d-5p	-	-	uguaaacauccucgacuggaagcu	cuuucagucggauguuugcagcu	uguaaacauccucgacuggaagcugugaagccacagaugggcuuucagucggauguuugcagcu	gi|753572091|ref|NC_018727.2|:64999788..64999852:-
gi|753571878|ref|NC_018731.2|_7343	829.7	89 +/- 5%	-	1622	1616	0	6	-	hsa-miR-125b-5p	mmu-miR-125b-5p	-	-	ucccugagacccuaacuuguga	acaagucaggcucuugggacc	ucccugagacccuaacuugugagguauuuuaguaacaucacaagucaggcucuugggacc	gi|753571878|ref|NC_018731.2|:27071523..27071583:-
gi|753572113|ref|NC_018723.2|_116	787.2	89 +/- 5%	-	1539	1530	0	9	-	hsa-miR-17-5p	mmu-miR-17-5p	-	-	caaagugcuuacagugcagguagu	acugcagugaaggcacuugu	caaagugcuuacagugcagguagugauaugugcaucuacugcagugaaggcacuugu	gi|753572113|ref|NC_018723.2|:63885142..63885199:+
gi|753572104|ref|NC_018724.2|_1556	733.3	89 +/- 5%	-	1432	1421	3	8	-	hsa-miR-27a-5p	mmu-miR-27b-3p	-	-	uucacaguggcuaaguuccgc	agggcuuagcugcuugugagca	agggcuuagcugcuugugagcagaguccacaccaagucguguucacaguggcuaaguuccgc	gi|753572104|ref|NC_018724.2|:9832231..9832293:-
gi|753571843|ref|NC_018736.2|_10314	722.3	89 +/- 5%	-	1418	1141	0	277	-	hsa-miR-324-5p	-	-	-	acugccccaggugcugcuggg	cgcauccccuagggcauuggu	cgcauccccuagggcauuggugugaagcuggagacccacugccccaggugcugcuggg	gi|753571843|ref|NC_018736.2|:2138833..2138891:-
gi|753571837|ref|NC_018737.2|_11025	710.8	89 +/- 5%	-	1388	1386	0	2	-	hsa-let-7e-5p	mmu-let-7d-5p	-	-	ugagguaggagguuguauagu	cuauacggccuccuagcuuucc	ugagguaggagguuguauaguugaggaggacacccacggagaucacuauacggccuccuagcuuucc	gi|753571837|ref|NC_018737.2|:6638877..6638944:-
gi|753571878|ref|NC_018731.2|_7337	710.6	89 +/- 5%	-	1388	1387	0	1	-	hsa-miR-155-5p	mmu-miR-155-5p	-	-	uuaaugcuaaucgugauaggggu	cuccuacauguuagcauuaaca	uuaaugcuaaucgugauagggguuuuuaccuccgacugacuccuacauguuagcauuaaca	gi|753571878|ref|NC_018731.2|:19099052..19099113:-
gi|753571810|ref|NC_018741.2|_12753	591	89 +/- 5%	-	1153	1004	0	149	-	hsa-miR-500a-5p	cfa-miR-500	-	-	augcaccugggcaaggauuccg	uaauccuugcuaccugggugaga	uaauccuugcuaccugggugagagugcuuucuggaugcaaugcaccugggcaaggauuccg	gi|753571810|ref|NC_018741.2|:43283278..43283339:+
gi|753571843|ref|NC_018736.2|_10034	549.3	89 +/- 5%	-	1071	1063	0	8	-	hsa-miR-193a-5p	mmu-miR-193a-5p	-	-	ugggucuuugcgggcgagauga	aacuggccuacaaaguccca	ugggucuuugcgggcgagaugagggugucgguucaacuggccuacaaaguccca	gi|753571843|ref|NC_018736.2|:19547660..19547714:+
gi|753571845|ref|NC_018735.2|_9842	478.8	89 +/- 5%	-	933	847	0	86	-	hsa-miR-126-5p	mmu-miR-126a-3p	-	-	ucguaccgugaguaauaaugcg	cauuauuacuuuugguacgcg	cauuauuacuuuugguacgcgcugugacacuucaaacucguaccgugaguaauaaugcg	gi|753571845|ref|NC_018735.2|:92492172..92492231:-
gi|753571810|ref|NC_018741.2|_12761	446.1	89 +/- 5%	-	869	834	0	35	-	hsa-miR-502-5p	mmu-miR-501-3p	-	-	aaugcaccugggcaaggauuca	aauccuugcuaucugggugcuagu	aauccuugcuaucugggugcuagugcuaucucaaugcaaugcaccugggcaaggauuca	gi|753571810|ref|NC_018741.2|:43288760..43288819:+
gi|753571810|ref|NC_018741.2|_12982	438.8	89 +/- 5%	-	855	829	0	26	-	hsa-miR-221-3p	mmu-miR-1928	-	-	agcuacauugucugcuggguuu	accuggcauacaauguagauaucugu	accuggcauacaauguagauaucuguguuucuugggcaacagcuacauugucugcuggguuu	gi|753571810|ref|NC_018741.2|:40063129..40063191:-
gi|753571866|ref|NC_018733.2|_8690	361.1	89 +/- 5%	-	710	687	0	23	-	hsa-miR-1307-5p	-	-	-	cucggcguggcgucggucgug	ucgaccggaccucgaccg	ucgaccggaccucgaccggcucgucuauguugccaaucgacucggcguggcgucggucgug	gi|753571866|ref|NC_018733.2|:61740717..61740778:-
gi|753572113|ref|NC_018723.2|_122	339.4	89 +/- 5%	-	660	645	0	15	-	hsa-miR-20a-5p	mmu-miR-17-5p	-	-	uaaagugcuuauagugcagguagu	acugcauuaugagcacuuaaagu	uaaagugcuuauagugcagguaguguuuaguuaucuacugcauuaugagcacuuaaagu	gi|753572113|ref|NC_018723.2|:63885592..63885651:+
gi|753571845|ref|NC_018735.2|_9593	296.9	89 +/- 5%	-	577	576	0	1	-	hsa-miR-204-5p	mmu-miR-211-5p	-	-	uucccuuugucauccuaugccu	gcugggaaggcaaagggacgu	uucccuuugucauccuaugccugagaauauaugaaggaggcugggaaggcaaagggacgu	gi|753571845|ref|NC_018735.2|:13182250..13182310:-
gi|753572104|ref|NC_018724.2|_1337	277.5	89 +/- 5%	-	539	200	0	339	-	hsa-miR-335-5p	mmu-miR-335-5p	-	-	ucaagagcaauaacgaaaaaug	uuuuucauuauugcuccugacc	ucaagagcaauaacgaaaaauguuugucauaaaccguuuuucauuauugcuccugacc	gi|753572104|ref|NC_018724.2|:145709579..145709637:+
gi|753571845|ref|NC_018735.2|_9448	277.1	89 +/- 5%	-	539	536	0	3	-	hsa-miR-181b-5p	mmu-miR-181a-5p	-	-	aacauucauugcugucggugggu	acucacugaucaaugaaugcaa	aacauucauugcugucgguggguuugagucugaaucaacucacugaucaaugaaugcaa	gi|753571845|ref|NC_018735.2|:83696104..83696163:+
gi|753572113|ref|NC_018723.2|_807	276.6	89 +/- 5%	-	536	481	0	55	-	hsa-miR-378a-5p	mmu-miR-378c	-	-	acuggacuuggagucagaaggc	cuccugacuccagguccugugu	cuccugacuccagguccuguguguuaccucgaaauagcacuggacuuggagucagaaggc	gi|753572113|ref|NC_018723.2|:197573640..197573700:-
gi|753571822|ref|NC_018739.2|_12205	255.7	89 +/- 5%	-	497	496	0	1	-	hsa-miR-181b-5p	mmu-miR-181a-5p	-	-	aacauucauugcugucggugggu	cucacugaacaaugaaugcaa	aacauucauugcugucgguggguugaacuguguggacaagcucacugaacaaugaaugcaa	gi|753571822|ref|NC_018739.2|:38302565..38302626:-
gi|753571810|ref|NC_018741.2|_12756	237.4	89 +/- 5%	-	460	442	0	18	-	hsa-miR-362-5p	mmu-miR-362-5p	-	-	aauccuuggaaccuaggugugagu	aacacaccuauucaaggauuca	aauccuuggaaccuaggugugagugcuguuuccaugcaacacaccuauucaaggauuca	gi|753571810|ref|NC_018741.2|:43283819..43283878:+
gi|753571810|ref|NC_018741.2|_13029	192.7	89 +/- 5%	-	373	272	0	101	-	hsa-miR-374a-5p	mmu-miR-374b-5p	-	-	uuauaauacaaccugauaagug	cuuaccagguuguauuguaauu	uuauaauacaaccugauaaguguuacagcacuuaccagguuguauuguaauu	gi|753571810|ref|NC_018741.2|:59878205..59878257:-
gi|753571878|ref|NC_018731.2|_7267	174.9	89 +/- 5%	-	344	327	0	17	-	hsa-miR-138-5p	-	-	-	gcuacuucacaacaccagggu	agcugguguugugaaucaggccg	agcugguguugugaaucaggccguugccacucagagaacggcuacuucacaacaccagggu	gi|753571878|ref|NC_018731.2|:158572007..158572068:+
gi|753571845|ref|NC_018735.2|_9631	162	89 +/- 5%	-	312	265	0	47	-	hsa-miR-3074-5p	mmu-miR-3074-5p	-	-	guuccugcugaacugagccagu	gauaucagcucaguaggcaccg	guuccugcugaacugagccaguguguaaaaugagaacugauaucagcucaguaggcaccg	gi|753571845|ref|NC_018735.2|:29097675..29097735:-
gi|753571837|ref|NC_018737.2|_11027	155.5	89 +/- 5%	-	299	296	0	3	-	hsa-miR-99b-5p	mmu-miR-99b-5p	-	-	cacccguagaaccgaccuugcg	caagcucgagucuguggguccgu	cacccguagaaccgaccuugcggggccuucgccgcacacaagcucgagucuguggguccgu	gi|753571837|ref|NC_018737.2|:6639061..6639122:-
gi|753572113|ref|NC_018723.2|_47	144.5	89 +/- 5%	-	286	145	0	141	-	hsa-miR-3613-5p	-	-	-	acaaaaaaaaaagcccaacccu	uguuguacuuuuuuuuuugu	uguuguacuuuuuuuuuuguucguugcauuuuuaggaacaaaaaaaaaagcccaacccu	gi|753572113|ref|NC_018723.2|:21650647..21650706:+
gi|753571810|ref|NC_018741.2|_13106	134.2	89 +/- 5%	-	259	258	0	1	-	hsa-miR-363-5p	mmu-miR-367-3p	-	-	aauugcacgguauccaucugu	cggguggaucacgaugcaauuu	cggguggaucacgaugcaauuuugauuaguauaauaggagaaaaauugcacgguauccaucugu	gi|753571810|ref|NC_018741.2|:110046937..110047001:-
gi|753571881|ref|NC_018730.2|_6310	127.3	89 +/- 5%	-	245	244	0	1	-	hsa-miR-10b-5p	mmu-miR-10b-5p	-	-	uacccuguagaaccgaauuugu	agauucgauucuaggggaau	uacccuguagaaccgaauuugugugguauccacauagucacagauucgauucuaggggaau	gi|753571881|ref|NC_018730.2|:164793723..164793784:+
gi|753571810|ref|NC_018741.2|_12836	116.7	89 +/- 5%	-	222	200	0	22	-	hsa-miR-448	mmu-miR-448-5p	-	-	gaacauccugcauagugcugcca	uugcauauguaggauguccca	gaacauccugcauagugcugccaggaaaucccuauuucauacuaagggggcugguugcauauguaggauguccca	gi|753571810|ref|NC_018741.2|:93374576..93374651:+
gi|753571866|ref|NC_018733.2|_8520	112.9	89 +/- 5%	-	216	215	0	1	-	hsa-miR-146b-5p	mmu-miR-146b-5p	-	-	ugagaacugaauuccauaggcugu	ggccuagggacucaguucugg	ugagaacugaauuccauaggcuguaagcucaagcaaauggccuagggacucaguucugg	gi|753571866|ref|NC_018733.2|:60932510..60932569:+
gi|753571843|ref|NC_018736.2|_10129	107.7	89 +/- 5%	-	205	203	0	2	-	hsa-miR-152-5p	mmu-miR-148a-3p	-	-	ucagugcaugacagaacuuggg	agguucugugauacacuccga	agguucugugauacacuccgacucgggcucuggagcagucagugcaugacagaacuuggg	gi|753571843|ref|NC_018736.2|:36909587..36909647:+
gi|753572085|ref|NC_018728.2|_4615	72.8	89 +/- 5%	-	137	115	0	22	-	hsa-miR-9-5p	mmu-miR-9-5p	-	-	ucuuugguuaucuagcuguaug	auaaagcuagauaaccgaaagu	ucuuugguuaucuagcuguaugagugccacagagccgucauaaagcuagauaaccgaaagu	gi|753572085|ref|NC_018728.2|:6527045..6527106:-
gi|753572113|ref|NC_018723.2|_689	72.2	89 +/- 5%	-	136	114	0	22	-	hsa-miR-9-5p	mmu-miR-9-5p	-	-	ucuuugguuaucuagcuguaug	auaaagcuagauaaccgaaagu	ucuuugguuaucuagcuguaugaguguauuggucuucauaaagcuagauaaccgaaagu	gi|753572113|ref|NC_018723.2|:151690421..151690480:-
gi|753571822|ref|NC_018739.2|_12046	72.1	89 +/- 5%	-	136	114	0	22	-	hsa-miR-9-5p	mmu-miR-9-5p	-	-	ucuuugguuaucuagcuguaug	auaaagcuagauaaccgaaagu	ucuuugguuaucuagcuguaugagugguguggagucuucauaaagcuagauaaccgaaagu	gi|753571822|ref|NC_018739.2|:68022447..68022508:+
gi|753571843|ref|NC_018736.2|_10307	63.9	89 +/- 5%	-	119	114	0	5	-	hsa-miR-195-5p	mmu-miR-15a-5p	-	-	uagcagcacagaaauauuggca	ccaauauuggcugugcugcucu	uagcagcacagaaauauuggcacugggaagagagucugccaauauuggcugugcugcucu	gi|753571843|ref|NC_018736.2|:2004971..2005031:-
gi|753571810|ref|NC_018741.2|_13121	53.2	89 +/- 5%	-	100	95	0	5	-	hsa-miR-450a-5p	mmu-miR-450a-5p	-	-	uuuugcgauguguuccuaaua	auugggaacauuuugcauuca	uuuugcgauguguuccuaauauguaauauaaauguauugggaacauuuugcauuca	gi|753571810|ref|NC_018741.2|:110313841..110313897:-
gi|753571810|ref|NC_018741.2|_12760	31.5	89 +/- 5%	-	57	51	0	6	-	hsa-miR-660-5p	mmu-miR-6987-3p	-	-	uacccauugcauaucggaguug	ccuccugugugcauggauuaca	uacccauugcauaucggaguuguuaauucucaaagcaccuccugugugcauggauuaca	gi|753571810|ref|NC_018741.2|:43287210..43287269:+
gi|753571843|ref|NC_018736.2|_10631	28.3	89 +/- 5%	-	50	37	0	13	-	hsa-miR-338-5p	mmu-miR-338-5p	-	-	aacaauauccuggugcugagu	uccagcaucagugauuuuguu	aacaauauccuggugcugagugaugacacauacaacuccagcaucagugauuuuguu	gi|753571843|ref|NC_018736.2|:59319038..59319095:-
gi|753571881|ref|NC_018730.2|_6479	22.8	89 +/- 5%	-	39	26	0	13	-	hsa-miR-34a-5p	mmu-miR-34b-5p	-	-	uggcagugucuuagcugguuguu	caaucagcaaguauacugcccua	uggcagugucuuagcugguuguugugaguaauagugaaggaagcaaucagcaaguauacugcccua	gi|753571881|ref|NC_018730.2|:6385543..6385609:-
gi|753571860|ref|NC_018734.2|_8968	21.3	89 +/- 5%	-	36	32	0	4	-	hsa-miR-122-5p	mmu-miR-122-5p	-	-	uggagugugacaaugguguuu	aacgccauuaucacacuaaau	uggagugugacaaugguguuugugugcaaacugucaaacgccauuaucacacuaaau	gi|753571860|ref|NC_018734.2|:76534047..76534104:+
gi|753571843|ref|NC_018736.2|_10058	19	89 +/- 5%	-	33	32	0	1	-	hsa-miR-301a-5p	mmu-miR-301a-5p	-	-	gcucugacuuuauugcacuacu	cagugcaauaguauugucaaagc	gcucugacuuuauugcacuacuguacuuuacagcuagcagugcaauaguauugucaaagc	gi|753571843|ref|NC_018736.2|:27433751..27433811:+
gi|753571843|ref|NC_018736.2|_10560	18.8	89 +/- 5%	-	35	32	0	3	-	hsa-miR-3064-5p	mmu-miR-3064-3p	-	-	ugccacacugcaacaccuuaca	ucuggcuguuguggugugca	ucuggcuguuguggugugcaaaacuccguacauugcuauuuugccacacugcaacaccuuaca	gi|753571843|ref|NC_018736.2|:46280084..46280147:-
gi|753571830|ref|NC_018738.2|_11369	15.4	89 +/- 5%	-	27	25	0	2	-	hsa-miR-590-3p	mmu-miR-590-3p	-	-	uaauuuuauguauaagcuagu	ugagcuuauucauaaaaguacag	ugagcuuauucauaaaaguacaguaugauccaguaaaccuguaauuuuauguauaagcuagu	gi|753571830|ref|NC_018738.2|:10540187..10540249:+
gi|753571837|ref|NC_018737.2|_10856	13.4	89 +/- 5%	-	21	19	0	2	-	hsa-miR-138-5p	mmu-miR-138-5p	-	-	agcugguguugugaaucaggccg	gcuauuucacgacaccaggguu	agcugguguugugaaucaggccgacgagcagcgcauccucuuacccggcuauuucacgacaccaggguu	gi|753571837|ref|NC_018737.2|:33756199..33756268:+
gi|753571843|ref|NC_018736.2|_9996	12.6	89 +/- 5%	-	19	18	0	1	-	hsa-miR-212-5p	mmu-miR-212-5p	-	-	accuuggcucuagacugcuuacu	uaacagucuccagucacgg	accuuggcucuagacugcuuacugcccgggccgcccucaguaacagucuccagucacgg	gi|753571843|ref|NC_018736.2|:14704385..14704444:+
gi|753571810|ref|NC_018741.2|_13113	12.4	89 +/- 5%	-	20	18	0	2	-	hsa-miR-106a-5p	mmu-miR-302a-3p	-	-	aaagugcuuacagugcagguagc	uacugcaaugcaagcacuucuua	aaagugcuuacagugcagguagcuuuuugagaucuacugcaaugcaagcacuucuua	gi|753571810|ref|NC_018741.2|:110047761..110047818:-
gi|753572104|ref|NC_018724.2|_1519	6.7	89 +/- 4%	-	7	4	0	3	-	hsa-miR-199a-5p	mmu-miR-199a-5p	-	-	cccaguguucagacuaccuguu	uacaguagucugcacauuggu	cccaguguucagacuaccuguucaggggguucugaauguguacaguagucugcacauuggu	gi|753572104|ref|NC_018724.2|:8197085..8197146:-
gi|753571822|ref|NC_018739.2|_12145	6.5	89 +/- 4%	-	7	4	0	3	-	hsa-miR-199a-5p	mmu-miR-199a-5p	-	-	cccaguguucagacuaccuguu	uacaguagucugcacauuggu	cccaguguucagacuaccuguucaggacaaugccguuguacaguagucugcacauuggu	gi|753571822|ref|NC_018739.2|:14414293..14414352:-
gi|753571810|ref|NC_018741.2|_12752	5.7	90 +/- 4%	-	6	4	0	2	-	hsa-miR-188-5p	mmu-miR-188-5p	-	-	caucccuugcaugguggagggu	cucccacaugcaggguuugca	caucccuugcaugguggagggugagcuuucugaaaaccccucccacaugcaggguuugca	gi|753571810|ref|NC_018741.2|:43277252..43277312:+
gi|753571872|ref|NC_018732.2|_7801	5.2	90 +/- 4%	-	4	3	0	1	-	hsa-miR-129-5p	mmu-miR-129-2-3p	-	-	aagcccuuaccccaaaaagca	cuuuuugcggucugggcuug	cuuuuugcggucugggcuugcuguacauaacucaauagccggaagcccuuaccccaaaaagca	gi|753571872|ref|NC_018732.2|:96171704..96171767:+
gi|753571878|ref|NC_018731.2|_7465	5.1	90 +/- 4%	-	4	3	0	1	-	hsa-miR-1224-5p	mmu-miR-1224-5p	-	-	gugaggacucgggagguggagg	ccccaccuccucucuccucagg	gugaggacucgggagguggaggguggugcugccagggccagggcacugucucagcucacuucuccccccaccuccucucuccucagg	gi|753571878|ref|NC_018731.2|:83215043..83215130:-
gi|753572104|ref|NC_018724.2|_1327	4.9	73 +/- 5%	-	4	3	0	1	-	hsa-miR-129-5p	mmu-miR-129-2-3p	-	-	aagcccuuaccccaaaaaguau	cuuuuugcggucugggcuug	cuuuuugcggucugggcuugcuguuccucucaacaguagucaggaagcccuuaccccaaaaaguau	gi|753572104|ref|NC_018724.2|:143946095..143946161:+
gi|753572104|ref|NC_018724.2|_1395	4.4	73 +/- 5%	-	162	150	0	12	-	hsa-miR-671-5p	mmu-miR-671-3p	-	-	uccgguucucagggcucca	aggaagcccuggaggggcuggagg	aggaagcccuggaggggcuggaggugauggauguuuuccuccgguucucagggcucca	gi|753572104|ref|NC_018724.2|:162596536..162596594:+
gi|753571810|ref|NC_018741.2|_12829	4.2	73 +/- 5%	-	7594	7594	0	0	-	hsa-miR-652-5p	mmu-miR-652-3p	-	-	aauggcgccacuaggguugugc	acaacccuaggagagggugccauuca	acaacccuaggagagggugccauucacauagacuauaauugaauggcgccacuaggguugugc	gi|753571810|ref|NC_018741.2|:89308587..89308650:+
gi|753571845|ref|NC_018735.2|_9793	4.2	73 +/- 5%	-	10	7	0	3	-	hsa-miR-199b-5p	-	-	-	ccaguguuuagacuaucuguuc	uacaguagucugcacauuggu	ccaguguuuagacuaucuguucaggacucccaaauuguacaguagucugcacauuggu	gi|753571845|ref|NC_018735.2|:86830997..86831055:-
gi|753571885|ref|NC_018729.2|_5203	4.2	73 +/- 5%	-	166	166	0	0	-	hsa-miR-615-5p	mmu-miR-615-3p	-	-	uccgagccugggucucccucu	ggggguccccggugcucggauc	ggggguccccggugcucggaucucgagggugcuuauuguucgguccgagccugggucucccucu	gi|753571885|ref|NC_018729.2|:80277803..80277867:+
gi|753571881|ref|NC_018730.2|_6424	4.2	73 +/- 5%	-	94	94	0	0	-	hsa-miR-149-5p	mmu-miR-149-5p	-	-	ucuggcuccgugucuucacu	ggagggccgggggcugugc	ucuggcuccgugucuucacucccguguguccgcggagggagggagggccgggggcugugc	gi|753571881|ref|NC_018730.2|:221111445..221111505:+
gi|753571837|ref|NC_018737.2|_11214	4.1	73 +/- 5%	-	1799	1799	0	0	-	hsa-miR-328-3p	mmu-miR-328-3p	-	-	cuggcccucucugcccuuccgu	aggggggcaggaggggcucaggg	aggggggcaggaggggcucagggagaaagugugugcagccccuggcccucucugcccuuccgu	gi|753571837|ref|NC_018737.2|:42620501..42620564:-
gi|753571866|ref|NC_018733.2|_8649	4.1	73 +/- 5%	-	125	125	0	0	-	hsa-miR-346	mmu-miR-346-5p	-	-	ugucugcccgcaugccugccucu	aggcaggggcugggccugcagc	ugucugcccgcaugccugccucuuuguugcucggaaggaggcaggggcugggccugcagc	gi|753571866|ref|NC_018733.2|:44658195..44658255:-
gi|753571885|ref|NC_018729.2|_5089	4	73 +/- 5%	-	91	91	0	0	-	hsa-miR-200c-5p	mmu-miR-429-3p	-	-	uaauacugccggguaaugaugga	cgucuuacccagcaguguuugg	cgucuuacccagcaguguuugggugcugguugggagucucuaauacugccggguaaugaugga	gi|753571885|ref|NC_018729.2|:41956869..41956932:+
gi|753572100|ref|NC_018725.2|_2401	4	73 +/- 5%	-	392	382	0	10	-	hsa-miR-499a-5p	mmu-miR-499-5p	-	-	uuaagacuugcagugauguuu	gaacaucacagcaagucug	uuaagacuugcagugauguuuaacuccucucuugugaacaucacagcaagucug	gi|753572100|ref|NC_018725.2|:24263961..24264015:-
gi|753571872|ref|NC_018732.2|_8024	4	73 +/- 5%	-	103	44	0	59	-	hsa-miR-210-3p	mmu-miR-210-3p	-	-	cugugcgugugacagcggcu	agccacugcccaccgcacacugc	agccacugcccaccgcacacugcgcugcuccggacccacugugcgugugacagcggcu	gi|753571872|ref|NC_018732.2|:115075801..115075859:+
gi|753571822|ref|NC_018739.2|_12223	4	73 +/- 5%	-	373	373	0	0	-	hsa-miR-135b-5p	mmu-miR-135b-5p	-	-	uauggcuuuucauuccuauguga	auguagggcuaaaagccauggg	uauggcuuuucauuccuaugugauugcuguuucuaauucauguagggcuaaaagccauggg	gi|753571822|ref|NC_018739.2|:44149442..44149503:-
gi|753572104|ref|NC_018724.2|_998	3.9	50 +/- 5%	-	264	264	0	0	-	hsa-miR-3074-5p	mmu-miR-3074-5p	-	-	guuccugcugaacugagccagu	uguguuucagcucaguaggcacgg	guuccugcugaacugagccagucugcacaaaucaacuguguuucagcucaguaggcacgg	gi|753572104|ref|NC_018724.2|:9832098..9832158:+
gi|753571872|ref|NC_018732.2|_7724	3.9	50 +/- 5%	-	404	400	0	4	-	hsa-miR-139-5p	mmu-miR-139-5p	-	-	ucuacagugcacgugucuccagu	agacgcggcccuguuggagu	ucuacagugcacgugucuccaguguggcucggaggcuggagacgcggcccuguuggagu	gi|753571872|ref|NC_018732.2|:59419536..59419595:+
gi|753571830|ref|NC_018738.2|_11635	3.9	50 +/- 5%	-	1020497	1020497	0	0	-	hsa-miR-25-3p	mmu-miR-367-3p	-	-	cauugcacuugucucggucuga	ggacgcugggggggcgguggg	cauugcacuugucucggucugacagugccggccccgugcugcggacgcugggggggcgguggg	gi|753571830|ref|NC_018738.2|:7268646..7268709:-
gi|753571843|ref|NC_018736.2|_9997	3.9	50 +/- 5%	-	56	56	0	0	-	hsa-miR-132-5p	mmu-miR-132-3p	-	-	uaacagucuacagccauggucg	accguggcuuucgauuguuacu	accguggcuuucgauuguuacugugggaaccggagguaacagucuacagccauggucg	gi|753571843|ref|NC_018736.2|:14704824..14704882:+
gi|753571881|ref|NC_018730.2|_6650	3.9	50 +/- 5%	-	528	528	0	0	-	hsa-miR-101-5p	mmu-miR-101a-3p	-	-	uacaguacugugauaacugaag	ucaguuaucacagugcugaugcu	ucaguuaucacagugcugaugcuguccauucuaaagguacaguacugugauaacugaag	gi|753571881|ref|NC_018730.2|:53873943..53874002:-
gi|753571810|ref|NC_018741.2|_13128	3.9	50 +/- 5%	-	27	27	0	0	-	hsa-miR-424-5p	cfa-miR-424	-	-	caaaacgugaggcgcugcuau	agcagcaauucauguuuugaa	agcagcaauucauguuuugaagugcuuuaaacgguucaaaacgugaggcgcugcuau	gi|753571810|ref|NC_018741.2|:110319751..110319808:-
gi|753572085|ref|NC_018728.2|_4616	3.9	50 +/- 5%	-	115	115	0	0	-	hsa-miR-9-5p	mmu-miR-9-5p	-	-	ucuuugguuaucuagcuguaug	ggcagcggcgguggcgaaggga	ggcagcggcgguggcgaagggaggcccguuucucucuuugguuaucuagcuguaug	gi|753572085|ref|NC_018728.2|:6527084..6527140:-
gi|753571810|ref|NC_018741.2|_13153	3.9	50 +/- 5%	-	134	134	0	0	-	hsa-miR-105-5p	cfa-miR-105a	-	-	ucaaaugcucagacuccuguggu	cacggauguuugagcaugugcua	ucaaaugcucagacuccugugguggcugcucaugcaccacggauguuugagcaugugcua	gi|753571810|ref|NC_018741.2|:124146979..124147039:-
gi|753571822|ref|NC_018739.2|_12187	3.9	50 +/- 5%	-	115	115	0	0	-	hsa-miR-205-5p	mmu-miR-205-5p	-	-	uccuucauuccaccggagucug	gauuucaguggagugaaguuca	uccuucauuccaccggagucugucucguacccaaccagauuucaguggagugaaguuca	gi|753571822|ref|NC_018739.2|:34029458..34029517:-
gi|753571881|ref|NC_018730.2|_6906	3.9	50 +/- 5%	-	208	208	0	0	-	hsa-miR-375-5p	mmu-miR-375-3p	-	-	uuuguucguucggcucgcguga	gcgacgagccccucgcacaaacc	gcgacgagccccucgcacaaaccggaccugagcguuuuguucguucggcucgcguga	gi|753571881|ref|NC_018730.2|:203479018..203479075:-
gi|753571881|ref|NC_018730.2|_6125	3.9	50 +/- 5%	-	61521	61521	0	0	-	hsa-miR-197-5p	mmu-miR-5622-5p	-	-	uucaccaccuucuccacccagc	cggguagagagggcagugggag	cggguagagagggcagugggagguaagagcucuucacccuucaccaccuucuccacccagc	gi|753571881|ref|NC_018730.2|:93644094..93644155:+
gi|753572104|ref|NC_018724.2|_1655	3.9	50 +/- 5%	-	53072	53072	0	0	-	hsa-let-7g-5p	mmu-let-7d-5p	-	-	ugagguaguaguuuguacagu	uguacaggccacugccuugcc	ugagguaguaguuuguacaguuugagggucuaugauaccacccgguacaggagauaacuguacaggccacugccuugcc	gi|753572104|ref|NC_018724.2|:20949827..20949906:-
gi|753571837|ref|NC_018737.2|_10767	3.8	50 +/- 5%	-	2153	1264	0	889	-	hsa-miR-330-5p	mmu-miR-330-3p	-	-	gcaaagcacacggccugcagaga	ucucugggccugugucuuag	ucucugggccugugucuuaggcucugcaagaucaaccgagcaaagcacacggccugcagaga	gi|753571837|ref|NC_018737.2|:10851515..10851577:+
gi|753571843|ref|NC_018736.2|_10084	3.8	50 +/- 5%	-	85136	85096	0	40	-	hsa-miR-142-5p	mmu-miR-142b	-	-	cccauaaaguagaaagcacu	aguguuuccuacuuuaugg	cccauaaaguagaaagcacuacuaacagcacuggaggguguaguguuuccuacuuuaugg	gi|753571843|ref|NC_018736.2|:28194383..28194443:+
gi|753571837|ref|NC_018737.2|_11023	3.8	50 +/- 5%	-	2201	2201	0	0	-	hsa-miR-125a-5p	mmu-miR-125b-5p	-	-	ucccugagacccuuuaaccugu	aggugagguucuugggagcc	ucccugagacccuuuaaccugugaggacauccagggucacaggugagguucuugggagcc	gi|753571837|ref|NC_018737.2|:6638497..6638557:-
gi|753571843|ref|NC_018736.2|_10461	3.7	50 +/- 5%	-	13348	13347	0	1	-	hsa-miR-21-5p	mmu-miR-21c	-	-	uagcuuaucagacugauguug	caacagcagucgaugggc	uagcuuaucagacugauguugacuguugaaucucauggcaacagcagucgaugggc	gi|753571843|ref|NC_018736.2|:26822104..26822160:-
gi|753571810|ref|NC_018741.2|_12984	3.7	50 +/- 5%	-	1782	1782	0	0	-	hsa-miR-222-5p	mmu-miR-1928	-	-	agcuacaucuggcuacugggucucu	uggcucaguagccaguguagaucc	uggcucaguagccaguguagauccugucuuuuguaaucaguagcuacaucuggcuacugggucucu	gi|753571810|ref|NC_018741.2|:40063873..40063939:-
gi|753571878|ref|NC_018731.2|_7345	3.7	50 +/- 5%	-	1274	1272	2	0	-	hsa-let-7c-5p	mmu-let-7d-5p	-	-	ugagguaguagguuguau	acaaccuucuagcuuucc	ugagguaguagguuguaugguuuagaguuacacccugggaguuaacuguacaaccuucuagcuuucc	gi|753571878|ref|NC_018731.2|:27119077..27119144:-
gi|753572104|ref|NC_018724.2|_1857	3.7	50 +/- 5%	-	158	158	0	0	-	hsa-miR-182-5p	mmu-miR-182-5p	-	-	uuuggcaaugguagaacucacacu	ugguucuagacuugccaacua	uuuggcaaugguagaacucacacuggugaaguaaugggauccggugguucuagacuugccaacua	gi|753572104|ref|NC_018724.2|:145070203..145070268:-
gi|753571878|ref|NC_018731.2|_7347	3.7	50 +/- 5%	-	5776	5776	0	0	-	hsa-miR-99a-5p	mmu-miR-99b-5p	-	-	aacccguagauccgaucuugu	aagcucgcuucuaugggucuu	aacccguagauccgaucuuguggugaaguggacugcacaagcucgcuucuaugggucuu	gi|753571878|ref|NC_018731.2|:27119815..27119874:-
gi|753572104|ref|NC_018724.2|_914	3.7	50 +/- 5%	-	1608	1608	0	0	-	hsa-miR-7-5p	mmu-miR-7a-5p	-	-	uggaagacuagugauuuuguugu	aacaagucacagcuuccuca	uggaagacuagugauuuuguuguucugauguauuaugacaacaagucacagcuuccuca	gi|753572104|ref|NC_018724.2|:3579359..3579418:+
gi|753572085|ref|NC_018728.2|_4653	3.7	50 +/- 5%	-	25	25	0	0	-	hsa-miR-211-3p	mmu-miR-211-5p	-	-	uucccuuugucauccuuugccu	gcagggacagcaaaggggugc	uucccuuugucauccuuugccuagggcucugagugaggcagggacagcaaaggggugc	gi|753572085|ref|NC_018728.2|:21667139..21667197:-
gi|753571885|ref|NC_018729.2|_5762	3.6	50 +/- 5%	-	3557	3557	0	0	-	hsa-miR-1249-5p	mmu-miR-1249-3p	-	-	acgcccuucccccccuucuuca	gaggagggaggagaugggccaaguuc	gaggagggaggagaugggccaaguucccucugccuggaacgcccuucccccccuucuuca	gi|753571885|ref|NC_018729.2|:137908056..137908116:-
gi|753572104|ref|NC_018724.2|_1859	3.6	50 +/- 5%	-	12	12	0	0	-	hsa-miR-183-5p	mmu-miR-183-5p	-	-	uauggcacugguagaauucacu	ugaauuaccgaagggccauaaa	uauggcacugguagaauucacugugaacagucucggucagugaauuaccgaagggccauaaa	gi|753572104|ref|NC_018724.2|:145074592..145074654:-
gi|753572104|ref|NC_018724.2|_1860	3.6	50 +/- 5%	-	12	12	0	0	-	hsa-miR-183-5p	mmu-miR-183-5p	-	-	uauggcacugguagaauucacu	ggagucucucugcagggucagcag	ggagucucucugcagggucagcaggccggagagcgcgacuccuguucuguguauggcacugguagaauucacu	gi|753572104|ref|NC_018724.2|:145074632..145074705:-
gi|753571878|ref|NC_018731.2|_7588	3.6	50 +/- 5%	-	217935	217934	0	1	-	hsa-miR-128-2-5p	mmu-miR-6539	-	-	ucacagugaaccggucucu	gggggccgauacacuguacgaga	gggggccgauacacuguacgagagugaguagcaggucucacagugaaccggucucu	gi|753571878|ref|NC_018731.2|:155065646..155065702:-
gi|753572096|ref|NC_018726.2|_2749	3.6	50 +/- 5%	-	25407231	25407231	0	0	-	hsa-miR-486-5p	mmu-miR-486b-5p	-	-	uccuguacugagcugccccga	agcggccagcucugaccuccgu	agcggccagcucugaccuccguccucccugagggauccuguacugagcugccccga	gi|753572096|ref|NC_018726.2|:41257965..41258021:+
gi|753571810|ref|NC_018741.2|_13110	3.6	50 +/- 5%	-	933	933	0	0	-	hsa-miR-19b-2-5p	mmu-miR-19a-3p	-	-	ugugcaaauccaugcaaaacuga	aguuuugcagguuugcauuucagc	aguuuugcagguuugcauuucagcggauauauguauguauagcugugcaaauccaugcaaaacuga	gi|753571810|ref|NC_018741.2|:110047232..110047298:-
gi|753571866|ref|NC_018733.2|_8609	3.6	50 +/- 5%	-	95	95	0	0	-	hsa-miR-1296-5p	cfa-miR-1296	-	-	uuagggcccuggcuccaucucc	gaguggggcuucgacccuaacc	uuagggcccuggcuccaucuccuuuaggaaaaccuucuguggggaguggggcuucgacccuaacc	gi|753571866|ref|NC_018733.2|:25108303..25108368:-
gi|753571881|ref|NC_018730.2|_6657	3.6	50 +/- 5%	-	226748	226748	0	0	-	hsa-miR-186-5p	mmu-miR-186-5p	-	-	caaagaauucuccuuuugggcu	cccaaaggugaauuuuuuggg	caaagaauucuccuuuugggcuuucugauuuuauuuuaagcccaaaggugaauuuuuuggg	gi|753571881|ref|NC_018730.2|:59033677..59033738:-
gi|753571822|ref|NC_018739.2|_12251	3.6	50 +/- 5%	-	129	129	0	0	-	hsa-miR-194-5p	mmu-miR-194-5p	-	-	uguaacagcaacuccaugugg	aguggagaugcuguuacuuu	uguaacagcaacuccauguggacuguguaccaauguccaguggagaugcuguuacuuu	gi|753571822|ref|NC_018739.2|:57870500..57870558:-
gi|753572113|ref|NC_018723.2|_809	3.6	50 +/- 5%	-	19751	18288	0	1463	-	hsa-miR-145-5p	mmu-miR-145a-5p	-	-	guccaguuuucccaggaaucccu	auuccuggaaauacuguucuu	guccaguuuucccaggaaucccuuagaugcuaagauggggauuccuggaaauacuguucuu	gi|753572113|ref|NC_018723.2|:197830160..197830221:-
gi|753571810|ref|NC_018741.2|_13051	3.6	50 +/- 5%	-	59479	51095	0	8384	-	hsa-miR-361-5p	mmu-miR-361-5p	-	-	uuaucagaaucuccaggggua	ucccccaggugugauucugauu	uuaucagaaucuccagggguacuuauaauuugaaaaagucccccaggugugauucugauu	gi|753571810|ref|NC_018741.2|:71006591..71006651:-
gi|753571810|ref|NC_018741.2|_13108	3.6	50 +/- 5%	-	6097461	6097461	0	0	-	hsa-miR-92a-3p	mmu-miR-367-3p	-	-	uauugcacuugucccggccugu	ggguggggauuuguggcauuacu	ggguggggauuuguggcauuacuuguguucuauauaaaguauugcacuugucccggccugu	gi|753571810|ref|NC_018741.2|:110047097..110047158:-
gi|753571810|ref|NC_018741.2|_13116	3.6	50 +/- 5%	-	933	933	0	0	-	hsa-miR-19b-2-5p	mmu-miR-19a-3p	-	-	ugugcaaauccaugcaaaacuga	aguuuugcagguuugcauuucagc	aguuuugcagguuugcauuucagcggauauauguauguauagcugugcaaauccaugcaaaacuga	gi|753571810|ref|NC_018741.2|:110049605..110049671:-
gi|753571837|ref|NC_018737.2|_11026	3.5	50 +/- 5%	-	1386	1386	0	0	-	hsa-let-7e-5p	mmu-let-7d-5p	-	-	ugagguaggagguuguauagu	ugucuguccaccugccgcgcc	ugucuguccaccugccgcgccccccgggcugagguaggagguuguauagu	gi|753571837|ref|NC_018737.2|:6638923..6638973:-
gi|753571872|ref|NC_018732.2|_8061	3.5	50 +/- 5%	-	1614	1614	0	0	-	hsa-miR-125b-5p	mmu-miR-125b-5p	-	-	ucccugagacccuaacuuguga	acggguuaggcucuugggagc	ucccugagacccuaacuugugauguuuaccguuuaaauccacggguuaggcucuugggagc	gi|753571872|ref|NC_018732.2|:19439040..19439101:-
gi|753571843|ref|NC_018736.2|_9999	3.5	50 +/- 5%	-	16351	16197	0	154	-	hsa-miR-22-5p	mmu-miR-22-3p	-	-	aagcugccaguugaagaacu	aguucuucaguggcaagcuuua	aguucuucaguggcaagcuuuauguccugacccagcuaaagcugccaguugaagaacu	gi|753571843|ref|NC_018736.2|:14993731..14993789:+
gi|753572113|ref|NC_018723.2|_119	3.5	50 +/- 5%	-	42	42	0	0	-	hsa-miR-19a-5p	mmu-miR-19a-3p	-	-	ugugcaaaucuaugcaaaacuga	aguuuugcauaguugcacuac	aguuuugcauaguugcacuacaagaagaauguaguugugcaaaucuaugcaaaacuga	gi|753572113|ref|NC_018723.2|:63885428..63885486:+
gi|753571872|ref|NC_018732.2|_8063	3.5	50 +/- 5%	-	205652	205652	0	0	-	hsa-let-7a-5p	mmu-let-7d-5p	-	-	ugagguaguagguuguauagu	uguacagccuccuagcuuucc	ugagguaguagguuguauaguuuagaauuacaucaagggagauaacuguacagccuccuagcuuucc	gi|753571872|ref|NC_018732.2|:19486136..19486203:-
gi|753572113|ref|NC_018723.2|_343	3.5	50 +/- 5%	-	11806	11806	0	0	-	hsa-miR-103a-1-5p	mmu-miR-103-3p	-	-	agcagcauuguacagggcuauga	uuggcuucuuuacagugcugccuug	uuggcuucuuuacagugcugccuuguugcauauggaucaagcagcauuguacagggcuauga	gi|753572113|ref|NC_018723.2|:180994132..180994194:+
gi|753572096|ref|NC_018726.2|_2698	3.5	50 +/- 5%	-	242	242	0	0	-	hsa-miR-383-5p	mmu-miR-383-5p	-	-	agaucagaaggugauuguggcu	ccacagcacugccuggucaga	agaucagaaggugauuguggcuuuggauggauauuaaucagccacagcacugccuggucaga	gi|753572096|ref|NC_018726.2|:23876116..23876178:+
gi|753572113|ref|NC_018723.2|_46	3.5	50 +/- 5%	-	294109	294109	0	0	-	hsa-miR-16-5p	mmu-miR-15a-5p	-	-	uagcagcacguaaauauuggcg	ccaguauuaacugugcugcugaa	uagcagcacguaaauauuggcguuaagauucuaaaauuaucuccaguauuaacugugcugcugaa	gi|753572113|ref|NC_018723.2|:21601644..21601709:+
gi|753572113|ref|NC_018723.2|_123	3.5	50 +/- 5%	-	925	925	0	0	-	hsa-miR-19b-1-5p	mmu-miR-19a-3p	-	-	ugugcaaauccaugcaaaacuga	aguuuugcagguuugcauccagc	aguuuugcagguuugcauccagcugugugauauucugcugugcaaauccaugcaaaacuga	gi|753572113|ref|NC_018723.2|:63885727..63885788:+
gi|753572085|ref|NC_018728.2|_4627	3.5	50 +/- 5%	-	1611	1611	0	0	-	hsa-miR-7-5p	mmu-miR-7a-5p	-	-	uggaagacuagugauuuuguugu	aacaagucccagucugccuca	uggaagacuagugauuuuguuguuguuucgcugcacccaacaacaagucccagucugccuca	gi|753572085|ref|NC_018728.2|:7182621..7182683:-
gi|753571845|ref|NC_018735.2|_9708	3.4	50 +/- 5%	-	9401	9401	0	0	-	hsa-miR-151b	mmu-miR-151-5p	-	-	ucgaggagcucacagucua	ggcucugggacacagc	ggcucugggacacagcggcagaugugacacaaacccugcccucgaggagcucacagucua	gi|753571845|ref|NC_018735.2|:60984526..60984586:-
gi|753571843|ref|NC_018736.2|_10035	3.4	50 +/- 5%	-	25001	24964	0	37	-	hsa-miR-365b-5p	mmu-miR-365-3p	-	-	uaaugccccuaaaaauccuu	gagggacuuucaggggcagcugu	gagggacuuucaggggcagcuguguuuucugacucagucauaaugccccuaaaaauccuu	gi|753571843|ref|NC_018736.2|:19559846..19559906:+
gi|753572104|ref|NC_018724.2|_1866	3.4	50 +/- 5%	-	4755	4737	0	18	-	hsa-miR-29b-1-5p	mmu-miR-29a-3p	-	-	uagcaccauuugaaaucagu	gcugguuucauauggugguu	gcugguuucauauggugguuuagauuuaaauagugauugucuagcaccauuugaaaucagu	gi|753572104|ref|NC_018724.2|:146008312..146008373:-
gi|753572104|ref|NC_018724.2|_1823	3.4	50 +/- 5%	-	147	147	0	0	-	hsa-miR-196b-5p	mmu-miR-196b-5p	-	-	uagguaguuuccuguuguuggga	ucgacagcacgacacugccuuca	uagguaguuuccuguuguugggauccaccuuucucucgacagcacgacacugccuuca	gi|753572104|ref|NC_018724.2|:117972238..117972296:-
gi|753571845|ref|NC_018735.2|_9341	3.4	50 +/- 5%	-	7247	7247	0	0	-	hsa-miR-23b-5p	mmu-miR-23b-3p	-	-	aucacauugccagggauuacca	gguuccuggcaugcugauuu	gguuccuggcaugcugauuugugacuucagauuaaaaucacauugccagggauuacca	gi|753571845|ref|NC_018735.2|:29096915..29096973:+
gi|753571885|ref|NC_018729.2|_5685	3.4	50 +/- 5%	-	340	335	0	5	-	hsa-miR-3059-5p	mmu-miR-3059-5p	-	-	uuuccucucugccccauagggu	ccucuagggaagagaagguuggg	uuuccucucugccccauaggguguagcucuaacuacccucuagggaagagaagguuggg	gi|753571885|ref|NC_018729.2|:109250113..109250172:-
gi|753571845|ref|NC_018735.2|_9729	3.4	50 +/- 5%	-	11	10	0	1	-	hsa-miR-32-5p	mmu-miR-367-3p	-	-	uauugcacauuacuaaguug	caauuuagugugugugauauu	uauugcacauuacuaaguugcauguugucacggccucagugcaauuuagugugugugauauu	gi|753571845|ref|NC_018735.2|:69769916..69769978:-
gi|753571881|ref|NC_018730.2|_6480	3.3	50 +/- 5%	-	26	26	0	0	-	hsa-miR-34a-5p	mmu-miR-34b-5p	-	-	uggcagugucuuagcugguuguu	ccgggccagcugugaguguuucu	ccgggccagcugugaguguuucuuuggcagugucuuagcugguuguu	gi|753571881|ref|NC_018730.2|:6385586..6385633:-
gi|753571881|ref|NC_018730.2|_6251	3.3	50 +/- 5%	-	229034	229025	0	9	-	hsa-miR-128-1-5p	mmu-miR-6539	-	-	ucacagugaaccggucucu	cggggccguagcacugucugag	cggggccguagcacugucugagagguuuacauuucucacagugaaccggucucu	gi|753571881|ref|NC_018730.2|:127577156..127577210:+
gi|753571837|ref|NC_018737.2|_10855	3.3	50 +/- 5%	-	19	19	0	0	-	hsa-miR-138-5p	mmu-miR-138-5p	-	-	agcugguguugugaaucaggccg	cccagagccgcggaaccacgugc	cccagagccgcggaaccacgugcagaggaggaagccggcggaguucugguaucguugcugcagcugguguugugaaucaggccg	gi|753571837|ref|NC_018737.2|:33756138..33756222:+
gi|753571872|ref|NC_018732.2|_8065	3.3	50 +/- 5%	-	71	71	0	0	-	hsa-miR-100-5p	mmu-miR-99b-5p	-	-	aacccguagauccgaacuugu	aagcuugugucuauagguaug	aacccguagauccgaacuuguggugauaguccacacaagcuugugucuauagguaug	gi|753571872|ref|NC_018732.2|:19491929..19491986:-
gi|753571810|ref|NC_018741.2|_13119	3.2	50 +/- 5%	-	95	95	0	0	-	hsa-miR-450a-5p	mmu-miR-450a-5p	-	-	uuuugcgauguguuccuaaua	uugggagcauuuugcaugcau	uuuugcgauguguuccuaauaugcgguauaaauauauugggagcauuuugcaugcau	gi|753571810|ref|NC_018741.2|:110313706..110313763:-
gi|753571866|ref|NC_018733.2|_8664	3.2	50 +/- 5%	-	1038	1038	0	0	-	hsa-miR-107	mmu-miR-103-3p	-	-	agcagcauuguacagggcu	cuucuuuacaguguugccuug	cuucuuuacaguguugccuuguggcauggaguucaagcagcauuguacagggcu	gi|753571866|ref|NC_018733.2|:50454872..50454926:-
gi|753571810|ref|NC_018741.2|_13124	3.2	50 +/- 5%	-	31	20	0	11	-	hsa-miR-542-5p	mmu-miR-542-3p	-	-	ugugacagauugauaacuga	ucggggaucaucaugucacg	ucggggaucaucaugucacgagagaccacugugcacuugugacagauugauaacuga	gi|753571810|ref|NC_018741.2|:110314582..110314639:-
gi|753571860|ref|NC_018734.2|_9133	3.2	50 +/- 5%	-	20468	20089	0	379	-	hsa-miR-1306-5p	cfa-miR-1306	-	-	ccaccuccccugcaaacgu	acguuggcucugguggugaug	ccaccuccccugcaaacguccagugaugcagagguaauggacguuggcucugguggugaug	gi|753571860|ref|NC_018734.2|:27665514..27665575:-
gi|753571810|ref|NC_018741.2|_13024	3.1	50 +/- 5%	-	1920	1920	0	0	-	hsa-miR-421	mmu-miR-421-3p	-	-	aucaacagacauuaauugggcg	cucauuaaauguuuguugaauga	cucauuaaauguuuguugaaugaaaaaaugaaucaucaacagacauuaauugggcg	gi|753571810|ref|NC_018741.2|:59829083..59829139:-
gi|753572100|ref|NC_018725.2|_2501	3.1	50 +/- 5%	-	16	16	0	0	-	hsa-miR-216b-5p	mmu-miR-216b-5p	-	-	aaaucucugcaggcaaaugug	cacacuuacccguagagauucua	aaaucucugcaggcaaaugugaugucacuaaagaaaucacacacuuacccguagagauucua	gi|753572100|ref|NC_018725.2|:74692899..74692961:-
gi|753571845|ref|NC_018735.2|_9578	3.1	50 +/- 5%	-	536	536	0	0	-	hsa-miR-101-2-5p	mmu-miR-101a-3p	-	-	uacaguacugugauaacugaag	ucgguuaucaugguaccgaugcu	ucgguuaucaugguaccgaugcuguaugucugaaagguacaguacugugauaacugaag	gi|753571845|ref|NC_018735.2|:6733696..6733755:-
gi|753571822|ref|NC_018739.2|_12207	3	50 +/- 5%	-	4462	4460	0	2	-	hsa-miR-181a-5p	mmu-miR-181a-5p	-	-	aacauucaacgcugucgguga	ccaucgaccguugauuguacc	aacauucaacgcugucggugaguuuggaauuaaaaucaaaaccaucgaccguugauuguacc	gi|753571822|ref|NC_018739.2|:38302750..38302812:-
gi|753572113|ref|NC_018723.2|_44	3	50 +/- 5%	-	3671	3671	0	0	-	hsa-miR-15a-5p	mmu-miR-15a-5p	-	-	uagcagcacauaaugguuug	ggccauauugugcugccuca	uagcagcacauaaugguuuguggauuuugaaaaggugcaggccauauugugcugccuca	gi|753572113|ref|NC_018723.2|:21601507..21601566:+
gi|753571810|ref|NC_018741.2|_13117	2.7	47 +/- 5%	-	169	168	0	1	-	hsa-miR-450b-5p	cfa-miR-450b	-	-	uuuugcaauauguuccugaau	auuggggacauuuugcauc	uuuugcaauauguuccugaauauguaauaugaguguauuggggacauuuugcauc	gi|753571810|ref|NC_018741.2|:110313538..110313593:-
gi|753571845|ref|NC_018735.2|_9271	2.2	47 +/- 5%	-	205752	205752	0	0	-	hsa-let-7a-5p	mmu-let-7d-5p	-	-	ugagguaguagguuguauagu	uuuacccuggaccuuguc	uuuacccuggaccuugucuucacugugggaugagguaguagguuguauagu	gi|753571845|ref|NC_018735.2|:1785059..1785110:+
gi|753571810|ref|NC_018741.2|_13006	2.1	47 +/- 5%	-	5084	5084	0	0	-	hsa-miR-98-5p	mmu-let-7d-5p	-	-	ugagguaguaaguuguauuguu	aaaaauggccuuuugccugcugcc	aaaaauggccuuuugccugcugcccuugcuagaggauucugcucaugccggggugagguaguaaguuguauuguu	gi|753571810|ref|NC_018741.2|:46078624..46078699:-
gi|753572113|ref|NC_018723.2|_342	1.5	45 +/- 4%	-	7	7	0	0	-	hsa-miR-218-5p	mmu-miR-7002-3p	-	-	uugugcuugaucuaaccaugug	caugguucugucaagcaccgcg	uugugcuugaucuaaccaugugguggaacgauggaaacggaacaugguucugucaagcaccgcg	gi|753572113|ref|NC_018723.2|:180802855..180802919:+
gi|753572085|ref|NC_018728.2|_4733	1.2	45 +/- 4%	-	8	8	0	0	-	hsa-miR-147b-5p	mmu-miR-147-5p	-	-	uggaaacauuucugcacaaacu	agugugcggaaaugcuucugcu	uggaaacauuucugcacaaacuagauuauggauaccagugugcggaaaugcuucugcu	gi|753572085|ref|NC_018728.2|:58534007..58534065:-
gi|753572096|ref|NC_018726.2|_3277	1.2	45 +/- 4%	-	7	7	0	0	-	hsa-miR-218-5p	mmu-miR-7002-3p	-	-	uugugcuugaucuaaccaugug	caugguuccgucaagcaccaug	uugugcuugaucuaaccaugugguugccagguaugaguaaaacaugguuccgucaagcaccaug	gi|753572096|ref|NC_018726.2|:190194858..190194922:-
gi|753572113|ref|NC_018723.2|_624	0.8	31 +/- 3%	-	6	6	0	0	-	hsa-miR-874-5p	mmu-miR-874-3p	-	-	cugcccuggcccgagggaccga	ggccccacgcaccaggguaaga	ggccccacgcaccaggguaagagagagucucgcuuccugcccuggcccgagggaccga	gi|753572113|ref|NC_018723.2|:114277582..114277640:-
gi|753572104|ref|NC_018724.2|_1691	0.8	31 +/- 3%	-	5	5	0	0	-	hsa-miR-885-5p	cfa-miR-885	-	-	uccauuacacuacccugccucu	aggcagcgggguguaguggaua	uccauuacacuacccugccucuucuccaugagaggcagcgggguguaguggaua	gi|753572104|ref|NC_018724.2|:51707858..51707912:-
gi|753571822|ref|NC_018739.2|_12144	0.7	31 +/- 3%	-	23	23	0	0	-	hsa-miR-214-5p	-	-	-	uacagcaggcacagacaggc	cugucuacacuugcugugca	cugucuacacuugcugugcagaacauccgcucaccuguacagcaggcacagacaggc	gi|753571822|ref|NC_018739.2|:14408589..14408646:-
gi|753571810|ref|NC_018741.2|_13135	0.5	31 +/- 3%	-	196	196	0	0	-	hsa-miR-504-5p	-	-	-	gacccuggucugcacucuauc	gggagcgcagggcaggguuuc	gacccuggucugcacucuaucuguacgcuuacugaagggagcgcagggcaggguuuc	gi|753571810|ref|NC_018741.2|:113403470..113403527:-
gi|753572085|ref|NC_018728.2|_4215	0.3	31 +/- 3%	-	6	6	0	0	-	hsa-miR-184	mmu-miR-184-3p	-	-	uggacggagaacugauaaggg	cuuaucacuuuuccagccagc	cuuaucacuuuuccagccagcuuugugacucuaaguguuggacggagaacugauaaggg	gi|753572085|ref|NC_018728.2|:1089001..1089060:+
gi|753571843|ref|NC_018736.2|_10313	0.2	31 +/- 3%	-	1141	1141	0	0	-	hsa-miR-324-3p	-	-	-	acugccccaggugcugcuggg	ccggggcccuggggagcgc	acugccccaggugcugcugggggucgugguccgaccgacgacggggaagaaggccccggggcccuggggagcgc	gi|753571843|ref|NC_018736.2|:2138780..2138854:-
gi|753572091|ref|NC_018727.2|_3537	0.2	31 +/- 3%	-	32	25	0	7	-	hsa-miR-219a-5p	-	-	-	agaguugagucuggacgucccga	ugauuguccaaacgcaauucucg	ugauuguccaaacgcaauucucgagucuauggcuccggccgagaguugagucuggacgucccga	gi|753572091|ref|NC_018727.2|:32420017..32420081:+
gi|753571878|ref|NC_018731.2|_7506	-0.1	21 +/- 3%	-	294118	294118	0	0	-	hsa-miR-16-5p	mmu-miR-15a-5p	-	-	uagcagcacguaaauauuggcg	cacauuuuauguuugga	cacauuuuauguuuggauggacugacauacuuguuccgcucuagcagcacguaaauauuggcg	gi|753571878|ref|NC_018731.2|:104877227..104877290:-
gi|753572096|ref|NC_018726.2|_3290	-0.2	21 +/- 3%	-	85	85	0	0	-	hsa-miR-1260a	-	-	-	aaucccaccucugccacca	gaugccccaggcuugggcuuug	gaugccccaggcuugggcuuugaugcuuggaggucuggguucaaaucccaccucugccacca	gi|753572096|ref|NC_018726.2|:203096749..203096811:-
gi|753571822|ref|NC_018739.2|_11953	-0.2	21 +/- 3%	-	251	148	0	103	-	hsa-miR-29c-5p	-	-	-	accgauuucuccugguguucaga	uagcaccauuugaaaucgg	accgauuucuccugguguucagagucuguuuuugucuagcaccauuugaaaucgg	gi|753571822|ref|NC_018739.2|:35515141..35515196:+
gi|753572104|ref|NC_018724.2|_1002	-0.2	21 +/- 3%	-	4	4	0	0	-	hsa-miR-181d-5p	mmu-miR-181a-5p	-	-	aacauucauuguugucggugggu	ccaccgagggaugaaugucac	aacauucauuguugucgguggguugugaggacggaggccagacccaccgagggaugaaugucac	gi|753572104|ref|NC_018724.2|:9859843..9859907:+
gi|753571822|ref|NC_018739.2|_11955	-0.2	21 +/- 3%	-	251	148	0	103	-	hsa-miR-29c-5p	-	-	-	accgauuucuccugguguucaga	uagcaccauuugaaaucgg	accgauuucuccugguguucagagucuguuuuugucuagcaccauuugaaaucgg	gi|753571822|ref|NC_018739.2|:35577014..35577069:+
gi|753572113|ref|NC_018723.2|_234	-0.3	21 +/- 3%	-	20	20	0	0	-	hsa-miR-3661	-	-	-	ugaccugggacucggacagcu	cugcucgauccacugguccag	ugaccugggacucggacagcugcuugcacucauucagcugcucgauccacugguccag	gi|753572113|ref|NC_018723.2|:111270299..111270357:+
gi|753572085|ref|NC_018728.2|_4351	-0.3	21 +/- 3%	-	661	574	0	87	-	hsa-miR-628-5p	-	-	-	ucuaguaagaguggcagucga	augcugacauauuuacuagagg	augcugacauauuuacuagaggguaaaauuaauaaccuucuaguaagaguggcagucga	gi|753572085|ref|NC_018728.2|:49299095..49299154:+
gi|753572100|ref|NC_018725.2|_2330	-0.4	21 +/- 3%	-	4	4	0	0	-	hsa-miR-133a-5p	mmu-miR-133c	-	-	uuugguccccuucaaccagcugu	agcugguaaaauggaaccaaauc	agcugguaaaauggaaccaaaucaacuguucaauggauuugguccccuucaaccagcugu	gi|753572100|ref|NC_018725.2|:1477366..1477426:-
gi|753571860|ref|NC_018734.2|_9182	-0.4	21 +/- 3%	-	4	4	0	0	-	hsa-miR-133a-5p	mmu-miR-133c	-	-	uuugguccccuucaaccagcugu	agcugguaaaauggaaccaaauc	agcugguaaaauggaaccaaaucgccucuucaauggauuugguccccuucaaccagcugu	gi|753571860|ref|NC_018734.2|:44039070..44039130:-
gi|753571810|ref|NC_018741.2|_13147	-0.5	21 +/- 3%	-	4	4	0	0	-	hsa-miR-514b-3p	mmu-miR-509-5p	-	-	uacuccagagguuggcaaucaca	ugauugacaccucugugagugga	uacuccagagguuggcaaucacagguacuuaaaugugauugacaccucugugagugga	gi|753571810|ref|NC_018741.2|:120022033..120022091:-
gi|753571845|ref|NC_018735.2|_9470	-0.6	21 +/- 3%	-	3	3	0	0	-	hsa-miR-219b-5p	mmu-miR-219b-5p	-	-	agauguccagccacaauucucg	agaauugcguuuggacaaucagu	agauguccagccacaauucucgguuggccgcagacucguacaagaauugcguuuggacaaucagu	gi|753571845|ref|NC_018735.2|:86954184..86954249:+
gi|753572100|ref|NC_018725.2|_2067	-0.7	21 +/- 3%	-	9	8	1	0	-	hsa-miR-1292-3p	-	-	-	cgcgccccggcucccguucca	gagcccgggccggggcgggaa	gagcccgggccggggcgggaaucugcccugggagcggggccgggugaacucgggaaccacgcugacgcucgcgccccggcucccguucca	gi|753572100|ref|NC_018725.2|:29506194..29506284:+
gi|753571837|ref|NC_018737.2|_11016	-1.1	18 +/- 3%	-	8	8	0	0	-	hsa-miR-935	-	-	-	caguuaccgcuuccgcuaccg	guggcgggagcggccccucgg	guggcgggagcggccccucggccauccuccgucugcccaguuaccgcuuccgcuaccg	gi|753571837|ref|NC_018737.2|:3962802..3962860:-
gi|753571810|ref|NC_018741.2|_13112	-2.3	19 +/- 3%	-	4	4	0	0	-	hsa-miR-18b-5p	mmu-miR-18b-5p	-	-	uaaggugcaucuagugcag	guaguuugugcaccauuaag	guaguuugugcaccauuaaguuguggaugcuuuugagcuguuccucauaaugugugucuuguguuaaggugcaucuagugcag	gi|753571810|ref|NC_018741.2|:110047640..110047723:-
gi|753571843|ref|NC_018736.2|_9963	-3.7	22 +/- 2%	-	3	3	0	0	-	hsa-miR-33b-5p	-	-	-	cagugccucggcagugcagccc	gugcauugcuguugcauugca	gugcauugcuguugcauugcacgugagugaggcgggugcagugccucggcagugcagccc	gi|753571843|ref|NC_018736.2|:11620748..11620808:+
gi|753571872|ref|NC_018732.2|_7627	-5	17 +/- 2%	-	2	2	0	0	-	hsa-miR-34b-3p	-	-	-	aucacuaacuccacugccauc	aggcaguguaauuagcugauug	aggcaguguaauuagcugauuguacucuggugcucacaaucacuaacuccacugccauc	gi|753571872|ref|NC_018732.2|:9694231..9694290:+
gi|753571872|ref|NC_018732.2|_8064	-6.1	14 +/- 1%	-	205652	205652	0	0	-	hsa-let-7a-5p	mmu-let-7d-5p	-	-	ugagguaguagguuguauagu	uuuccagccauugugacugcaugugc	uuuccagccauugugacugcaugugcccagguugagguaguagguuguauagu	gi|753571872|ref|NC_018732.2|:19486182..19486235:-
gi|753571878|ref|NC_018731.2|_7344	-12.8	0.14 +/- 0.01	-	1616	1616	0	0	-	hsa-miR-125b-5p	mmu-miR-125b-5p	-	-	ucccugagacccuaacuuguga	cuaagcuagccuuauuacu	cuaagcuagccuuauuacuggaagaagaauucuaccgcaucaaaccagacuuuuccuagucccugagacccuaacuuguga	gi|753571878|ref|NC_018731.2|:27071561..27071642:-
#miRBase miRNAs not detected by miRDeep2
miRBase precursor id	total read count	mature read count(s)	star read count	remaining reads	UCSC browser	NCBI blastn	miRBase mature sequence(s)	miRBase star sequence(s)	miRBase precursor sequence
58331744	58329618	0	2126	-	-	aaaccguuaccauuacugaguu	-	cuugggaauggcaaggaaaccguuaccauuacugaguuuaguaaugguaaugguucucuugcuauacccaga
166192	166173	0	19	-	-	cguguauuugacaagcugaguu	ugucaguuugucaaauacccca	-	ccuggccuccugcagugccacgcuccguguauuugacaagcugaguuggacacuccaugugguagagugucaguuugucaaauaccccaagugcggcacaugcuuaccag
137271	137268	0	3	-	-	ucaggcucaguccccucccgau	-	agccucgucaggcucaguccccucccgauaaaccccuaaauagggacuuucccggggggugacccuggcuuuuuuggcg
129661	129655	0	6	-	-	gggguuccuggggaugggauuu	aucacauugccagggauuucc	-	ggccggcugggguuccuggggaugggauuugcuuccugucacaaaucacauugccagggauuuccaaccgacc
27386	27377	0	9	-	-	ugagguaguagguugugugguu	cuauacaaccuacugccuuccc	-	cggggugagguaguagguugugugguuucagggcagugauguugccccucggaagauaacuauacaaccuacugccuucccug
22484	22484	0	0	-	-	agugccugcuaugugccaggca	cuuggcaccuagcaagcacuca	-	cacccagaucagugcuuggcaccuagcaagcacucaguaaauauuuguugagugccugcuaugugccaggcauugugcugagggcu
10742	10742	0	0	-	-	ugagcgccucgacgacagagccg	ucccuguccuccaggagcucacg	-	cggggcggccgcucucccuguccuccaggagcucacgugugccugccugugagcgccucgacgacagagccggcgccugccccagugucugcgc
9490	9489	0	1	-	-	gagagaucagaggcgcagagug	ccugugccuuuuacuucuuuaa	-	aaccuguucucuugagagaucagaggcgcagagugcgucagugucaaugaagccugugccuuuuacuucuuuaagagcguacggu
6192	6192	0	0	-	-	aucccaccacugccaccau	-	ucuccguuuaucccaccacugccaccauuauugcuacuguucagcaggugcugcugguggugauggugauagucuggugggggcggugg
4876	4876	0	0	-	-	cuauacgaccugcugccuuucu	agagguaguagguugcauaguu	-	ccuaggaagagguaguagguugcauaguuuuagggcagggauuuugcccacaaggagguaacuauacgaccugcugccuuucuuagg
3021	3019	0	2	-	-	aacuggcccucaaagucccgcu	cgggguuuugagggcgagauga	-	guggucucagaaucgggguuuugagggcgagaugaguuuauguuuuauccaacuggcccucaaagucccgcuuuuggggucau
1412	1411	0	1	-	-	gugaaauguuuaggaccacuag	agugguucuuaacaguucaacaguu	-	guguuggggacucgcgcgcuggguccagugguucuuaacaguucaacaguucuguagcgcaauugugaaauguuuaggaccacuagacccggcgggcgcggcgacagcga
1114	1114	0	0	-	-	agggacgggacgcggugcagug	uauugcacucgucccggccucc	-	cgggccccgggcgggcgggagggacgggacgcggugcaguguuguuuuuucccccgccaauauugcacucgucccggccuccggcccccccggccc
1174	1173	0	1	-	-	augcaccugggcaaggauucug	aauccuugcuaccugggu	uaauccuugcuaccugggugaga	-	gcucccccucucuaauccuugcuaccugggugagagugcugucugaaugcaaugcaccugggcaaggauucugagagcgagagc
836	836	0	0	-	-	aaaagcuggguugagagggcaa	-	gucucuuaggcuuucucuucccagauuucccaaaguugggaaaagcuggguugagagggcaaaaggaaaaa
800	800	0	0	-	-	accccacuccugguacc	-	uacuuauggcaccccacuccugguaccauagucauaaguuaggagauguuagagcugugaguaccaugacuuaagugugguggcuuaaacaug
728	706	0	22	-	-	ugcggggcuagggcuaacagca	cuguugccacuaaccucaaccu	-	uugggcaaggugcggggcuagggcuaacagcagucuuacugaagguuuccuggaaaccacgcacaugcuguugccacuaaccucaaccuuacucgguc
605	605	0	0	-	-	cugccaauuccauaggucacag	cugaccuaugaauugacagcc	-	gccgagaccgagugcacagggcucugaccuaugaauugacagccagugcucucgucuccccucuggcugccaauuccauaggucacagguauguucgccucaaugccagc
505	505	0	0	-	-	uagugcaauauugcuuauagggu	acccuaucaauauugucucugc	-	ucuguuuaucaccagauccuagaacccuaucaauauugucucugcuguguaaauaguucugaguagugcaauauugcuuauaggguuuugguguuuggaaagaacaaugggcagg
413	413	0	0	-	-	uugcagcugccugggagugacuuc	cgcucuaggcaccgcagca	-	ggauuguggggggucgcucuaggcaccgcagcacugugcuggggauguugcagcugccugggagugacuucacacaguccuc
320	320	0	0	-	-	caccuugcgcuacucaggucug	aaucugagaaggcgcacaaggu	-	gguggucgagggaaucugagaaggcgcacaagguuuguguccaauacaguccacaccuugcgcuacucaggucugcucgugcccu
227	227	0	0	-	-	uucccagccaacgcacca	-	uucccagccaacgcaccaaaaaugauaugggucuguugucuggagaaac
226	223	0	3	-	-	uauggaggucucugucuggc	-	gcagcgauccuacauaaauauauggaggucucugucuggcuuaggacagcuggcuaagucugaucguuccccuccguacagccuuuaaaacugccacucuaaauacuugg
220	220	0	0	-	-	augaccuaugaauugacagac	ucugucauuucuuuaggccaaua	-	aucauucagaaaugguauacaggaaaaugaccuaugaauugacagacaauauagcugaguuugucugucauuucuuuaggccaauauucuguaugacugugcuacuucaa
221	221	0	0	-	-	gcuacuucacaacaccagggcc	agcugguguugugaaucaggccg	-	cccuggcauggugugguggggcagcugguguugugaaucaggccguugccaaucagagaacggcuacuucacaacaccagggccacaccacacuacagg
181	181	0	0	-	-	ggggguccccggugcucggauc	uccgagccugggucucccucuu	-	cucgggaggggcgggagggggguccccggugcucggaucucgagggugcuuauuguucgguccgagccugggucucccucuuccccccaacccccc
178	178	0	0	-	-	aucacauugccagugauuaccc	-	agugacuuuccaggugucacacagugaguggcauaaucagaguacaauuugagucaugcccauacaucacauugccagugauuacccaaggaaagugacg
173	173	0	0	-	-	aaaagcuggguugagagggu	-	gcaugacaggccuucucuuuccaguucuucccagaauugggaaaagcuggguugagaggguaagaaaagaaa
154	154	0	0	-	-	uucagaucccagcggugccucu	-	ccaugaggagcuggcagugggauggccuggggguaggagcguggcuucuggagcuagaccacauggguucagaucccagcggugccucuaacuggccacaggaccuugggcagucagcu
153	153	0	0	-	-	cgagccucaagcaagggacuu	uagucccuuccuugaagcgguc	-	ccuccaugcuccuagucccuuccuugaagcggucggauaaucacaugacgagccucaagcaagggacuucaagcuggugg
151	140	0	11	-	-	cuuaugcaagauucccuucuac	aguggggaacccuuccaugagg	-	uugacuuagcuggguaguggggaacccuuccaugaggaguagaacacuccuuaugcaagauucccuucuaccuggcuggguugg
93	93	0	0	-	-	acuccagccccacagccucagc	aggaggaauuggugcuggucuu	-	gcauccucaggaccugggcuugggugguaggaggaauuggugcuggucuuucauuuuggauuugacuccagccccacagccucagccaccccagccaauugucauaggagc
80	80	0	0	-	-	aaggcagggcccccgcucccc	-	gugaggugugggcccggccccaggagcggggccugggcagccccguguguugaggaaggaaggcagggcccccgcuccccgggccugaccccac
47	47	0	0	-	-	ggauccgagucacggcacca	-	ccggauccgagucacggcaccaaauuucaugcguguccgugugaagagaccacca
50005	50002	0	3	-	-	uaaugccccuaaaaauccuuau	agggacuuuugggggcagaugug	uaaugccccuaaaaauccuuau	-	accgcagggaaaaugagggacuuuugggggcagauguguuuccauuccacuaucauaaugccccuaaaaauccuuauugcucuugca
35	35	0	0	-	-	aaagcuggguugagaagg	-	cuccauggggccuucucuucccaguucuuccuggagucggggaaaagcuggguugagaaggugaaaagaaaaa
33	33	0	0	-	-	aauagcucagaaugucaguucug	-	aauagcucagaaugucaguucuguuuuaaguaacagaauugauaacugagcaaggaa
66	65	0	1	-	-	uccucuucucccuccucccag	guagaggagauggcgcaggg	-	guagaggagauggcgcaggggacacgggcaaagacuuggggguuccugggacccucagacguguguccucuucucccuccucccag
29	29	0	0	-	-	cacuuagcagguuguauuauau	auaauacaaccugcuaagugcu	-	acacggacaaugauaauacaaccugcuaagugcuaggacacuuagcagguuguauuauauccauccgagu
33	29	0	4	-	-	ccccuggggcugggcaggcgga	ugccuccuuggucuccggcag	-	ccagaccccuggggcugggcaggcggaaagaggucugaacugccucugccuccuuggucuccggcag
345954	345940	0	14	-	-	uguaaacauccuacacucucagc	cugggagaggguuguuuacucc	-	accaugcuguaguguguguaaacauccuacacucucagcugugagcucaagguggcugggagaggguuguuuacuccuucugccaugga
24	23	0	1	-	-	uggcccugacugaagaccagcagu	-	gguagaauuccaguggcccugacugaagaccagcaguuguacuguggcuguugguuucaagcagaggccuaaaggacugucuuccug
22	22	0	0	-	-	gcagggacagcaaaggggugc	uucccuuugucauccuucgccu	-	ucaccuggccaugugacuugugggcuucccuuugucauccuucgccuagggcucugagcagggcagggacagcaaaggggugcucaguugucacuucccacagcacggag
22	22	0	0	-	-	aaaagcuggguugagagga	-	uaucaauaagccuucucuucccaguucuucuuggagucaggaaaagcuggguugagaggagcagaaaagaaa
24	24	0	0	-	-	aaccaucgaccguugaguggac	aacauucaaccugucggugagu	-	cggaaaauuugccaaggguuugggggaacauucaaccugucggugaguuugggcagcucaggcaaaccaucgaccguugaguggacccugaggccuggaauugccauccu
20	20	0	0	-	-	uagcagcgggaacaguucugcag	gggguauuguuuccgcugccagg	-	ugcccuagcagcgggaacaguucugcagugagcgaucggugcucugggguauuguuuccgcugccagggua
19	19	0	0	-	-	uaacugguugaacaacugaacc	uuacaguuguucaaccaguuacu	-	aucugugcucuuugauuacaguuguucaaccaguuacuaaucuaacuaauuguaacugguugaacaacugaacccaaagggugcaaaguagaaacauu
17	17	0	0	-	-	ggcuccuuggucuaggggua	-	aggagugaccaaaagacaagagugcgagccuucuauuaugcccagacagggccaccagagggcuccuuggucuagggguaaugcca
977	16	0	961	-	-	cacacacacacacacacguau	-	ucugugauauacguguguguguguguguauauagcauauguguauacauacacacacacacacacacacacacacacacacacacacguau
15	14	0	1	-	-	uuggaggcguggguuuu	-	gguggggguuggaggcguggguuuuagaaccuaucccuuucuagcccugagca
16	16	0	0	-	-	gcccugaacgaggggucuggag	gcugacuccuaguccagggcuc	-	acccaaacccuaggucugcugacuccuaguccagggcucgugauggcuggugggcccugaacgaggggucuggaggccuggguuugaauaucgacagc
16	15	0	1	-	-	uaaggugcaucuagugcaguuag	ugcccuaaaugccccuucuggc	-	uguguuaaggugcaucuagugcaguuagugaagcagcuuagaaucuacugcccuaaaugccccuucuggca
10	10	0	0	-	-	cggcucugggucugugggga	-	ggcgcgucgccccccucaguccaccagagcccggauaccucagaaauucggcucugggucuguggggagcgaaaugcaac
10	10	0	0	-	-	accuucuuguauaagcacugugcuaaa	-	uuuaccuucuuguauaagcacugugcuaaaauugcagacacuaggaccaugucuugguuuuugcaauaaugcuagcagaguacacacaagaagaaaaguaacagca
9	9	0	0	-	-	aauggauuuuuggagcagg	-	uguauccuugaauggauuuuuggagcaggaguggacaccugacccaaaggaaaucaauccauaggcuagcaau
8	6	0	2	-	-	aaagcaaauguugggugaacggc	-	aaagcaaauguugggugaacggcuguuuccucuuauucaagccaugcaccuuacucuugcuggua
6	6	0	0	-	-	uggcaccagcacuggcgguguc	cgcuggcaguguuggugacacu	-	gcggugagccuggcgcuggcaguguuggugacacucacgugguggugguggcaccagcacuggcggugucuguaccagcag
6	6	0	0	-	-	gcucuuuucacauugugcuacu	cagugcaauguuaaaagggcau	-	ugcugcuggccagagcucuuuucacauugugcuacugucugcaccugucacuagcagugcaauguuaaaagggcauuggccguguagug
6	6	0	0	-	-	ugauauguuugauauuggguug	acuaaaugucaaacauauucu	-	ugcuucugugugauauguuugauauuggguuguuuaauuaggaaccaacuaaaugucaaacauauucuuacagcagcag
13	6	0	7	-	-	uagcaagagaaccauuaccauu	-	uggguauagcaagagaaccauuaccauuacuaaacucaguaaugguaacgguuuccuugccauuccca
4	4	0	0	-	-	acuggacuaggagucagaagg	-	gggagcacuggacuaggagucagaagguggaguucugggugcuguuuucccacucuugggcccugggcauguucug
4	4	0	0	-	-	caaagugcucauagugcagguag	acuguaguaugggcacuuccag	-	aguaccaaagugcucauagugcagguaguuuuggcaugacucuacuguaguaugggcacuuccaguacu
4	4	0	0	-	-	uucacaguggcuaagcuau	-	cccauguucauugagcuuuauucacaguggcuaagcuauggaauccauccaaguguucacugauggauaaauggauacagaaaauguuuauauauauauauauaauauu
3	3	0	0	-	-	aaaagcugggcugagaggcg	-	agggagaaaagcugggcugagaggcgacuggugucuaauuuguuugucucuccaacucagacugccuggccca
3	3	0	0	-	-	aauccuuugucccugggugaga	aaugcacccgggcaaggauucu	-	gcucuuccucucuaauccuuugucccugggugagagugcuuucugaaugcaaugcacccgggcaaggauucugagagggugagc
4	4	0	0	-	-	gcucugacgagguugcacuacu	cagugcaaugauauugucaaagc	-	gccgcaggugcucugacgagguugcacuacugugcucugagaagcagugcaaugauauugucaaagcaucugggacca
3	3	0	0	-	-	gccggacaagagggagg	-	gcgcccucccucucuccccggugugcaaaugugugugugcgguguuaugccggacaagagggaggug
3	3	0	0	-	-	uggugcggagagggcccacagug	cuguaugcccucaccgcuca	-	cccagggucuggugcggagagggcccacaguggacuuggugacgcuguaugcccucaccgcucagccccuggg
2	2	0	0	-	-	caauguuuccacagugcaucac	gugcauuguaguugcauugca	-	cuguggugcauuguaguugcauugcauguucuggugguacccaugcaauguuuccacagugcaucacag
2	2	0	0	-	-	aagacgggaggaaagaagggag	ucacuccucuccucccgucuu	-	gagggggaagacgggaggaaagaagggagugguuccaucacgccuccucacuccucuccucccgucuucuccucuc
5	3	0	2	-	-	uuugcaguaacaggugugagca	aucauguaugauacugcaaaca	-	uggguuuugaauuugcaguaacaggugugagcauucuagcagcaguuugaugaucauguaugauacugcaaacaggaccua
97	97	0	0	-	-	auugggaacauuuugcauguau	uuuugcgauguguuccuaauau	-	aaacgauacuaaacuguuuuugcgauguguuccuaauaugcacuauaaauauauugggaacauuuugcauguauaguuuuguaucaauaua
2	2	0	0	-	-	caaaccacacugugguguuaga	cagcagcacacugugguuugu	-	ccaccccgguccugcucccgccccagcagcacacugugguuuguacggcacuguggccacguccaaaccacacugugguguuagagcgagggugggggaggcaccgccgagg
2	2	0	0	-	-	cacauuacacggucgaccucu	aggugguccguggcgcguucgc	-	uugguacuuggagagaggugguccguggcgcguucgcuuuauuuauggcgcacauuacacggucgaccucuuugcaguaucuaauc
2	2	0	0	-	-	ucugcucauaccccaugguuucu	ugcaccaugguugucugagcaug	-	gcuuuuauauuguagguuuuugcucaugcaccaugguugucugagcaugcagcaugcuugucugcucauaccccaugguuucugagcaggaaccuucauugucuacugc
2	2	0	0	-	-	aggcaagaugcuggcauagcu	ugcuaugccaacauauugccau	-	ggagaggaggcaagaugcuggcauagcuguugaacugggaaccugcuaugccaacauauugccaucuuucc
2	2	0	0	-	-	agggcccccccucaauccugu	gaggguuggguggaggcucucc	-	aggacccuuccagagggcccccccucaauccuguugugccuaauucagaggguuggguggaggcucuccugaagggcucu
2	2	0	0	-	-	gaucccuuuaucuguccucuag	uuagaggcuggaauagagauucu	-	ccauuuuagaggcuggaauagagauucuugaggcuuggaagaguaaggaucccuuuaucuguccucuag
1	1	0	0	-	-	acuggacuuagggucagaaggc	-	gagagaagcacuggacuuagggucagaaggccugagucucucugcugcagaugggcucucugucccugagccaagcuuuguccucccugg
1	1	0	0	-	-	ucaacaaaaucacugaugcugga	ucagcaccaggauauuguuggag	-	cugcccucuucaacaaaaucacugaugcuggagucgccugagucaucacucagcaccaggauauuguuggagaggacag
1	1	0	0	-	-	ccugucugugccugcuguaca	cacagcaaguguagacaggca	-	gucaugugacugccugucugugccugcuguacaggugagcggauguucugcacagcaaguguagacaggcagacacaugac
3	1	0	2	-	-	cgucccggggcugcgcgaggca	-	agcagcccucggcggcccggggggcgggcggcggugcccgucccggggcugcgcgaggcacaggcg
4	1	0	3	-	-	guugugucaguuuaucaaac	-	aaagacaugcuguccacaguguguuugauaagcugacaugggacagggauucuuuucacuguugugucaguuuaucaaacccauacuuggaugac
1	1	0	0	-	-	gaaguugcccauguuauuuucg	aaacaaacauggugcacuucuu	-	ugguaccugaaaagaaguugcccauguuauuuucgcuuuauaugugacgaaacaaacauggugcacuucuuuuucgguauca
1	1	0	0	-	-	uaacacugucugguaacgaugu	caucuuaccggacagugcugga	-	ccgggccccugugagcaucuuaccggacagugcuggauuucccagcuugacucuaacacugucugguaacgauguucaaaggugacccgc
1	1	0	0	-	-	auuugugcuuggcucugucac	-	uuuucaaagcaaugugugacagguacagggacaaaucccguuaauaaguaagaggauuugugcuuggcucugucacaugccacuuugaaaa
1	1	0	0	-	-	agcgagguugcccuuuguauau	uauacaagggcaagcucucugu	-	uacuuaaagcgagguugcccuuuguauauucgguuuauugacauggaauauacaagggcaagcucucugugagua
1	1	0	0	-	-	cgcgccgggcccggguu	-	ccgcagccgccgcgccgggcccggguuggccgcugacccccgcggggcccccggcggccggggcgggggcgggggcugccccgg
1	1	0	0	-	-	uggaauguaaagaaguauguau	-	accuacucagaguacauacuucuuuauguacccauaugaacauacaaugcuauggaauguaaagaaguauguauuuuugguaggc
1	1	0	0	-	-	auggauaaggcuuuggcuu	-	ugcuauggauaaggcuuuggcuuauggggauauugugguugaucuguucuauccagaugacugaaacuuucuccauagcagc
1	1	0	0	-	-	uuggcuggucucugcuccgcag	uggggguggucucuagccaagg	-	agcccuggggguggucucuagccaaggcucuggggucucacccuuggcuggucucugcuccgcag
1	1	0	0	-	-	cggcggcggcggcucugggcg	cugggcucccggacgaggcggg	-	cggcggcggcggcucugggcgaggcggcggggccugggcucccggacgaggcggg
1	1	0	0	-	-	acucaaacugugggggcacu	aagugccgccaucuuuugagugu	-	guggcacucaaacugugggggcacuuucugcucucuggugaaagugccgccaucuuuugaguguuac
2	1	0	1	-	-	gugauggagagcaauacc	auguauucguacugucugaug	-	gugauggagagcaauacccggggaugacugugaccacauugggauguauucguacugucugaug
1	1	0	0	-	-	acuggacuuggagucagaagagugg	-	ggaggccaucacuggacuuggagucagaagaguggagucgggucagacuucaacucugacuuugaagguggugagugccuc
1	1	0	0	-	-	caucuuacugggcagcauugga	uaauacugccugguaaugauga	-	ccagcucgggcagccguggccaucuuacugggcagcauuggauggagucaggucucuaauacugccugguaaugaugacggcggagcccugcacg
1	1	0	0	-	-	aagugcccccacaguuugagugc	acucaaaagauggcggcacuuu	-	gguaacacucaaaagauggcggcacuuucaccagagagcagaaagugcccccacaguuugagugcc
1	1	0	0	-	-	cucggggcaggcggcugggagcg	uccugccaccuccuccgcag	-	gggugcucggggcaggcggcugggagcggcccucacauugauggcuccugccaccuccuccgcag
1	1	0	0	-	-	ggcuacaacacaggacccgggc	ucgugucuuguguugcagccgg	-	ggucgggcucaccaugacacagugugagaccucgggcuacaacacaggacccgggcgcugcucugaccccucgugucuuguguugcagccggagggacgcagguccgca
1	1	0	0	-	-	acuggacuuggagccagaag	-	gucagguccuggacucccauaguuuucaggcugcuaaacaacagaacgagcacuggacuuggagccagaagucuuggg
1	1	0	0	-	-	uggaauguaaagaaguauguau	acauacuucuuuauaugcccau	-	ugggaaacauacuucuuuauaugcccauauggaccugcuaagcuauggaauguaaagaaguauguaucuca
1	0	0	1	-	-	agcugagcuccauggacgugcagu	-	cugugguggagcugagcuccauggacgugcaguggcaucugucauugcugccuuccuggagcucaggcccuugcag
3	0	0	3	-	-	ggcggcggggagguaggcag	-	gcgucaagauggcggcggggagguaggcagagcaggacgccgcugcugccgccgccaccgccgccuccgcuccagucgcc
2	0	0	2	-	-	ugagcugcuguaccaaaau	-	gugugugugugugugugugguuauuuugguauaguagcucuagacucuauuauaguuuccugagcugcuguaccaaaauaccacaaacgggcug
1	0	0	1	-	-	agcaggugcggggcggcg	-	gcgggcggcggcggcggcagcagcagcaggugcggggcggcggccgcgcuggccgcucgacuccgcagcugcucguucugcuucuccagcuugcgcaccagcucc
1	0	0	1	-	-	ucgccuccuccucuccc	-	agggggcaccgggaggaggugagugucucuugucgccuccuccucuccccccuu
1611	1611	0	0	-	-	uggaagacuagugauuuuguuguu	caacaaaucccagucuaccuaa	-	cuggauacagaguggaccggcuggccccaucuggaagacuagugauuuuguuguugucuuacugcgcucaacaacaaaucccagucuaccuaauggugccagccaucgca
11	0	0	11	-	-	cccagaaaucugguaugccagc	-	gcagggaaagggaacccagaaaucugguaugccagcaaagagaguaagaacuucugacaagccaggcuucuggucucucucucucugucucuc
16	0	0	16	-	-	uggggguguggggagagagag	ucucucucccacuucccugcag	-	ggggcuggggguguggggagagagagugcacagccagcucagggauuaaagcucuuucucucucucucucucccacuucccugcag
2	0	0	2	-	-	gagcuuggaugagcugggcuga	-	gagcuuggaugagcugggcugaacugggcuggguugagcugggcugggcugaguugagccagacugaucugggcugag
1	0	0	1	-	-	cggcccgggcugcugcuguuccu	-	gggaacagcagcaacaugggccucgcuuccugccggcgcggcccgggcugcugcuguuccu
13	0	0	13	-	-	uuuagagacggggucuugcucu	-	ggcugggcaacauagcgagaccucaacucuacaauuuuuuuuuuuuuaaauuuuagagacggggucuugcucuguugccaggcuuu
1	0	0	1	-	-	ugagggagugggugggagg	-	acuuucuccaucuaccaagaugagggagugggugggaggugggaaggcugccccaaauggccucuaacaucccuuccagucuccuccuccuccuccuccuucuucuucu
2	0	0	2	-	-	ggcggcggcggaggcggggg	-	ggcgccccggcuccccgcgcccccgaucggggccgccgcuaguaguggcggcggcggaggcgggggcagcggcggcggcggcggaggcgcc
4	0	0	4	-	-	ugagccgagcugagcuuagcug	-	ugagccgagcugagcuuagcugggcugagcuaaccagggcugggcugagcugggcugagcugagcugagc
1	0	0	1	-	-	ucagcaaacauuuauugugugc	ucaguaaauguuuauuagauga	-	cccagccuggcacauuaguaggccucaguaaauguuuauuagaugaauaaaugaaugacucaucagcaaacauuuauugugugccugcuaaagugagcuccacagg

## Sheet: Counts
Count-list of identified miRNAs for each cat with a mirDeep2-score of ≥ 5.0
Each known or predicted miRNA is uniquely represented on one row, and columns represents each cat (names representing file-names from the sequencing experiment, where the first two characters are the cats unique ID-code, for example A1 for the first left cat)
miRNA_identifier	A1_13402393_A01_S10	A3_13402393_A02_S8	A4_13402393_A03_S3	B1_13402393_A04_S7	B2_13402393_A05_S9	B3_13402393_A06_S4	B4_13402393_A07_S6	C1_13402393_A08_S5	C2_13402393_A09_S2	C3_13402393_A10_S11	C4_13402393_A11_S1	D1_13402393_A12_S12
_10147	59	52	165	53	91	1	40	84	33	117	52	106
_10243	35	47	51	38	67	51	83	59	24	21	65	32
_10320	6	2	1	0	1	1	2	1	1	2	0	2
_10570	0	0	0	0	0	0	0	1	1	4	1	0
_1073	5	3	2	1	3	1	2	3	1	2	1	0
_10850	21	17	21	6	10	4	13	25	6	19	9	7
_10966	4	2	3	0	1	0	1	0	1	1	2	2
_11029	0	0	0	0	0	0	0	0	2	0	0	0
_11372	1	0	0	4	0	0	3	1	1	1	0	0
_11534	480	226	164	273	189	106	281	143	208	274	180	169
_11565	13	5	8	9	29	2	5	3	12	5	7	7
_11590	0	5	10	0	8	2	2	4	1	1	2	2
_11591	1002	1078	944	740	894	398	1190	1398	491	506	1158	431
_12167	23	34	17	14	19	15	27	23	14	8	22	20
_12254	243	144	100	135	124	102	93	120	92	113	173	126
_12355	77	37	0	95	41	29	82	112	60	47	118	68
_12917	43	38	33	53	36	18	40	57	39	45	68	29
_1436	1	0	14	0	8	7	1	7	0	0	0	0
_1920	1	0	2	0	3	1	0	0	1	0	1	0
_1951	169	359	76	106	127	95	101	248	69	69	214	82
_1972	17	2	0	7	4	8	0	1	1	0	3	1
_219	2	4	5	4	9	1	6	1	1	7	5	3
_2216	16	11	6	3	16	8	15	15	6	11	9	9
_2375	4	2	0	1	1	3	2	1	0	2	2	2
_2542	0	1	2	1	2	0	0	2	1	2	0	2
_256	0	2	0	2	0	1	2	0	1	1	2	3
_2620	7	2	4	6	7	0	3	1	12	11	11	5
_2814	0	0	0	0	0	2	0	0	0	0	3	4
_3180	0	0	7	0	8	9	0	0	2	0	0	0
_3049	3	2	3	0	1	0	2	1	1	1	1	2
_3123	1	2	0	2	1	0	1	0	1	0	1	2
_2867	0	0	7	0	8	9	0	0	2	0	0	0
_3211	4	8	7	4	2	5	5	15	4	9	12	8
_3674	6	8	6	2	0	3	2	5	1	6	2	2
_4356	1	1	0	0	1	4	0	1	2	2	1	0
_4539	1	2	4	4	0	4	1	3	1	2	1	1
_4542	3	1	0	0	0	0	0	0	1	0	1	0
_4562	1	2	2	0	1	0	3	1	2	0	2	0
_4567	3	2	2	5	19	6	28	24	3	1	34	2
_4816	52	32	67	59	23	71	29	18	30	68	40	50
_5462	33	23	13	22	30	17	22	12	16	10	61	19
_5641	3	3	4	6	11	4	3	7	4	6	6	10
_5832	2	2	2	0	0	0	0	0	0	0	0	0
_5950	81	118	137	79	193	80	82	69	72	91	144	95
_6079	15	3	3	3	4	6	5	4	5	1	5	1
_6272	18	15	19	15	26	14	16	17	13	17	21	13
_6834	0	2	0	0	2	0	1	0	0	0	0	0
_6917	2	2	1	3	2	1	2	0	5	1	6	0
_7013	0	0	0	0	3	2	0	0	1	0	1	1
_7171	54	5	26	17	3	49	49	53	46	84	122	4
_7331	1	4	0	3	0	0	0	5	1	1	4	1
_8006	1	3	3	2	0	0	1	1	0	7	2	1
_8250	6	0	7	4	4	1	2	1	6	7	3	10
_8496	11	16	2	2	10	2	14	10	13	5	12	1
_8511	0	1	1	0	0	1	0	1	0	1	0	2
_8807	3	0	1	4	0	1	3	1	1	0	2	1
_9009	0	0	0	0	0	0	0	0	2	1	0	0
_9114	1	5	5	4	4	0	5	0	2	1	5	3
_9127	0	5	1	4	6	7	0	3	1	5	6	1
_9523	16	31	13	22	10	18	17	14	33	12	41	18
hsa-let-7a-2-3p	0	0	0	0	0	0	0	0	0	0	0	0
hsa-let-7a-3p	43	64	18	75	19	37	62	85	58	36	58	41
hsa-let-7a-5p	21269	16862	6298	46847	17389	8599	11985	9364	11965	13037	24869	17035
hsa-let-7b-5p	3615	1821	1197	4764	3605	1340	1534	693	1316	1905	2676	1709
hsa-let-7b-3p	74	141	126	149	100	76	113	97	75	61	103	87
hsa-let-7c-3p	0	0	0	0	0	0	0	0	1	0	0	1
hsa-let-7c-5p	294	99	46	117	86	48	68	63	46	70	183	232
hsa-let-7d-3p	184	176	281	257	159	130	143	96	110	93	101	149
hsa-let-7d-5p	399	272	248	330	330	157	196	115	173	274	253	250
hsa-let-7e-3p	0	1	0	0	0	0	1	0	0	0	0	0
hsa-let-7e-5p	136	105	48	332	112	53	78	59	87	98	163	115
hsa-let-7f-5p	8595	6860	1173	20125	4362	3932	4469	5961	5029	4620	12398	6384
hsa-let-7f-1-3p	25	15	24	20	16	8	18	17	17	10	24	15
hsa-let-7f-2-3p	0	1	1	1	1	0	0	1	0	0	1	3
hsa-let-7g-5p	5221	5802	1266	9271	4112	2302	3596	4718	2976	2825	7528	3446
hsa-let-7g-3p	1	0	0	0	0	3	0	0	0	0	0	0
hsa-let-7i-3p	21	24	4	4	18	12	16	16	4	3	18	9
hsa-let-7i-5p	3386	3902	1000	4355	3062	1743	2162	3418	2013	2023	5481	2283
hsa-miR-1-5p	0	0	0	0	0	0	0	0	0	0	0	0
hsa-miR-1-3p	0	0	0	1	0	0	0	0	0	0	0	0
hsa-miR-100-3p	0	0	0	0	0	0	0	0	0	0	0	0
hsa-miR-100-5p	7	14	1	4	9	2	5	3	4	1	14	7
hsa-miR-101-5p	0	0	0	0	0	0	0	0	0	0	0	0
hsa-miR-101-3p	45	50	14	98	20	20	78	69	20	27	43	44
hsa-miR-101-2-5p	0	0	0	0	0	0	0	0	0	0	0	0
hsa-miR-10226	0	0	0	0	0	0	0	0	0	0	0	0
hsa-miR-10392-3p	0	0	0	0	0	0	0	0	0	0	0	0
hsa-miR-10392-5p	0	0	0	0	0	0	0	0	0	0	0	0
hsa-miR-10393-3p	0	0	0	0	0	0	0	0	0	0	0	0
hsa-miR-10393-5p	0	0	0	0	0	0	0	0	0	0	0	0
hsa-miR-10394-5p	0	0	0	0	0	0	0	0	0	0	0	0
hsa-miR-10394-3p	0	0	0	0	0	0	0	0	0	0	0	0
hsa-miR-10395-5p	0	0	0	0	0	0	0	0	0	0	0	0
hsa-miR-10395-3p	0	0	0	0	0	0	0	0	0	0	1	0
hsa-miR-10396a-3p	0	0	0	0	0	0	0	0	0	0	0	0
hsa-miR-10396a-5p	0	0	0	0	0	0	0	0	0	0	0	0
hsa-miR-10396b-3p	0	0	0	0	0	0	0	0	0	0	0	0
hsa-miR-10396b-5p	0	0	0	0	0	0	0	0	0	0	0	0
hsa-miR-10397-5p	0	0	0	0	0	0	0	0	0	0	0	0
hsa-miR-10397-3p	0	0	0	0	0	0	0	0	0	0	0	0
hsa-miR-10398-5p	0	0	0	0	0	0	0	0	0	0	0	0
hsa-miR-10398-3p	0	0	0	0	0	0	0	0	0	0	0	0
hsa-miR-10399-3p	0	0	0	0	0	0	0	0	0	0	0	0
hsa-miR-10399-5p	0	0	0	0	0	0	0	0	0	0	0	0
hsa-miR-103a-1-5p	0	0	0	0	0	0	0	0	0	0	0	0
hsa-miR-103a-3p	920	1569	266	1641	632	398	1063	1413	852	542	1769	747
hsa-miR-103a-2-5p	3	2	1	0	2	1	1	1	2	2	0	1
hsa-miR-103b	0	0	0	0	0	0	0	0	0	0	0	0
hsa-miR-10400-3p	0	0	0	0	0	0	0	0	0	0	0	0
hsa-miR-10400-5p	0	0	0	0	0	0	0	0	0	1	0	0
hsa-miR-10401-3p	0	0	0	0	0	0	0	0	0	0	0	0
hsa-miR-10401-5p	0	0	0	0	0	0	0	0	0	0	0	0
hsa-miR-105-5p	5	27	10	6	12	1	7	18	5	10	25	8
hsa-miR-105-3p	0	0	0	0	0	0	0	0	0	0	0	0
hsa-miR-10522-5p	0	0	0	0	0	0	0	0	0	0	0	0
hsa-miR-10523-5p	0	0	0	0	0	0	0	0	0	0	0	0
hsa-miR-10524-5p	0	0	0	0	0	0	0	0	0	0	0	0
hsa-miR-10525-3p	0	0	0	0	0	0	0	0	0	0	0	0
hsa-miR-10526-3p	0	0	0	0	0	0	0	0	0	0	0	0
hsa-miR-10527-5p	0	0	2	0	2	1	1	0	0	0	0	0
hsa-miR-106a-3p	1	0	0	0	0	0	0	0	1	0	0	0
hsa-miR-106a-5p	1	5	0	1	1	1	2	0	2	3	2	0
hsa-miR-106b-5p	188	296	26	169	115	58	222	188	119	109	192	143
hsa-miR-106b-3p	1651	1297	1057	1189	1314	503	1294	1123	761	988	1213	1110
hsa-miR-107	60	163	25	81	66	60	104	175	93	48	115	57
hsa-miR-10a-5p	2817	3241	2680	2864	6462	2575	4608	7530	1387	4714	3614	6175
hsa-miR-10a-3p	10	7	3	2	9	3	7	10	2	17	6	17
hsa-miR-10b-5p	21	49	13	13	8	7	23	31	18	14	33	14
hsa-miR-10b-3p	0	0	0	0	0	0	0	1	0	0	0	0
hsa-miR-11181-3p	0	0	0	0	0	0	0	0	0	0	0	0
hsa-miR-11181-5p	0	0	0	0	0	0	0	0	0	0	0	0
hsa-miR-11399	0	0	0	0	0	0	0	0	0	0	0	0
hsa-miR-11400	0	0	0	0	0	0	0	0	0	0	0	0
hsa-miR-11401	0	0	0	0	0	0	0	0	0	0	0	0
hsa-miR-1178-3p	0	0	0	0	0	0	0	0	0	0	0	0
hsa-miR-1178-5p	0	0	0	0	0	0	0	0	0	0	0	0
hsa-miR-1179	0	0	0	0	0	0	0	0	0	0	0	0
hsa-miR-1180-5p	0	0	0	0	0	0	0	0	0	0	0	0
hsa-miR-1180-3p	0	0	0	0	0	0	0	0	0	0	0	0
hsa-miR-1181	0	0	0	0	0	0	0	0	0	0	0	0
hsa-miR-1182	0	0	0	0	0	0	0	0	0	0	0	0
hsa-miR-1183	0	0	0	0	0	0	0	0	0	0	0	0
hsa-miR-1184	0	0	0	0	0	0	0	0	0	0	0	0
hsa-miR-1185-5p	0	0	0	0	0	0	0	0	0	0	0	0
hsa-miR-1185-1-3p	0	0	0	0	0	0	0	0	0	0	0	0
hsa-miR-1185-2-3p	0	0	0	0	0	0	0	0	0	0	0	0
hsa-miR-1193	0	0	0	0	0	0	0	0	0	0	0	0
hsa-miR-1197	0	0	0	0	0	0	0	0	0	0	0	0
hsa-miR-1199-5p	0	0	0	0	0	0	0	0	0	0	0	0
hsa-miR-1199-3p	0	0	0	0	0	0	0	0	0	0	0	0
hsa-miR-1200	0	0	0	0	0	0	0	0	0	0	0	0
hsa-miR-1202	0	0	0	0	0	0	0	0	0	0	0	0
hsa-miR-1203	0	0	0	0	0	0	0	0	0	0	0	0
hsa-miR-1204	0	0	0	0	0	0	0	0	0	0	0	0
hsa-miR-1205	0	0	0	0	0	0	0	0	0	0	0	0
hsa-miR-1206	0	0	0	0	0	0	0	0	0	0	0	0
hsa-miR-1207-5p	0	0	0	0	0	0	0	0	0	0	0	0
hsa-miR-1207-3p	0	0	0	0	0	0	0	0	0	0	0	0
hsa-miR-1208	0	0	0	0	0	0	0	0	0	0	0	0
hsa-miR-12113	0	0	0	0	0	0	0	0	0	0	0	0
hsa-miR-12114	0	0	0	0	0	0	0	0	0	0	0	0
hsa-miR-12115	0	0	0	0	0	0	0	0	0	0	0	0
hsa-miR-12116	0	0	0	0	0	0	0	0	0	0	0	0
hsa-miR-12117	0	0	0	0	0	0	0	0	0	0	0	0
hsa-miR-12118	0	0	0	0	0	0	0	0	0	0	0	0
hsa-miR-12119	0	0	0	0	0	0	0	0	0	0	0	0
hsa-miR-12120	0	0	0	0	0	0	0	0	0	0	0	0
hsa-miR-12121	0	0	0	0	0	0	0	0	0	0	0	0
hsa-miR-12122	0	0	0	0	0	0	0	0	0	0	0	0
hsa-miR-12123	0	0	0	0	0	0	0	0	0	0	0	0
hsa-miR-12124	0	0	0	0	0	0	0	0	0	0	0	0
hsa-miR-12125	0	0	0	0	0	0	0	0	0	0	0	0
hsa-miR-12126	0	0	0	0	0	0	0	0	0	0	0	0
hsa-miR-12127	0	0	0	0	0	0	0	0	0	0	0	0
hsa-miR-12128	0	0	0	0	0	0	0	0	0	0	0	0
hsa-miR-12129	0	0	0	0	0	0	0	0	0	0	0	0
hsa-miR-12130	0	0	0	0	0	0	0	0	0	0	0	0
hsa-miR-12131	0	0	0	0	0	0	0	0	0	0	0	0
hsa-miR-12132	0	0	0	0	0	0	0	0	0	0	0	0
hsa-miR-12133	0	0	0	0	0	0	0	0	0	0	0	0
hsa-miR-12135	0	0	0	0	0	0	0	0	0	0	0	0
hsa-miR-12136	0	0	0	0	0	0	0	0	0	0	0	0
hsa-miR-122-3p	0	1	0	0	0	0	2	0	0	0	0	1
hsa-miR-122-5p	2	3	2	7	4	0	3	2	0	4	0	5
hsa-miR-1224-5p	0	0	2	0	0	0	0	0	0	0	1	0
hsa-miR-1224-3p	0	0	0	0	0	0	0	0	0	0	0	0
hsa-miR-1225-3p	0	0	0	0	0	0	0	0	0	0	0	0
hsa-miR-1225-5p	0	0	0	0	0	0	0	0	0	0	0	0
hsa-miR-1226-3p	0	0	0	0	0	0	0	0	0	0	0	0
hsa-miR-1226-5p	0	0	0	0	0	0	0	0	0	0	0	0
hsa-miR-1227-3p	0	0	0	0	0	0	0	0	0	0	0	0
hsa-miR-1227-5p	0	0	0	0	0	0	0	0	0	0	0	0
hsa-miR-1228-3p	0	0	0	0	0	0	0	0	0	0	0	0
hsa-miR-1228-5p	0	0	0	0	0	0	0	0	0	0	0	0
hsa-miR-1229-3p	0	0	0	0	0	0	0	0	0	0	0	0
hsa-miR-1229-5p	0	0	0	0	0	0	0	0	0	0	0	0
hsa-miR-122b-3p	0	0	0	0	0	0	0	0	0	0	0	0
hsa-miR-122b-5p	0	0	0	0	0	0	0	0	0	0	0	0
hsa-miR-1231	0	0	0	0	0	0	0	0	0	0	0	0
hsa-miR-1233-5p	0	0	0	0	0	0	0	0	0	0	0	0
hsa-miR-1233-3p	0	0	0	0	0	0	0	0	0	0	0	0
hsa-miR-1234-3p	0	0	0	0	0	0	0	0	0	0	0	0
hsa-miR-1236-5p	0	0	0	0	0	0	0	0	0	0	0	0
hsa-miR-1236-3p	0	0	0	0	0	0	0	0	0	0	0	0
hsa-miR-1237-5p	0	0	0	0	0	0	0	0	0	0	0	0
hsa-miR-1237-3p	0	0	0	0	0	0	0	0	0	0	0	0
hsa-miR-1238-5p	0	0	0	0	0	0	0	0	0	0	0	0
hsa-miR-1238-3p	0	0	0	0	0	0	0	0	0	0	0	0
hsa-miR-124-3p	0	0	0	0	0	0	0	0	0	0	0	0
hsa-miR-124-5p	0	0	0	0	0	0	0	0	0	0	0	0
hsa-miR-1243	0	0	0	0	0	0	0	0	0	0	0	0
hsa-miR-1244	0	0	0	0	0	0	0	0	0	0	0	0
hsa-miR-1245a	0	0	0	0	0	0	0	0	0	0	0	0
hsa-miR-1245b-5p	0	0	0	0	0	0	0	0	0	0	0	0
hsa-miR-1245b-3p	0	0	0	0	0	0	0	0	0	0	0	0
hsa-miR-1246	0	1	0	0	1	1	2	0	2	1	0	1
hsa-miR-1247-3p	0	0	0	0	0	0	0	0	0	0	0	0
hsa-miR-1247-5p	0	0	0	0	0	0	0	0	0	0	0	0
hsa-miR-1248	1	0	0	0	3	1	4	0	0	0	1	0
hsa-miR-1249-5p	0	0	0	0	0	0	0	0	0	0	0	0
hsa-miR-1249-3p	203	274	488	466	283	319	182	189	152	403	286	312
hsa-miR-1250-5p	0	0	0	0	0	0	0	0	0	0	0	0
hsa-miR-1250-3p	0	0	0	0	0	0	0	0	0	0	0	0
hsa-miR-1251-5p	0	0	0	0	0	0	0	0	0	0	0	0
hsa-miR-1251-3p	0	0	0	0	0	0	0	0	0	0	0	0
hsa-miR-1252-3p	0	0	0	0	0	0	0	0	0	0	0	0
hsa-miR-1252-5p	0	0	0	0	0	0	0	0	0	0	0	0
hsa-miR-1253	0	0	0	0	0	0	0	0	0	0	0	0
hsa-miR-1255a	0	0	0	0	0	0	0	0	0	0	0	0
hsa-miR-1255b-5p	0	0	0	0	0	0	0	0	0	0	0	0
hsa-miR-1255b-2-3p	0	0	0	0	0	0	0	0	0	0	0	0
hsa-miR-1256	0	0	0	0	0	0	0	0	0	0	0	0
hsa-miR-1257	0	0	0	0	0	0	0	0	0	0	0	0
hsa-miR-1258	0	0	0	0	0	0	0	0	0	0	0	0
hsa-miR-125a-5p	154	200	243	160	255	132	62	153	86	135	430	191
hsa-miR-125a-3p	0	0	0	0	0	0	0	0	0	0	0	0
hsa-miR-125b-5p	635	19	7	7	11	26	15	18	13	7	27	831
hsa-miR-125b-1-3p	0	0	0	0	0	0	0	0	0	0	0	0
hsa-miR-125b-2-3p	2	0	0	0	0	0	1	0	0	0	0	3
hsa-miR-126-5p	3	7	1	11	2	2	13	10	5	16	11	5
hsa-miR-126-3p	44	149	17	90	24	32	59	220	33	48	95	35
hsa-miR-1260a	453	321	746	846	330	179	227	222	239	885	235	1042
hsa-miR-1260b	473	371	791	894	396	191	239	255	255	947	286	1094
hsa-miR-1261	0	0	0	0	0	0	0	0	0	1	0	0
hsa-miR-1262	0	0	0	0	0	0	0	0	0	0	0	0
hsa-miR-1263	0	0	0	0	0	0	0	0	0	0	0	0
hsa-miR-1264	0	0	0	0	0	0	0	0	0	0	0	0
hsa-miR-1265	0	0	0	0	0	0	0	0	0	0	0	0
hsa-miR-1266-3p	0	0	0	0	0	0	0	0	0	0	0	0
hsa-miR-1266-5p	0	0	0	0	0	0	0	0	0	0	0	0
hsa-miR-1267	0	0	0	0	0	0	0	0	0	0	0	0
hsa-miR-1268b	0	0	0	0	0	0	0	0	0	0	0	0
hsa-miR-1268a	0	0	0	0	0	0	0	0	0	0	0	0
hsa-miR-1269a	0	0	0	0	0	0	0	0	0	0	0	0
hsa-miR-1269b	0	0	0	0	0	0	0	0	0	0	0	0
hsa-miR-127-3p	0	0	0	0	0	0	0	0	0	0	0	0
hsa-miR-127-5p	0	0	0	0	0	0	0	0	0	0	0	0
hsa-miR-1270	0	0	0	0	0	0	0	0	0	0	0	0
hsa-miR-1271-3p	0	0	0	0	1	0	2	0	0	0	0	0
hsa-miR-1271-5p	3035	1836	1100	2696	1650	1327	2056	2177	1168	1775	2101	1560
hsa-miR-1272	0	0	0	0	0	0	0	0	0	0	0	0
hsa-miR-1273c	0	0	0	0	0	0	0	0	0	0	0	0
hsa-miR-1273h-5p	0	0	0	0	0	0	0	0	0	0	0	0
hsa-miR-1273h-3p	0	0	0	0	0	0	0	0	0	0	0	0
hsa-miR-1275	0	0	0	0	0	0	0	0	0	0	0	0
hsa-miR-1276	0	0	0	0	0	0	0	0	0	0	0	0
hsa-miR-1277-5p	0	0	0	0	0	0	0	0	0	0	0	0
hsa-miR-1277-3p	0	0	0	0	0	0	0	0	0	0	0	0
hsa-miR-1278	0	0	0	0	0	0	0	0	0	0	0	0
hsa-miR-1279	0	0	0	0	0	0	0	0	0	0	0	0
hsa-miR-128-1-5p	0	2	1	1	1	0	0	2	1	0	1	0
hsa-miR-128-3p	22508	22625	17538	13481	19985	8152	21078	22568	14267	16531	20749	18423
hsa-miR-128-2-5p	1	0	0	0	0	0	0	0	0	0	0	0
hsa-miR-1281	0	0	0	0	0	0	0	0	0	0	0	0
hsa-miR-1282	0	0	0	0	0	0	0	0	0	0	0	0
hsa-miR-1283	0	0	0	0	0	0	0	0	0	0	0	0
hsa-miR-1284	0	0	0	0	0	0	0	0	0	0	0	0
hsa-miR-1285-5p	0	0	0	0	0	0	0	0	0	0	0	0
hsa-miR-1285-3p	0	0	0	0	0	0	0	0	0	0	0	0
hsa-miR-1286	0	0	0	0	0	0	0	0	0	0	0	0
hsa-miR-1287-5p	0	0	0	0	0	0	0	0	0	0	0	0
hsa-miR-1287-3p	0	0	0	0	0	0	0	0	0	0	0	0
hsa-miR-1288-5p	0	0	0	0	0	0	0	0	0	0	0	0
hsa-miR-1288-3p	0	0	0	0	0	0	0	0	0	0	0	0
hsa-miR-1289	0	0	0	0	0	0	0	0	0	0	0	0
hsa-miR-129-1-3p	0	0	0	0	0	0	1	0	0	0	1	1
hsa-miR-129-5p	0	0	0	0	1	0	0	0	0	0	0	0
hsa-miR-129-2-3p	1	0	0	0	0	0	0	0	0	1	1	0
hsa-miR-1290	0	0	0	0	0	0	0	0	0	0	0	0
hsa-miR-1291	6	0	0	2	0	2	5	1	1	2	2	2
hsa-miR-1292-3p	1	0	0	1	0	2	1	0	0	0	1	1
hsa-miR-1292-5p	0	0	0	0	0	0	0	0	0	0	0	0
hsa-miR-1293	0	0	0	0	0	0	0	0	0	0	0	0
hsa-miR-1294	0	0	0	0	0	0	0	0	0	0	0	0
hsa-miR-1295a	0	0	0	0	0	0	0	0	0	0	0	0
hsa-miR-1295b-5p	0	0	0	0	0	0	0	0	0	0	0	0
hsa-miR-1295b-3p	0	0	0	0	0	0	0	0	0	0	0	0
hsa-miR-1296-5p	2	11	11	9	5	7	12	9	8	9	9	2
hsa-miR-1296-3p	0	0	0	0	0	0	0	0	0	0	0	0
hsa-miR-1297	0	0	0	0	0	0	0	0	0	0	0	0
hsa-miR-1298-5p	0	0	0	0	0	0	0	0	0	0	0	0
hsa-miR-1298-3p	0	0	0	0	0	0	0	0	0	0	0	0
hsa-miR-1299	0	0	0	0	0	0	0	0	0	0	0	0
hsa-miR-1301-5p	0	0	0	0	0	0	0	0	0	0	0	0
hsa-miR-1301-3p	57	41	34	42	42	24	25	30	13	30	33	42
hsa-miR-1302	0	0	0	0	0	0	0	0	0	0	0	0
hsa-miR-1303	0	0	0	0	0	0	0	0	0	0	0	0
hsa-miR-1304-3p	0	0	0	0	0	0	0	0	0	0	0	0
hsa-miR-1304-5p	0	0	0	0	0	0	0	0	0	0	0	0
hsa-miR-1305	0	0	0	0	0	0	0	0	0	0	0	0
hsa-miR-1306-5p	1860	1325	3036	2271	1847	1133	1029	906	1228	2215	1412	1833
hsa-miR-1306-3p	96	72	68	38	70	24	59	36	41	59	88	47
hsa-miR-1307-5p	2	1	1	1	1	1	2	4	0	5	5	0
hsa-miR-1307-3p	93	93	59	43	61	25	53	51	38	61	62	48
hsa-miR-130a-5p	0	0	0	0	0	0	0	0	0	0	0	0
hsa-miR-130a-3p	0	0	0	0	0	0	2	0	2	0	2	0
hsa-miR-130b-5p	6579	4852	5744	6223	6478	4427	6227	4441	4300	7122	5399	5196
hsa-miR-130b-3p	919	1163	597	534	848	575	1152	1119	805	1257	1388	1079
hsa-miR-132-3p	6	4	5	5	5	6	3	2	2	3	11	4
hsa-miR-132-5p	0	0	0	0	0	0	0	0	0	0	0	0
hsa-miR-1321	0	0	0	0	0	0	0	0	0	0	0	0
hsa-miR-1322	0	0	0	0	0	0	0	0	0	0	0	0
hsa-miR-1323	0	0	0	0	0	0	0	0	0	0	0	0
hsa-miR-1324	0	0	0	0	0	0	0	0	0	0	0	0
hsa-miR-133a-3p	0	3	0	0	0	0	0	1	0	0	0	0
hsa-miR-133a-5p	0	0	0	0	0	0	0	0	0	0	0	0
hsa-miR-133b	0	0	0	0	0	0	0	0	0	0	0	0
hsa-miR-134-5p	0	0	0	0	0	0	0	0	0	0	0	0
hsa-miR-134-3p	0	0	0	0	0	0	0	0	0	0	0	0
hsa-miR-1343-5p	0	0	0	0	0	0	0	0	1	0	0	0
hsa-miR-1343-3p	2594	1989	5623	1618	3999	2239	2080	1786	1172	2018	2262	2129
hsa-miR-135a-3p	0	0	0	0	0	0	0	0	0	0	0	0
hsa-miR-135a-5p	0	0	0	0	0	0	0	0	0	0	0	0
hsa-miR-135a-2-3p	0	0	0	0	0	0	0	0	0	0	0	0
hsa-miR-135b-3p	0	0	0	0	0	0	0	0	0	0	0	0
hsa-miR-135b-5p	52	26	3	11	16	9	33	182	6	11	12	12
hsa-miR-136-3p	0	0	0	0	0	0	0	0	0	0	0	0
hsa-miR-136-5p	0	0	0	0	0	0	0	0	0	0	0	0
hsa-miR-137-5p	0	0	0	0	0	0	0	0	0	0	0	0
hsa-miR-137-3p	0	0	0	0	0	0	0	0	0	0	0	0
hsa-miR-138-5p	2	0	2	4	0	1	3	3	0	0	2	0
hsa-miR-138-1-3p	20	0	25	42	4	33	10	11	5	19	19	16
hsa-miR-138-2-3p	1	1	0	0	0	0	0	0	0	0	0	0
hsa-miR-139-3p	0	2	1	0	0	0	0	0	0	0	0	1
hsa-miR-139-5p	18	40	46	43	38	20	27	53	38	21	35	21
hsa-miR-140-5p	1	8	0	7	0	1	6	12	0	2	5	2
hsa-miR-140-3p	6375	8396	3354	3816	4259	3004	8173	6940	4181	4865	7778	4140
hsa-miR-141-5p	0	0	0	0	0	0	0	0	0	0	0	0
hsa-miR-141-3p	0	0	0	0	0	0	0	0	0	0	0	0
hsa-miR-142-5p	4284	6619	2919	4201	4029	6968	9735	17193	5504	6755	10374	6465
hsa-miR-142-3p	84	104	14	74	47	54	92	150	15	41	52	42
hsa-miR-143-3p	1383	4411	412	1494	404	502	1625	7901	884	713	2118	825
hsa-miR-143-5p	2	3	3	0	0	0	0	2	0	1	1	0
hsa-miR-144-3p	3	2	0	1	0	3	3	2	1	2	2	1
hsa-miR-144-5p	180	126	20	457	41	68	203	247	103	90	270	192
hsa-miR-145-5p	984	3271	1532	1373	1362	542	1056	2244	852	1623	2375	1071
hsa-miR-145-3p	107	297	36	114	33	50	79	401	65	70	136	74
hsa-miR-1468-5p	0	0	0	0	0	0	0	0	0	0	0	0
hsa-miR-1468-3p	0	0	0	0	0	0	0	0	0	0	0	0
hsa-miR-1469	0	0	0	0	0	0	0	0	0	0	0	0
hsa-miR-146a-5p	467	787	296	519	1245	307	297	960	840	197	999	276
hsa-miR-146a-3p	0	0	0	0	0	0	0	0	0	0	0	0
hsa-miR-146b-3p	0	0	0	0	0	0	0	0	0	0	0	0
hsa-miR-146b-5p	20	23	15	27	8	11	16	36	15	16	16	12
hsa-miR-1470	0	0	0	0	0	0	0	0	0	0	0	0
hsa-miR-1471	0	0	0	0	0	0	0	0	0	0	0	0
hsa-miR-147a	0	0	0	0	0	0	0	0	0	0	0	0
hsa-miR-147b-5p	1	1	0	3	0	0	1	1	1	0	0	0
hsa-miR-147b-3p	0	0	0	0	0	0	0	0	0	0	0	0
hsa-miR-148a-3p	196	393	75	267	61	94	259	643	99	154	159	221
hsa-miR-148a-5p	1	10	5	6	1	1	1	12	6	2	8	4
hsa-miR-148b-5p	30	19	19	10	12	15	18	70	9	8	12	21
hsa-miR-148b-3p	562	599	211	325	271	223	509	767	414	160	428	228
hsa-miR-149-5p	12	7	2	4	6	9	11	11	8	7	16	1
hsa-miR-149-3p	0	0	0	0	0	0	0	0	0	0	0	0
hsa-miR-150-5p	6229	10796	9892	4115	24034	5891	4994	6346	9872	4733	19354	6500
hsa-miR-150-3p	0	0	0	0	0	0	0	0	0	0	0	0
hsa-miR-151a-5p	11079	14791	6745	11871	9476	4984	17500	11491	8249	6706	12343	6642
hsa-miR-151a-3p	957	1592	1168	603	1362	533	1129	1588	449	872	787	665
hsa-miR-151b	3216	4262	1728	2748	2711	1720	5055	2609	2006	1911	3652	1790
hsa-miR-152-5p	1	0	0	0	0	1	0	0	0	0	0	0
hsa-miR-152-3p	16	24	1	25	16	9	49	21	5	13	12	12
hsa-miR-153-3p	0	0	0	0	0	0	0	0	0	0	0	0
hsa-miR-153-5p	0	0	0	0	0	0	0	0	0	0	0	0
hsa-miR-1537-5p	0	0	0	0	0	0	0	0	0	0	0	0
hsa-miR-1537-3p	0	0	0	0	0	0	0	0	0	0	0	0
hsa-miR-1538	0	0	0	0	0	0	0	0	0	0	0	0
hsa-miR-1539	0	0	0	0	0	0	0	0	0	0	0	0
hsa-miR-154-5p	0	0	0	0	0	0	0	0	0	0	0	0
hsa-miR-154-3p	0	0	0	0	0	0	0	0	0	0	0	0
hsa-miR-155-5p	160	148	93	52	158	50	57	65	148	58	285	113
hsa-miR-155-3p	0	0	0	0	0	0	0	0	0	0	0	1
hsa-miR-1587	0	0	0	0	0	0	0	0	0	0	0	0
hsa-miR-15a-5p	301	526	61	240	349	284	312	312	192	243	546	322
hsa-miR-15a-3p	0	0	0	0	0	0	0	0	0	0	0	0
hsa-miR-15b-3p	1695	1482	1333	3111	1240	724	1889	1931	1430	1421	2061	1866
hsa-miR-15b-5p	9989	13659	3852	10905	10634	6210	10651	10408	8118	5785	12343	7444
hsa-miR-16-1-3p	0	0	0	0	0	0	0	0	0	0	0	0
hsa-miR-16-5p	25611	41545	6809	23523	16171	12756	27726	39650	18887	20965	32109	28317
hsa-miR-16-2-3p	30	29	11	16	21	10	28	8	11	18	29	15
hsa-miR-17-5p	143	299	20	208	96	26	156	107	50	121	212	92
hsa-miR-17-3p	0	3	1	1	0	0	2	1	0	1	0	0
hsa-miR-181a-3p	4	20	6	6	6	5	7	15	5	6	24	6
hsa-miR-181a-5p	326	600	219	331	476	169	336	420	309	318	720	236
hsa-miR-181a-2-3p	76	102	99	96	146	77	90	85	91	105	198	87
hsa-miR-181b-3p	0	1	0	0	0	0	0	0	0	0	0	0
hsa-miR-181b-5p	52	66	40	20	55	16	24	36	45	22	94	25
hsa-miR-181b-2-3p	0	1	0	0	1	0	0	1	0	0	0	0
hsa-miR-181c-3p	0	1	0	0	0	0	1	0	0	0	1	0
hsa-miR-181c-5p	0	7	0	2	0	2	3	3	1	0	1	2
hsa-miR-181d-3p	0	0	0	0	0	0	0	0	0	0	0	0
hsa-miR-181d-5p	1	1	0	0	0	0	0	0	0	0	1	1
hsa-miR-182-3p	0	0	0	0	0	0	0	0	0	0	0	0
hsa-miR-182-5p	9	23	4	15	5	4	25	13	4	8	17	31
hsa-miR-1825	0	0	0	0	0	0	0	0	0	0	0	0
hsa-miR-1827	0	0	0	0	0	0	0	0	0	0	0	0
hsa-miR-183-3p	0	0	0	0	0	0	0	0	0	0	0	0
hsa-miR-183-5p	0	2	1	2	0	0	1	0	0	0	1	5
hsa-miR-184	1	0	0	0	0	0	0	2	0	0	2	1
hsa-miR-1843	3	5	8	4	1	2	1	3	3	0	3	0
hsa-miR-185-5p	319	273	106	380	227	134	200	188	188	201	260	151
hsa-miR-185-3p	7	0	3	2	3	1	3	3	1	0	2	1
hsa-miR-186-5p	24583	26441	10079	17600	11672	10822	27417	33915	12704	13166	22555	15763
hsa-miR-186-3p	0	0	0	0	0	0	0	0	0	0	0	0
hsa-miR-187-3p	0	0	0	0	0	0	0	0	0	0	1	0
hsa-miR-187-5p	0	0	0	0	0	0	0	0	0	0	0	0
hsa-miR-188-5p	1	0	0	0	0	0	0	0	0	0	1	2
hsa-miR-188-3p	0	0	0	0	0	0	0	0	0	0	2	0
hsa-miR-18a-5p	5	8	0	4	8	3	4	6	1	0	2	6
hsa-miR-18a-3p	1529	1587	1770	1414	2096	961	1272	1276	987	1381	1500	1150
hsa-miR-18b-5p	0	1	0	1	0	1	0	0	0	0	1	0
hsa-miR-18b-3p	0	2	1	1	0	1	0	0	2	0	1	3
hsa-miR-1908-5p	0	0	0	0	0	0	0	0	0	0	0	0
hsa-miR-1908-3p	0	0	0	0	0	0	0	0	0	0	0	0
hsa-miR-1909-3p	0	0	0	0	0	0	0	0	0	0	0	0
hsa-miR-1909-5p	0	0	0	0	0	0	0	0	0	0	0	0
hsa-miR-190a-5p	0	0	0	0	0	0	0	0	0	0	0	0
hsa-miR-190a-3p	0	0	0	0	0	0	0	0	0	0	0	0
hsa-miR-190b-3p	0	0	0	0	0	0	0	0	0	0	0	0
hsa-miR-190b-5p	0	2	0	1	0	0	2	0	1	0	0	0
hsa-miR-191-3p	33	59	52	56	43	28	45	86	26	31	47	54
hsa-miR-191-5p	513889	452088	430031	472147	483595	383671	534812	420757	339525	521583	690713	402349
hsa-miR-1910-3p	0	0	0	0	0	0	0	0	0	0	0	0
hsa-miR-1910-5p	0	0	0	0	0	0	0	0	0	0	0	0
hsa-miR-1911-5p	0	0	0	0	0	0	0	0	0	0	0	0
hsa-miR-1911-3p	0	0	0	0	0	0	0	0	0	0	0	0
hsa-miR-1912-3p	0	0	0	0	0	0	0	0	0	0	0	0
hsa-miR-1912-5p	0	0	0	0	0	0	0	0	0	0	0	0
hsa-miR-1913	0	0	0	0	0	0	0	0	0	0	0	0
hsa-miR-1914-5p	0	0	0	0	0	0	0	0	0	0	0	0
hsa-miR-1914-3p	0	0	0	0	0	0	0	0	0	0	0	0
hsa-miR-1915-3p	0	0	0	0	0	0	0	0	0	0	0	0
hsa-miR-1915-5p	0	0	0	0	0	0	0	0	0	0	0	0
hsa-miR-192-3p	0	0	0	0	0	0	0	0	0	0	0	0
hsa-miR-192-5p	58	68	40	22	24	26	65	160	33	25	47	37
hsa-miR-193a-3p	4	3	5	2	1	4	2	2	0	3	3	3
hsa-miR-193a-5p	50	97	120	168	101	44	102	41	59	111	91	79
hsa-miR-193b-3p	432	273	139	167	256	182	183	54	80	463	155	314
hsa-miR-193b-5p	70	28	21	19	47	23	9	5	11	55	11	22
hsa-miR-194-5p	7	16	3	3	6	6	9	46	10	0	12	11
hsa-miR-194-3p	0	0	0	0	0	0	1	0	1	1	0	0
hsa-miR-195-3p	0	1	0	0	0	0	0	2	1	0	0	0
hsa-miR-195-5p	5	11	1	12	1	6	5	24	13	6	21	9
hsa-miR-196a-1-3p	0	0	0	0	0	0	0	0	0	0	0	0
hsa-miR-196a-3p	0	0	0	0	0	0	0	0	0	0	0	0
hsa-miR-196a-5p	0	0	0	0	0	0	0	0	0	0	0	0
hsa-miR-196b-5p	4	27	0	16	7	9	55	8	5	5	6	5
hsa-miR-196b-3p	0	0	0	0	0	0	0	0	0	0	0	0
hsa-miR-197-5p	0	0	0	0	0	0	0	0	0	0	0	0
hsa-miR-197-3p	4724	3159	9592	5692	4850	4638	5495	2797	3889	5329	5955	5406
hsa-miR-1972	0	0	0	0	0	0	0	0	0	0	0	0
hsa-miR-1973	0	0	0	0	0	0	0	0	0	0	0	0
hsa-miR-1976	0	0	0	0	0	0	0	0	0	0	0	0
hsa-miR-198	0	0	0	0	0	0	0	0	0	0	0	0
hsa-miR-199a-3p	0	1	0	0	0	0	0	1	0	0	0	1
hsa-miR-199a-5p	0	1	0	1	0	0	0	1	1	0	0	0
hsa-miR-199b-3p	0	1	0	0	0	0	0	1	0	0	0	1
hsa-miR-199b-5p	0	1	0	0	1	0	1	1	0	0	1	2
hsa-miR-19a-3p	6	5	0	10	0	2	3	3	1	3	5	4
hsa-miR-19a-5p	0	0	0	0	0	0	0	0	0	0	0	0
hsa-miR-19b-1-5p	0	0	0	0	0	0	0	0	0	0	0	0
hsa-miR-19b-3p	132	100	16	112	28	37	111	133	44	50	103	59
hsa-miR-19b-2-5p	0	0	0	0	0	0	0	0	0	0	0	0
hsa-miR-200a-3p	0	0	0	0	0	0	0	0	0	0	0	0
hsa-miR-200a-5p	0	1	0	0	0	0	0	0	0	0	0	0
hsa-miR-200b-3p	0	1	0	0	0	0	0	0	0	0	0	0
hsa-miR-200b-5p	0	0	0	0	0	0	0	0	0	0	0	0
hsa-miR-200c-3p	12	12	4	9	5	5	6	3	5	12	16	2
hsa-miR-200c-5p	0	0	0	0	0	0	0	0	0	0	0	0
hsa-miR-202-3p	0	0	0	0	0	0	0	0	0	0	0	0
hsa-miR-202-5p	0	0	0	0	0	0	0	0	0	0	0	0
hsa-miR-203a-5p	0	0	0	0	0	0	0	0	0	0	0	0
hsa-miR-203a-3p	106	141	38	54	64	21	99	377	87	103	139	182
hsa-miR-203b-5p	0	0	0	0	0	0	0	0	0	0	0	0
hsa-miR-203b-3p	0	0	0	0	0	0	0	0	0	0	0	0
hsa-miR-204-5p	4	72	32	326	76	7	6	15	11	21	10	18
hsa-miR-204-3p	0	0	0	1	0	0	0	0	0	0	0	0
hsa-miR-205-3p	0	0	0	0	0	0	0	0	0	0	0	0
hsa-miR-205-5p	3	48	8	2	5	0	7	3	2	4	31	2
hsa-miR-2052	0	0	0	0	0	0	0	0	0	0	0	0
hsa-miR-2053	0	0	0	0	0	0	0	0	0	0	0	0
hsa-miR-2054	0	0	0	0	0	0	0	0	0	0	0	0
hsa-miR-206	0	0	0	0	0	0	0	0	0	0	0	0
hsa-miR-208a-5p	0	0	0	0	0	0	0	0	0	0	0	0
hsa-miR-208a-3p	0	0	0	0	0	0	0	0	0	0	0	0
hsa-miR-208b-5p	0	0	0	0	0	0	0	0	0	0	0	0
hsa-miR-208b-3p	0	0	0	0	0	0	0	0	0	0	0	0
hsa-miR-20a-3p	2	3	0	3	0	0	0	2	2	0	0	3
hsa-miR-20a-5p	75	86	5	155	37	9	42	42	16	59	88	31
hsa-miR-20b-5p	0	0	0	0	1	0	1	0	0	0	2	0
hsa-miR-20b-3p	0	0	0	0	0	0	0	0	0	0	0	0
hsa-miR-21-5p	905	1635	134	1377	311	478	1502	3890	653	443	1189	828
hsa-miR-21-3p	0	0	0	0	0	0	0	1	0	0	0	0
hsa-miR-210-3p	6	2	1	3	4	1	8	5	5	5	3	1
hsa-miR-210-5p	5	3	4	3	4	2	5	1	3	5	3	3
hsa-miR-211-3p	0	0	0	0	0	0	0	0	0	0	0	0
hsa-miR-211-5p	0	1	2	1	0	1	2	0	4	4	1	6
hsa-miR-2110	0	0	0	0	0	0	0	0	0	0	0	0
hsa-miR-2113	0	0	0	0	0	1	0	0	0	0	0	0
hsa-miR-2114-5p	12	15	8	4	22	9	12	20	6	17	12	12
hsa-miR-2114-3p	0	1	0	1	0	0	1	0	0	0	1	0
hsa-miR-2115-3p	0	0	0	0	0	0	0	0	0	0	0	0
hsa-miR-2115-5p	0	0	0	0	0	0	0	0	0	0	0	0
hsa-miR-2116-5p	0	0	0	0	0	0	0	0	0	0	0	0
hsa-miR-2116-3p	0	0	0	0	0	0	0	0	0	0	0	0
hsa-miR-2117	0	0	0	0	0	0	0	0	0	0	0	0
hsa-miR-212-3p	0	0	0	0	1	0	0	0	0	0	0	0
hsa-miR-212-5p	2	3	0	1	0	2	1	3	0	1	3	2
hsa-miR-214-5p	0	0	0	0	0	0	0	0	0	0	0	0
hsa-miR-214-3p	0	6	1	0	3	1	4	0	4	1	4	1
hsa-miR-215-3p	0	0	0	0	0	1	1	0	0	0	0	0
hsa-miR-215-5p	10	17	5	13	15	10	20	83	7	6	8	24
hsa-miR-216a-5p	0	0	0	0	0	0	0	0	0	0	0	0
hsa-miR-216a-3p	0	0	0	0	0	0	0	0	0	0	0	0
hsa-miR-216b-3p	0	0	0	0	0	0	0	0	0	0	0	0
hsa-miR-216b-5p	1	0	0	3	1	0	2	4	0	1	1	3
hsa-miR-217-3p	0	0	0	0	0	0	0	0	0	0	0	0
hsa-miR-217-5p	0	0	0	0	0	0	0	0	0	0	0	0
hsa-miR-218-1-3p	0	0	0	0	0	0	0	0	0	0	0	0
hsa-miR-218-5p	0	0	0	1	0	0	0	3	0	1	0	2
hsa-miR-218-2-3p	0	0	0	0	0	0	0	0	0	0	0	0
hsa-miR-219a-1-3p	1	2	4	3	3	1	2	1	1	0	4	3
hsa-miR-219a-2-3p	0	0	0	0	0	0	0	0	0	0	0	0
hsa-miR-219a-5p	0	0	0	0	0	0	0	0	0	0	0	0
hsa-miR-219b-5p	0	1	0	0	0	0	0	0	1	1	0	0
hsa-miR-219b-3p	0	0	0	0	0	0	0	0	0	0	0	0
hsa-miR-22-3p	938	2200	1196	546	1441	980	1651	2809	1154	1012	1649	663
hsa-miR-22-5p	10	25	3	27	8	9	9	20	9	10	15	9
hsa-miR-221-3p	88	122	62	112	37	37	65	72	52	63	66	49
hsa-miR-221-5p	1	3	1	2	0	0	3	11	0	0	0	0
hsa-miR-222-5p	0	0	0	0	0	0	0	0	0	0	0	0
hsa-miR-222-3p	154	186	317	180	97	69	95	244	79	64	149	106
hsa-miR-223-3p	10015	20584	5371	28947	5998	7528	23986	21548	9099	7815	13581	11656
hsa-miR-223-5p	3	9	4	5	3	0	8	3	4	2	1	3
hsa-miR-224-5p	0	0	0	0	0	0	0	0	0	0	0	0
hsa-miR-224-3p	0	0	0	0	0	0	0	0	0	0	0	0
hsa-miR-2276-3p	0	0	0	0	0	0	0	0	0	0	0	0
hsa-miR-2276-5p	0	0	0	0	0	0	0	0	0	0	0	0
hsa-miR-2277-3p	0	0	0	0	0	0	0	0	0	0	0	0
hsa-miR-2277-5p	0	0	0	0	0	0	0	0	0	0	0	0
hsa-miR-2278	0	0	0	0	0	0	0	0	0	0	0	0
hsa-miR-2355-5p	0	0	0	0	0	0	0	0	0	0	0	0
hsa-miR-2355-3p	0	0	0	0	0	0	0	0	0	0	0	0
hsa-miR-2392	0	0	0	0	0	0	0	0	0	0	0	0
hsa-miR-23a-3p	7030	18269	7099	9394	7470	6707	10687	23010	7167	10603	13969	8230
hsa-miR-23a-5p	2	2	0	2	1	0	2	2	4	2	0	3
hsa-miR-23b-3p	547	890	481	570	406	286	786	924	496	484	867	494
hsa-miR-23b-5p	0	0	0	0	0	0	0	0	0	0	0	0
hsa-miR-23c	11	23	12	18	1	15	10	24	18	18	19	9
hsa-miR-24-1-5p	3	1	0	0	3	1	1	3	0	3	0	0
hsa-miR-24-3p	960	2257	550	1074	868	784	1729	2951	807	959	1875	898
hsa-miR-24-2-5p	3	5	0	4	2	1	3	9	1	2	6	3
hsa-miR-2467-5p	0	0	0	0	0	0	0	0	0	0	0	0
hsa-miR-2467-3p	0	0	0	0	0	0	0	0	0	0	0	0
hsa-miR-25-5p	9	0	6	7	2	1	8	0	4	6	8	2
hsa-miR-25-3p	100826	122434	52139	94993	73954	52501	114602	98142	56178	71759	90939	91813
hsa-miR-2681-5p	0	0	0	0	0	0	0	0	0	0	0	0
hsa-miR-2681-3p	0	0	0	0	0	0	0	0	0	0	0	0
hsa-miR-2682-3p	0	0	0	0	0	0	0	0	0	0	0	0
hsa-miR-2682-5p	0	0	0	0	0	0	0	0	0	0	0	0
hsa-miR-26a-5p	28140	32001	27169	27681	13804	12310	44423	43596	12934	17763	30630	27134
hsa-miR-26a-1-3p	0	1	0	0	1	0	0	1	3	0	3	2
hsa-miR-26a-2-3p	9	9	7	13	8	6	15	27	8	2	13	7
hsa-miR-26b-5p	4046	4418	1805	6983	2046	2586	6125	4571	3160	3351	6316	4204
hsa-miR-26b-3p	93	157	99	99	114	87	118	184	77	106	152	115
hsa-miR-27a-5p	0	1	0	0	1	0	1	2	0	0	0	3
hsa-miR-27a-3p	62	290	21	96	43	61	141	426	38	70	106	67
hsa-miR-27b-5p	0	0	0	0	0	0	0	1	0	0	0	0
hsa-miR-27b-3p	312	477	108	307	178	109	447	645	149	156	256	287
hsa-miR-28-3p	141	354	211	128	207	74	171	377	127	132	177	162
hsa-miR-28-5p	75	274	63	118	95	68	145	344	94	53	190	73
hsa-miR-2861	0	0	0	0	0	0	0	0	0	0	0	0
hsa-miR-2909	0	0	0	0	0	0	0	0	0	0	0	0
hsa-miR-296-5p	0	0	0	0	0	0	0	0	0	0	0	0
hsa-miR-296-3p	0	0	0	0	0	0	0	0	0	0	0	0
hsa-miR-297	0	0	0	0	0	0	0	0	0	0	0	0
hsa-miR-298	0	0	0	0	0	0	0	0	0	0	0	0
hsa-miR-299-5p	0	0	0	0	0	0	0	0	0	0	0	0
hsa-miR-299-3p	0	0	0	0	0	0	0	0	0	0	0	0
hsa-miR-29a-5p	0	0	0	2	0	1	1	3	0	0	0	2
hsa-miR-29a-3p	1588	3122	1174	957	2221	2122	2274	4281	1151	1329	2465	1488
hsa-miR-29b-1-5p	1	3	0	2	1	2	1	2	0	2	3	1
hsa-miR-29b-2-5p	2	1	1	3	5	1	5	4	1	5	1	6
hsa-miR-29b-3p	329	600	109	240	251	510	674	880	219	236	418	288
hsa-miR-29c-3p	9	11	0	8	3	11	13	18	9	4	14	3
hsa-miR-29c-5p	9	13	4	12	16	11	11	19	6	4	24	16
hsa-miR-300	0	0	0	0	0	0	0	0	0	0	0	0
hsa-miR-301a-5p	3	2	3	4	3	1	2	7	2	0	5	0
hsa-miR-301a-3p	0	0	0	0	0	0	1	0	0	0	0	0
hsa-miR-301b-5p	0	0	0	3	0	0	0	0	0	0	0	0
hsa-miR-301b-3p	0	0	0	0	0	0	0	0	0	1	0	0
hsa-miR-302a-3p	0	0	0	0	0	0	0	0	0	0	0	0
hsa-miR-302a-5p	0	0	0	0	0	0	0	0	0	0	0	0
hsa-miR-302b-5p	0	0	0	0	0	0	0	0	0	0	0	0
hsa-miR-302b-3p	0	0	0	0	0	0	0	0	0	0	0	0
hsa-miR-302c-5p	0	0	0	0	0	0	0	0	0	0	0	0
hsa-miR-302c-3p	0	0	0	0	0	0	0	0	0	0	0	0
hsa-miR-302d-3p	0	0	0	0	0	0	0	0	0	0	0	0
hsa-miR-302d-5p	0	0	0	0	0	0	0	0	0	0	0	0
hsa-miR-302e	0	0	0	0	0	0	0	0	0	0	0	0
hsa-miR-302f	0	0	0	0	0	0	0	0	0	0	0	0
hsa-miR-3059-5p	13	52	100	6	14	11	16	70	6	5	35	8
hsa-miR-3059-3p	0	0	3	0	0	1	0	1	0	0	0	1
hsa-miR-3064-5p	1	1	0	0	0	0	0	0	0	1	0	0
hsa-miR-3064-3p	3	2	4	4	0	0	4	3	4	3	1	4
hsa-miR-3065-3p	0	0	0	0	0	0	0	0	0	0	0	0
hsa-miR-3065-5p	0	0	0	0	1	0	0	0	0	0	0	0
hsa-miR-3074-5p	40	26	13	15	14	9	31	26	14	25	41	11
hsa-miR-3074-3p	5	4	1	1	1	2	13	7	2	4	4	3
hsa-miR-3085-3p	0	0	0	0	0	0	0	0	0	0	0	0
hsa-miR-3085-5p	0	0	0	0	0	0	0	0	0	0	0	0
hsa-miR-30a-5p	74	120	76	99	84	75	115	310	134	53	63	245
hsa-miR-30a-3p	25	48	16	18	22	22	28	67	16	22	24	52
hsa-miR-30b-5p	2138	2454	812	2629	1468	1436	2687	3752	1718	1559	2976	1787
hsa-miR-30b-3p	0	1	0	0	0	0	0	0	0	0	0	0
hsa-miR-30c-5p	27692	32617	24643	36401	21499	13817	31423	36251	23202	25740	40689	31938
hsa-miR-30c-1-3p	3	6	2	1	2	1	2	2	4	1	3	1
hsa-miR-30c-2-3p	0	0	0	0	0	0	0	1	0	0	0	1
hsa-miR-30d-3p	2	2	1	0	0	0	2	3	0	0	0	0
hsa-miR-30d-5p	17948	18368	9389	14912	7870	7646	14102	19183	7009	13905	17090	11628
hsa-miR-30e-3p	370	603	176	328	255	221	427	740	200	299	355	443
hsa-miR-30e-5p	2029	3593	994	2246	787	892	2677	5963	1245	1192	2548	1438
hsa-miR-31-5p	1	0	0	0	1	0	0	0	0	0	0	0
hsa-miR-31-3p	0	0	0	0	0	0	0	0	0	0	0	0
hsa-miR-3115	0	0	0	0	0	0	0	0	0	0	0	0
hsa-miR-3116	0	0	0	0	0	0	0	0	0	0	0	0
hsa-miR-3117-5p	0	0	0	0	0	0	0	0	0	0	0	0
hsa-miR-3117-3p	0	0	0	0	0	0	0	0	0	0	0	0
hsa-miR-3118	0	0	0	0	0	0	0	0	0	0	0	0
hsa-miR-3119	0	0	0	0	0	0	0	0	0	0	0	0
hsa-miR-3120-3p	0	0	0	0	0	1	0	0	0	0	0	0
hsa-miR-3120-5p	0	0	0	0	0	0	0	0	0	0	0	0
hsa-miR-3121-3p	0	0	0	0	0	0	0	0	0	0	0	0
hsa-miR-3121-5p	0	0	0	0	0	0	0	0	0	0	0	0
hsa-miR-3122	0	0	0	0	0	0	0	0	0	0	0	0
hsa-miR-3123	0	0	0	0	0	0	0	0	0	0	0	0
hsa-miR-3124-5p	0	0	0	0	0	0	0	0	0	0	0	0
hsa-miR-3124-3p	0	0	0	0	0	0	0	0	0	0	0	0
hsa-miR-3125	0	0	0	0	0	0	0	0	0	0	0	0
hsa-miR-3126-5p	0	0	0	0	0	0	0	0	0	0	0	0
hsa-miR-3126-3p	0	0	0	0	0	0	0	0	0	0	0	0
hsa-miR-3127-5p	0	0	0	0	0	0	0	0	0	0	0	0
hsa-miR-3127-3p	0	0	0	0	0	0	0	0	0	0	0	0
hsa-miR-3128	0	0	0	0	0	0	0	0	0	0	0	0
hsa-miR-3129-5p	0	0	0	0	0	0	0	0	0	0	0	0
hsa-miR-3129-3p	0	0	0	0	0	0	0	0	0	0	0	0
hsa-miR-3130-3p	0	0	0	0	0	0	0	0	0	0	0	0
hsa-miR-3131	0	0	0	0	0	0	0	0	0	0	0	0
hsa-miR-3132	0	0	0	0	0	0	0	0	0	0	0	0
hsa-miR-3133	0	0	0	0	0	0	0	0	0	0	0	0
hsa-miR-3134	0	0	0	0	0	0	0	0	0	0	0	0
hsa-miR-3135a	0	0	0	0	0	0	0	0	0	0	0	0
hsa-miR-3135b	0	0	0	0	0	0	0	0	0	0	0	0
hsa-miR-3136-5p	0	0	0	0	0	0	0	0	0	0	0	0
hsa-miR-3136-3p	0	0	0	0	0	0	0	0	0	0	0	0
hsa-miR-3137	0	0	0	0	0	0	0	0	0	0	0	0
hsa-miR-3138	0	0	0	0	0	0	0	0	0	0	0	0
hsa-miR-3139	0	0	0	0	0	0	0	0	0	0	0	0
hsa-miR-3140-5p	0	0	0	0	0	0	0	0	0	0	0	0
hsa-miR-3140-3p	0	0	0	0	0	0	0	0	0	0	0	0
hsa-miR-3141	0	0	0	0	0	0	0	0	0	0	0	0
hsa-miR-3143	0	0	0	0	0	0	0	0	0	0	0	0
hsa-miR-3144-5p	0	0	0	0	0	0	0	0	0	0	0	0
hsa-miR-3144-3p	0	0	0	0	0	0	0	0	0	0	0	0
hsa-miR-3145-5p	0	0	0	0	0	0	0	0	0	0	0	0
hsa-miR-3145-3p	0	0	0	0	0	0	0	0	0	0	0	0
hsa-miR-3146	0	0	0	0	0	0	0	0	0	0	0	0
hsa-miR-3147	0	0	0	0	0	0	0	0	0	0	0	0
hsa-miR-3148	0	0	0	0	0	0	0	0	0	0	0	0
hsa-miR-3149	0	0	0	0	0	0	0	0	0	0	0	0
hsa-miR-3150a-5p	0	0	0	0	0	0	0	0	0	0	0	0
hsa-miR-3150a-3p	0	0	0	0	0	0	0	0	0	0	0	0
hsa-miR-3150b-3p	0	0	0	0	0	0	0	0	0	0	0	0
hsa-miR-3150b-5p	0	0	0	0	0	0	0	0	0	0	0	0
hsa-miR-3151-3p	0	0	0	0	0	0	0	0	0	0	0	0
hsa-miR-3151-5p	0	0	0	0	0	0	0	0	0	0	0	0
hsa-miR-3152-5p	0	0	0	0	0	0	0	0	0	0	0	0
hsa-miR-3152-3p	0	0	0	0	0	0	0	0	0	0	0	0
hsa-miR-3153	0	0	0	0	0	0	0	0	0	0	0	0
hsa-miR-3154	0	0	0	0	0	0	0	0	0	0	0	0
hsa-miR-3155a	0	0	0	0	0	0	0	0	0	0	0	0
hsa-miR-3155b	0	0	0	0	0	0	0	0	0	0	0	0
hsa-miR-3156-5p	0	0	0	0	0	0	0	0	0	0	0	0
hsa-miR-3156-3p	0	0	0	0	0	0	0	0	0	0	0	0
hsa-miR-3157-3p	0	0	0	0	0	0	0	0	0	0	0	0
hsa-miR-3157-5p	0	0	0	0	0	0	0	0	0	0	0	0
hsa-miR-3158-3p	0	0	0	0	0	0	0	0	0	0	0	0
hsa-miR-3158-5p	0	0	0	0	0	0	0	0	0	0	0	0
hsa-miR-3159	0	0	0	0	0	0	0	0	0	0	0	0
hsa-miR-3160-3p	0	0	0	0	0	0	0	0	0	0	0	0
hsa-miR-3160-5p	0	0	0	0	0	0	0	0	0	0	0	0
hsa-miR-3161	0	0	0	0	0	0	0	0	0	0	0	0
hsa-miR-3162-3p	0	0	0	0	0	0	0	0	0	0	0	0
hsa-miR-3162-5p	0	0	0	0	0	0	0	0	0	0	0	0
hsa-miR-3163	0	0	0	0	0	0	0	0	0	0	0	0
hsa-miR-3164	0	0	0	0	0	0	0	0	0	0	0	0
hsa-miR-3165	0	0	0	0	0	0	0	0	0	0	0	0
hsa-miR-3166	0	0	0	0	0	0	0	0	0	0	0	0
hsa-miR-3167	0	0	0	0	0	0	0	0	0	0	0	0
hsa-miR-3168	0	0	0	0	0	0	0	0	0	0	0	0
hsa-miR-3169	0	0	0	0	0	0	0	0	0	0	0	0
hsa-miR-3170	0	0	0	0	0	0	0	0	0	0	0	0
hsa-miR-3171	0	0	0	0	0	0	0	0	0	0	0	0
hsa-miR-3173-5p	0	0	0	0	0	0	0	0	0	0	0	0
hsa-miR-3173-3p	0	0	0	0	0	0	0	0	0	0	0	0
hsa-miR-3174	0	0	0	0	0	0	0	0	0	0	0	0
hsa-miR-3175	0	0	0	0	0	0	0	0	0	0	0	0
hsa-miR-3176	0	0	0	0	0	0	0	0	0	0	0	0
hsa-miR-3177-3p	0	0	0	0	0	0	0	0	0	0	0	0
hsa-miR-3177-5p	0	0	0	0	0	0	0	0	0	0	0	0
hsa-miR-3178	0	0	0	0	0	0	0	0	0	0	0	0
hsa-miR-3179	0	0	0	0	0	0	0	0	0	0	0	0
hsa-miR-3180-5p	0	0	0	0	0	0	0	0	0	0	0	0
hsa-miR-3180-3p	0	0	0	0	0	0	0	0	0	0	0	0
hsa-miR-3180	0	0	0	0	0	0	0	0	0	0	0	0
hsa-miR-3181	0	0	0	0	0	0	0	0	0	0	0	0
hsa-miR-3182	0	0	0	0	0	0	0	0	0	0	0	0
hsa-miR-3183	0	0	0	0	0	0	0	0	0	0	0	0
hsa-miR-3184-3p	0	0	0	0	0	0	0	0	0	0	0	0
hsa-miR-3184-5p	0	0	0	0	0	0	0	0	0	0	0	0
hsa-miR-3185	0	0	0	0	0	0	0	0	0	0	0	0
hsa-miR-3186-5p	0	0	0	0	0	0	0	0	0	0	0	0
hsa-miR-3186-3p	0	0	0	0	0	0	0	0	0	0	0	0
hsa-miR-3187-5p	0	0	0	0	0	0	0	0	0	0	0	0
hsa-miR-3187-3p	0	0	0	0	0	0	0	0	0	0	0	0
hsa-miR-3188	0	0	0	0	0	0	0	0	0	0	0	0
hsa-miR-3189-3p	0	0	0	0	0	0	0	0	0	0	0	0
hsa-miR-3189-5p	0	0	0	0	0	0	0	0	0	0	0	0
hsa-miR-3190-5p	0	0	0	0	0	0	0	0	0	0	0	0
hsa-miR-3190-3p	0	0	0	0	0	0	0	0	0	0	0	0
hsa-miR-3191-3p	0	0	0	0	0	0	0	0	0	0	0	0
hsa-miR-3191-5p	0	0	0	0	0	0	0	0	0	0	0	0
hsa-miR-3192-3p	0	0	0	0	0	0	0	0	0	0	0	0
hsa-miR-3192-5p	0	0	0	0	0	0	0	0	0	0	0	0
hsa-miR-3193	0	0	0	0	0	0	0	0	0	0	0	0
hsa-miR-3194-3p	0	0	0	0	0	0	0	0	0	0	0	0
hsa-miR-3194-5p	0	0	0	0	0	0	0	0	0	0	0	0
hsa-miR-3195	1	0	0	0	0	0	0	0	0	0	0	0
hsa-miR-3196	0	0	0	0	0	0	0	0	0	0	0	0
hsa-miR-3197	0	0	0	0	0	0	0	0	0	0	0	0
hsa-miR-3198	0	0	0	0	0	0	0	0	0	0	0	0
hsa-miR-3199	0	0	0	0	0	0	0	0	0	0	0	0
hsa-miR-32-5p	0	0	0	1	0	2	0	0	0	0	7	0
hsa-miR-32-3p	0	0	0	1	0	0	0	0	0	0	0	0
hsa-miR-3200-5p	4	1	3	6	3	1	3	4	9	6	6	10
hsa-miR-3200-3p	19	42	17	12	22	15	36	47	9	12	18	15
hsa-miR-3201	0	0	0	0	0	0	0	0	0	0	0	0
hsa-miR-3202	0	0	0	0	0	0	0	0	0	0	0	0
hsa-miR-320a-3p	5520	3558	3773	4011	3158	1750	2418	1111	2393	4231	4135	2579
hsa-miR-320a-5p	0	0	2	0	2	0	1	0	0	0	0	0
hsa-miR-320b	92	78	84	71	88	51	68	21	35	88	86	64
hsa-miR-320c	23	6	12	8	13	8	12	4	6	11	17	7
hsa-miR-320d	4	0	2	3	2	0	3	1	1	1	2	3
hsa-miR-320e	6	5	3	1	2	2	5	0	5	0	4	2
hsa-miR-323a-5p	0	0	0	0	0	0	0	0	0	0	0	0
hsa-miR-323a-3p	0	0	1	0	0	0	0	0	1	0	0	0
hsa-miR-323b-5p	0	0	0	0	0	0	0	0	0	0	0	0
hsa-miR-323b-3p	0	0	0	0	0	0	0	0	0	0	0	0
hsa-miR-324-3p	81	153	96	51	137	45	90	77	82	100	134	97
hsa-miR-324-5p	24	39	25	22	23	8	23	19	13	30	17	36
hsa-miR-325	0	0	0	0	0	0	0	0	0	0	0	0
hsa-miR-326	281	754	681	251	795	309	264	705	277	574	937	318
hsa-miR-328-3p	152	125	253	195	208	146	136	101	84	149	156	95
hsa-miR-328-5p	0	0	0	0	0	0	0	0	0	0	0	0
hsa-miR-329-5p	0	0	0	0	0	0	0	0	0	0	0	0
hsa-miR-329-3p	0	0	0	0	0	0	0	0	0	0	0	0
hsa-miR-330-3p	78	154	167	70	122	42	86	140	92	132	127	54
hsa-miR-330-5p	58	113	96	28	84	48	61	208	33	40	70	52
hsa-miR-331-3p	189	303	162	126	227	144	155	326	84	154	212	167
hsa-miR-331-5p	21	17	32	11	13	13	27	20	9	6	16	9
hsa-miR-335-3p	35	41	14	21	69	27	38	21	16	9	31	17
hsa-miR-335-5p	33	37	0	6	17	9	25	25	13	1	30	4
hsa-miR-337-5p	0	0	0	0	0	0	0	0	0	0	0	0
hsa-miR-337-3p	0	0	0	0	0	0	0	0	0	0	0	0
hsa-miR-338-5p	0	3	0	5	4	0	9	4	1	3	4	4
hsa-miR-338-3p	0	2	0	0	1	0	4	5	1	0	0	0
hsa-miR-339-5p	813	842	735	563	717	322	1006	1091	389	422	913	318
hsa-miR-339-3p	0	0	0	0	0	0	0	0	0	0	0	0
hsa-miR-33a-5p	0	0	0	0	0	0	0	0	0	0	0	0
hsa-miR-33a-3p	1	0	0	0	0	0	0	1	0	0	0	0
hsa-miR-33b-3p	0	1	0	0	1	0	1	0	0	0	0	0
hsa-miR-33b-5p	0	0	0	0	0	0	0	0	0	0	0	0
hsa-miR-340-3p	572	793	316	573	458	415	512	1279	306	487	598	538
hsa-miR-340-5p	12	19	2	40	2	3	12	31	10	8	16	21
hsa-miR-342-3p	718	853	843	431	875	582	449	536	719	662	1676	689
hsa-miR-342-5p	5	3	4	0	8	1	3	2	3	1	2	3
hsa-miR-345-5p	0	0	0	0	0	0	0	0	0	0	0	0
hsa-miR-345-3p	0	0	0	0	0	0	0	0	0	0	0	0
hsa-miR-346	9	8	6	4	11	13	4	10	6	8	30	15
hsa-miR-34a-5p	2	1	1	1	2	3	3	4	0	0	7	2
hsa-miR-34a-3p	0	5	1	1	0	0	1	1	1	2	1	0
hsa-miR-34b-3p	0	0	0	0	0	0	0	0	0	1	1	0
hsa-miR-34b-5p	0	0	0	0	0	0	0	0	0	0	0	0
hsa-miR-34c-3p	0	0	0	0	0	0	0	0	0	0	0	0
hsa-miR-34c-5p	0	0	0	0	0	0	0	0	0	0	0	0
hsa-miR-3529-5p	0	0	0	0	0	0	0	0	0	0	0	0
hsa-miR-3529-3p	0	0	0	0	0	0	0	0	0	0	0	0
hsa-miR-3605-5p	0	0	0	0	0	0	0	0	0	0	0	0
hsa-miR-3605-3p	0	0	0	0	0	0	0	0	0	0	0	0
hsa-miR-3606-3p	0	0	0	0	0	0	0	0	0	0	0	0
hsa-miR-3606-5p	0	0	0	0	0	0	0	0	0	0	0	0
hsa-miR-3609	0	0	0	0	0	0	0	0	0	0	0	0
hsa-miR-361-3p	683	828	945	526	1004	392	667	594	471	604	920	776
hsa-miR-361-5p	5159	6465	3881	3426	3465	3198	5185	3235	3624	4314	5061	4192
hsa-miR-3610	0	0	0	0	0	0	0	0	0	0	0	0
hsa-miR-3611	0	0	0	0	0	0	0	0	0	0	0	0
hsa-miR-3612	0	0	0	0	0	0	0	0	0	0	0	0
hsa-miR-3613-5p	14	9	0	43	0	4	10	9	4	7	27	15
hsa-miR-3613-3p	12	10	8	26	3	9	10	3	12	23	12	18
hsa-miR-3614-5p	0	0	0	0	0	0	0	0	0	0	0	0
hsa-miR-3614-3p	0	0	0	0	0	0	0	0	0	0	0	0
hsa-miR-3615	0	0	0	0	0	0	0	0	0	0	0	0
hsa-miR-3616-3p	0	0	0	0	0	0	0	0	0	0	0	0
hsa-miR-3616-5p	0	0	0	0	0	0	0	0	0	0	0	0
hsa-miR-3617-3p	0	0	0	0	0	0	0	0	0	0	0	0
hsa-miR-3617-5p	0	0	0	0	0	0	0	0	0	0	0	0
hsa-miR-3618	0	0	0	0	0	0	0	0	0	0	0	0
hsa-miR-3619-5p	0	0	0	0	0	0	0	0	0	0	0	0
hsa-miR-3619-3p	0	0	0	0	0	0	0	0	0	0	0	0
hsa-miR-362-3p	1	2	0	1	1	1	1	5	2	2	2	0
hsa-miR-362-5p	38	44	32	62	21	17	35	48	34	22	56	34
hsa-miR-3620-5p	0	0	0	0	0	0	0	0	0	0	0	0
hsa-miR-3620-3p	0	0	0	0	0	0	0	0	0	0	0	0
hsa-miR-3621	0	0	0	0	0	0	0	0	0	0	0	0
hsa-miR-3622a-5p	0	0	0	0	0	0	0	0	0	0	0	0
hsa-miR-3622a-3p	0	0	0	0	0	0	0	0	0	0	0	0
hsa-miR-3622b-3p	0	0	0	0	0	0	0	0	0	0	0	0
hsa-miR-3622b-5p	0	0	0	0	0	0	0	0	0	0	0	0
hsa-miR-363-5p	0	0	0	1	0	0	0	0	0	0	0	0
hsa-miR-363-3p	14	32	17	17	20	17	22	58	18	7	30	6
hsa-miR-3646	0	0	0	0	0	0	0	0	0	0	0	0
hsa-miR-3648	0	0	0	0	0	0	0	0	0	0	0	0
hsa-miR-3649	0	0	0	0	0	0	0	0	0	0	0	0
hsa-miR-3650	0	0	0	0	0	0	0	0	0	0	0	0
hsa-miR-3651	0	0	0	0	0	0	0	0	0	0	0	0
hsa-miR-3652	0	0	0	0	0	0	0	0	0	0	0	0
hsa-miR-3654	0	0	0	0	0	0	0	0	0	0	0	0
hsa-miR-3655	0	0	0	0	0	0	0	0	0	0	0	0
hsa-miR-3657	0	0	0	0	0	0	0	0	0	0	0	0
hsa-miR-3658	0	0	0	0	0	0	0	0	0	0	0	0
hsa-miR-3659	0	0	0	0	0	0	0	0	0	0	0	0
hsa-miR-365a-5p	12	3	4	5	0	2	4	0	0	4	1	1
hsa-miR-365b-3p	3102	1700	1022	2198	2926	1755	974	805	860	4034	2159	3448
hsa-miR-365a-3p	3102	1700	1022	2198	2926	1755	974	805	860	4034	2159	3448
hsa-miR-365b-5p	0	5	2	5	5	3	7	5	1	5	0	0
hsa-miR-3660	0	0	0	0	0	0	0	0	0	0	0	0
hsa-miR-3661	3	1	0	1	7	1	3	0	0	0	2	2
hsa-miR-3662	0	0	0	0	0	0	0	0	0	0	0	0
hsa-miR-3663-5p	0	0	0	0	0	0	0	0	0	0	0	0
hsa-miR-3663-3p	0	0	0	0	0	0	0	0	0	0	0	0
hsa-miR-3664-3p	0	0	0	0	0	0	0	0	0	0	0	0
hsa-miR-3664-5p	0	0	0	0	0	0	0	0	0	0	0	0
hsa-miR-3665	0	0	0	0	0	0	0	0	0	0	0	0
hsa-miR-3666	0	0	0	0	0	0	0	0	0	0	0	0
hsa-miR-3667-5p	0	0	0	0	0	0	0	0	0	0	0	0
hsa-miR-3667-3p	0	0	0	0	0	0	0	0	0	0	0	0
hsa-miR-3668	0	0	0	0	0	0	0	0	0	0	0	0
hsa-miR-367-5p	0	0	0	0	0	0	0	0	0	0	0	0
hsa-miR-367-3p	0	0	0	0	0	0	0	0	0	0	0	0
hsa-miR-3670	0	0	0	0	0	0	0	0	0	0	0	0
hsa-miR-3671	0	0	0	0	0	0	0	0	0	0	0	0
hsa-miR-3672	0	0	0	0	0	0	0	0	0	0	0	0
hsa-miR-3674	0	0	0	0	0	0	0	0	0	0	0	0
hsa-miR-3675-3p	0	0	0	0	0	0	0	0	0	0	0	0
hsa-miR-3675-5p	0	0	0	0	0	0	0	0	0	0	0	0
hsa-miR-3677-3p	0	0	0	0	0	0	0	0	0	0	0	0
hsa-miR-3677-5p	0	0	0	0	0	0	0	0	0	0	0	0
hsa-miR-3678-3p	0	0	0	0	0	0	0	0	0	0	0	0
hsa-miR-3678-5p	0	0	0	0	0	0	0	0	0	0	0	0
hsa-miR-3679-5p	0	0	0	0	0	0	0	0	0	0	0	0
hsa-miR-3679-3p	0	0	0	0	0	0	0	0	0	0	0	0
hsa-miR-3680-3p	0	0	0	0	0	0	0	0	0	0	0	0
hsa-miR-3680-5p	0	0	0	0	0	0	0	0	0	0	0	0
hsa-miR-3681-5p	0	0	0	0	0	0	0	0	0	0	0	0
hsa-miR-3681-3p	0	0	0	0	0	0	0	0	0	0	0	0
hsa-miR-3682-5p	0	0	0	0	0	0	0	0	0	0	0	0
hsa-miR-3682-3p	0	0	0	0	0	0	0	0	0	0	0	0
hsa-miR-3683	0	0	0	0	0	0	0	0	0	0	0	0
hsa-miR-3684	0	0	0	0	0	0	0	0	0	0	0	0
hsa-miR-3685	0	0	0	0	0	0	0	0	0	0	0	0
hsa-miR-3686	0	0	0	0	0	0	0	0	0	0	0	0
hsa-miR-3688-5p	0	0	0	0	0	0	0	0	0	0	0	0
hsa-miR-3688-3p	0	0	0	0	0	0	0	0	0	0	0	0
hsa-miR-3689a-3p	0	0	0	0	0	0	0	0	0	0	0	0
hsa-miR-3689a-5p	0	0	0	0	0	0	0	0	0	0	0	0
hsa-miR-3689b-3p	0	0	0	0	0	0	0	0	0	0	0	0
hsa-miR-3689c	0	0	0	0	0	0	0	0	0	0	0	0
hsa-miR-3689d	0	0	0	0	0	0	0	0	0	0	0	0
hsa-miR-3689e	0	0	0	0	0	0	0	0	0	0	0	0
hsa-miR-3689b-5p	0	0	0	0	0	0	0	0	0	0	0	0
hsa-miR-3689f	0	0	0	0	0	0	0	0	0	0	0	0
hsa-miR-369-5p	0	0	0	0	0	0	0	0	0	0	0	0
hsa-miR-369-3p	0	0	0	0	0	0	0	0	0	0	0	0
hsa-miR-3690	0	0	0	0	0	0	0	0	0	0	0	0
hsa-miR-3691-5p	0	0	0	0	0	0	0	0	0	0	0	0
hsa-miR-3691-3p	0	0	0	0	0	0	0	0	0	0	0	0
hsa-miR-3692-3p	0	0	0	0	0	0	0	0	0	0	0	0
hsa-miR-3692-5p	0	0	0	0	0	0	0	0	0	0	0	0
hsa-miR-370-3p	0	0	0	0	0	0	0	0	0	0	0	0
hsa-miR-370-5p	0	0	0	0	0	0	0	0	0	0	0	0
hsa-miR-3713	0	0	0	0	0	0	0	0	0	0	0	0
hsa-miR-3714	0	0	0	0	0	0	0	0	0	0	0	0
hsa-miR-371a-3p	0	0	0	0	0	0	0	0	0	0	0	0
hsa-miR-371a-5p	0	0	0	0	0	0	0	0	0	0	1	0
hsa-miR-371b-3p	0	0	0	0	0	0	0	0	0	0	0	0
hsa-miR-371b-5p	0	0	0	0	0	0	0	1	0	0	0	0
hsa-miR-372-3p	0	0	0	0	0	0	0	0	0	0	0	0
hsa-miR-372-5p	0	0	0	0	0	0	0	0	0	0	0	0
hsa-miR-373-5p	0	0	0	0	0	0	0	0	0	0	0	0
hsa-miR-373-3p	0	0	0	0	0	0	0	0	0	0	0	0
hsa-miR-374a-3p	0	0	0	0	0	0	0	0	0	0	0	0
hsa-miR-374a-5p	37	19	3	26	3	7	35	80	7	13	25	17
hsa-miR-374b-3p	0	0	0	0	0	0	0	0	0	1	0	0
hsa-miR-374b-5p	928	961	373	855	423	626	898	858	613	592	818	821
hsa-miR-374c-3p	0	0	0	0	0	0	0	0	0	0	0	0
hsa-miR-374c-5p	4	3	0	2	3	2	5	0	1	2	6	1
hsa-miR-375-3p	12	35	29	8	32	12	13	14	1	28	17	7
hsa-miR-375-5p	0	0	0	0	0	0	0	0	0	0	0	0
hsa-miR-376a-5p	0	0	0	0	0	0	0	0	0	0	0	0
hsa-miR-376a-2-5p	0	0	0	0	0	0	0	0	0	0	0	0
hsa-miR-376a-3p	0	0	0	0	0	0	0	0	0	0	0	0
hsa-miR-376b-3p	0	0	0	0	0	0	0	0	0	0	0	0
hsa-miR-376b-5p	0	0	0	0	0	0	0	0	0	0	0	0
hsa-miR-376c-3p	0	0	0	0	0	0	0	0	0	0	0	0
hsa-miR-376c-5p	0	0	0	0	0	0	0	0	0	0	0	0
hsa-miR-377-5p	0	0	0	0	0	0	0	0	0	0	0	0
hsa-miR-377-3p	0	0	0	0	0	0	0	0	0	0	0	0
hsa-miR-378a-5p	4	13	5	5	6	0	2	3	5	1	11	0
hsa-miR-378a-3p	26	72	29	84	31	14	40	68	31	15	60	13
hsa-miR-378b	0	0	0	0	0	0	0	0	0	0	0	0
hsa-miR-378c	1	0	0	0	0	0	0	0	0	0	0	0
hsa-miR-378d	0	0	0	0	0	0	0	0	0	0	0	0
hsa-miR-378e	0	0	0	0	0	0	0	0	0	0	0	0
hsa-miR-378f	1	0	0	0	0	0	0	0	0	0	0	0
hsa-miR-378g	0	0	0	0	0	0	0	0	0	0	0	0
hsa-miR-378h	0	0	0	0	0	0	0	0	0	0	0	0
hsa-miR-378i	0	0	0	1	0	0	0	1	0	1	1	0
hsa-miR-378j	0	0	0	0	0	0	0	0	0	0	0	0
hsa-miR-379-5p	0	0	0	0	0	0	0	0	0	0	0	0
hsa-miR-379-3p	0	0	0	0	0	0	0	0	0	0	0	0
hsa-miR-380-3p	0	0	0	0	0	0	0	0	0	0	0	0
hsa-miR-380-5p	0	0	0	0	0	0	0	0	0	0	0	0
hsa-miR-381-3p	0	0	0	0	0	1	0	0	0	0	0	0
hsa-miR-381-5p	0	0	0	0	0	0	0	0	0	0	0	0
hsa-miR-382-3p	0	0	0	0	0	0	0	0	0	0	0	0
hsa-miR-382-5p	0	0	0	0	0	0	0	0	0	0	0	0
hsa-miR-383-3p	0	0	0	0	0	0	0	0	0	0	0	0
hsa-miR-383-5p	33	30	26	32	16	2	12	18	13	26	14	20
hsa-miR-384	0	0	0	0	0	0	0	0	0	0	0	0
hsa-miR-3907	0	0	0	0	0	0	0	0	0	0	0	0
hsa-miR-3908	0	0	0	0	0	0	0	0	0	0	0	0
hsa-miR-3909	0	0	0	0	0	0	0	0	0	0	0	0
hsa-miR-3910	0	0	0	0	0	0	0	0	0	0	0	0
hsa-miR-3911	0	0	0	0	0	0	0	0	0	0	0	0
hsa-miR-3912-3p	0	0	0	0	0	0	0	0	0	0	0	0
hsa-miR-3912-5p	0	0	0	0	0	0	0	0	0	0	0	0
hsa-miR-3913-3p	0	0	0	0	0	0	0	0	0	0	0	0
hsa-miR-3913-5p	0	0	0	0	0	0	0	0	0	0	0	0
hsa-miR-3914	0	0	0	0	0	0	0	0	0	0	0	0
hsa-miR-3915	0	0	0	0	0	0	0	0	0	0	0	0
hsa-miR-3916	0	0	0	0	0	0	0	0	0	0	0	0
hsa-miR-3917	0	0	0	0	0	0	0	0	0	0	0	0
hsa-miR-3918	0	0	0	0	0	0	0	0	0	0	0	0
hsa-miR-3919	0	0	0	0	0	0	0	0	0	0	0	0
hsa-miR-3920	0	0	0	0	0	0	0	0	0	0	0	0
hsa-miR-3921	0	0	0	0	0	0	0	0	0	0	0	0
hsa-miR-3922-5p	0	0	0	0	0	0	0	0	0	0	0	0
hsa-miR-3922-3p	0	0	0	0	0	0	0	0	0	0	0	0
hsa-miR-3923	0	0	0	0	0	0	0	0	0	0	0	0
hsa-miR-3924	0	0	0	0	0	0	0	0	0	0	0	0
hsa-miR-3925-3p	0	0	0	0	0	0	0	0	0	0	0	0
hsa-miR-3925-5p	0	0	0	0	0	0	0	0	0	0	0	0
hsa-miR-3926	0	0	0	0	0	0	0	0	0	0	0	0
hsa-miR-3927-5p	0	0	0	0	0	0	0	0	0	0	0	0
hsa-miR-3927-3p	0	0	0	0	0	0	0	0	0	0	0	0
hsa-miR-3928-3p	0	0	0	0	0	0	0	0	0	0	0	0
hsa-miR-3928-5p	0	0	0	0	0	0	0	0	0	0	0	0
hsa-miR-3929	0	0	0	0	0	0	0	0	0	0	0	0
hsa-miR-3934-5p	0	0	0	0	0	0	0	0	0	0	0	0
hsa-miR-3934-3p	0	0	0	0	0	0	0	0	0	0	0	0
hsa-miR-3935	0	0	0	0	0	0	0	0	0	0	0	0
hsa-miR-3936	0	0	0	0	0	0	0	0	0	0	0	0
hsa-miR-3937	0	0	0	0	0	0	0	0	0	0	0	0
hsa-miR-3938	0	0	0	0	0	0	0	0	0	0	0	0
hsa-miR-3939	0	0	0	0	0	0	0	0	0	0	0	0
hsa-miR-3940-5p	0	0	0	0	0	0	0	0	0	0	0	0
hsa-miR-3940-3p	0	0	0	0	0	0	0	0	0	0	0	0
hsa-miR-3941	0	0	0	0	0	0	0	0	0	0	0	0
hsa-miR-3942-3p	0	0	0	0	0	0	0	0	0	0	0	0
hsa-miR-3942-5p	0	0	0	0	0	0	0	0	0	0	0	0
hsa-miR-3943	0	0	0	0	0	0	0	0	0	0	0	0
hsa-miR-3944-5p	0	0	0	0	0	0	0	0	0	0	0	0
hsa-miR-3944-3p	0	0	0	0	0	0	0	0	0	0	0	0
hsa-miR-3945	0	0	0	0	0	0	0	0	0	0	0	0
hsa-miR-3960	0	0	0	0	0	0	0	0	0	0	0	0
hsa-miR-3972	0	0	0	0	0	0	0	0	0	0	0	0
hsa-miR-3973	0	0	0	0	0	0	0	0	0	0	0	0
hsa-miR-3974	0	0	0	0	0	0	0	0	0	0	0	0
hsa-miR-3975	0	0	0	0	0	0	0	0	0	0	0	0
hsa-miR-3976	0	0	0	0	0	0	0	0	0	0	0	0
hsa-miR-3977	0	0	0	0	0	0	0	0	0	0	0	0
hsa-miR-3978	0	0	0	0	0	0	0	0	0	0	0	0
hsa-miR-409-5p	0	0	0	0	0	0	0	0	0	0	0	0
hsa-miR-409-3p	0	0	0	0	0	0	0	0	0	0	0	0
hsa-miR-410-3p	0	0	0	0	0	0	0	0	0	0	0	0
hsa-miR-410-5p	0	0	0	0	0	0	0	0	0	0	0	0
hsa-miR-411-5p	0	0	0	0	0	0	0	0	0	0	0	0
hsa-miR-411-3p	0	0	0	0	0	0	0	0	0	0	0	0
hsa-miR-412-5p	0	0	0	0	0	0	0	0	0	0	0	0
hsa-miR-412-3p	0	0	0	0	0	0	0	0	0	0	0	0
hsa-miR-421	219	220	107	113	126	105	203	227	112	141	190	156
hsa-miR-422a	0	0	0	1	0	0	0	0	0	0	0	0
hsa-miR-423-5p	35489	24480	28421	26406	24585	23524	21281	7172	14804	28732	21964	16742
hsa-miR-423-3p	6527	10151	9642	4982	8035	4181	6775	9084	3736	6022	7368	5559
hsa-miR-424-3p	4	4	1	4	1	1	7	2	0	0	3	0
hsa-miR-424-5p	0	0	0	0	0	0	0	0	0	0	0	0
hsa-miR-425-3p	140	100	31	68	61	29	110	110	70	54	85	45
hsa-miR-425-5p	31215	38430	28431	19609	31242	24774	41503	40281	21164	28636	38030	22808
hsa-miR-4251	0	0	0	0	0	0	0	0	0	0	0	0
hsa-miR-4252	0	0	0	0	0	0	0	0	0	0	0	0
hsa-miR-4253	0	0	0	0	0	0	0	0	0	0	0	0
hsa-miR-4254	0	0	0	0	0	0	0	0	0	0	0	0
hsa-miR-4255	0	0	0	0	0	0	0	0	0	0	0	0
hsa-miR-4256	0	0	0	0	0	0	0	0	0	0	0	0
hsa-miR-4257	0	0	0	0	0	0	0	0	0	0	0	0
hsa-miR-4258	0	0	0	0	0	0	0	0	0	0	0	0
hsa-miR-4259	0	0	0	0	0	0	0	0	0	0	0	0
hsa-miR-4260	0	0	0	0	0	0	0	0	0	0	0	0
hsa-miR-4261	0	0	0	0	0	0	0	0	0	0	0	0
hsa-miR-4262	0	0	0	0	0	0	0	0	0	0	0	0
hsa-miR-4263	0	0	0	0	0	0	0	0	0	0	0	0
hsa-miR-4264	0	0	0	0	0	0	0	0	0	0	0	0
hsa-miR-4265	0	0	0	0	0	0	0	0	0	0	0	0
hsa-miR-4266	0	0	0	0	0	0	0	0	0	0	0	0
hsa-miR-4267	0	0	0	0	0	0	0	0	0	0	0	0
hsa-miR-4268	0	0	0	0	0	0	0	0	0	0	0	0
hsa-miR-4269	0	0	0	0	0	0	0	0	0	0	0	0
hsa-miR-4270	0	0	0	0	0	0	0	0	0	0	0	0
hsa-miR-4271	0	0	0	0	0	0	0	0	0	0	0	0
hsa-miR-4272	0	0	0	0	0	0	0	0	0	0	0	0
hsa-miR-4273	0	0	0	0	0	0	0	0	0	0	0	0
hsa-miR-4274	0	0	0	0	0	0	0	0	0	0	0	0
hsa-miR-4275	0	0	0	0	0	0	0	0	0	0	0	0
hsa-miR-4276	0	0	0	0	0	0	0	0	0	0	0	0
hsa-miR-4277	0	0	0	0	0	0	0	0	0	0	0	0
hsa-miR-4278	0	0	0	0	0	0	0	0	0	0	0	0
hsa-miR-4279	0	0	0	0	0	0	0	0	0	0	0	0
hsa-miR-4280	0	0	0	0	0	0	0	0	0	0	0	0
hsa-miR-4281	0	0	0	0	0	0	0	0	0	0	0	0
hsa-miR-4282	0	0	0	0	0	0	0	0	0	0	0	0
hsa-miR-4283	0	0	0	0	0	0	0	0	0	0	0	0
hsa-miR-4284	0	0	0	0	0	0	0	0	0	0	0	0
hsa-miR-4285	0	0	0	0	0	0	0	0	0	0	0	0
hsa-miR-4286	42	95	62	65	79	36	46	77	58	88	97	55
hsa-miR-4287	0	0	0	0	0	0	0	0	0	0	0	0
hsa-miR-4288	0	0	0	0	0	0	0	0	0	0	0	0
hsa-miR-4289	0	0	0	0	0	0	0	0	0	0	0	0
hsa-miR-429	0	0	0	0	0	0	0	0	0	0	0	0
hsa-miR-4290	0	0	0	0	0	0	0	0	0	0	0	0
hsa-miR-4291	0	0	0	0	0	0	0	0	0	0	0	0
hsa-miR-4292	0	0	0	0	0	0	0	0	0	0	0	0
hsa-miR-4293	0	0	0	0	0	0	0	0	0	0	0	0
hsa-miR-4294	0	0	0	0	0	0	0	0	0	0	0	0
hsa-miR-4295	0	0	0	0	0	0	0	0	0	0	0	0
hsa-miR-4296	0	0	0	0	0	0	0	0	0	0	0	0
hsa-miR-4297	0	0	0	0	0	0	0	0	0	0	0	0
hsa-miR-4298	0	0	0	0	0	0	0	0	0	0	0	0
hsa-miR-4299	0	0	0	0	0	0	0	0	0	0	0	0
hsa-miR-4300	0	0	0	0	0	0	0	0	0	0	0	0
hsa-miR-4301	0	0	0	0	0	0	0	0	0	0	0	0
hsa-miR-4302	0	0	0	0	0	0	0	0	0	0	0	0
hsa-miR-4303	0	0	0	0	0	0	0	0	0	0	0	0
hsa-miR-4304	0	0	0	0	0	0	0	0	0	0	0	0
hsa-miR-4305	0	0	0	0	0	0	0	0	0	0	0	0
hsa-miR-4306	0	0	0	0	0	0	0	0	0	0	0	0
hsa-miR-4307	0	0	0	0	0	0	0	0	0	0	0	0
hsa-miR-4308	0	0	0	0	0	0	0	0	0	0	0	0
hsa-miR-4309	0	0	0	0	0	0	0	0	0	0	0	0
hsa-miR-431-3p	0	0	0	0	0	0	0	0	0	0	0	0
hsa-miR-431-5p	0	0	0	0	0	0	0	0	0	0	0	0
hsa-miR-4310	0	0	0	0	0	0	0	0	0	0	0	0
hsa-miR-4311	0	0	0	0	0	0	0	0	0	0	0	0
hsa-miR-4312	0	0	0	0	0	0	0	0	0	0	0	0
hsa-miR-4313	0	0	0	0	0	0	0	0	0	0	0	0
hsa-miR-4314	0	0	0	0	0	0	0	0	0	0	0	0
hsa-miR-4315	0	0	0	0	0	0	0	0	0	0	0	0
hsa-miR-4316	0	0	0	0	0	0	0	0	0	0	0	0
hsa-miR-4317	0	0	0	0	0	0	0	0	0	0	0	0
hsa-miR-4318	0	0	0	0	0	0	0	0	0	0	0	0
hsa-miR-4319	0	0	0	0	0	0	0	0	0	0	0	0
hsa-miR-432-3p	0	0	0	0	0	0	0	0	0	0	0	0
hsa-miR-432-5p	0	0	0	0	0	0	0	0	0	0	0	0
hsa-miR-4320	0	0	0	0	0	0	0	0	0	0	0	0
hsa-miR-4321	0	0	0	0	0	0	0	0	0	0	0	0
hsa-miR-4322	0	0	0	0	0	0	0	0	0	0	0	0
hsa-miR-4323	0	0	0	0	0	0	0	0	0	0	0	0
hsa-miR-4324	0	0	0	0	0	0	0	0	0	0	0	0
hsa-miR-4325	0	0	0	0	0	0	0	0	0	0	0	0
hsa-miR-4326	0	0	0	0	0	0	0	0	0	0	0	0
hsa-miR-4327	0	0	0	0	0	0	0	0	0	0	0	0
hsa-miR-4328	0	0	0	0	0	0	0	0	0	0	0	0
hsa-miR-4329	0	0	0	0	0	0	0	0	0	0	0	0
hsa-miR-433-3p	0	0	0	0	0	0	0	0	0	0	0	0
hsa-miR-433-5p	0	0	0	0	0	0	0	0	0	0	0	0
hsa-miR-4330	0	0	0	0	0	0	0	0	0	0	0	0
hsa-miR-4418	0	0	0	0	0	0	0	0	0	0	0	0
hsa-miR-4420	0	0	0	0	0	0	0	0	0	0	0	0
hsa-miR-4421	0	0	0	0	0	0	0	0	0	0	0	0
hsa-miR-4422	0	0	0	0	0	0	0	0	0	0	0	0
hsa-miR-4423-5p	0	0	0	0	0	0	0	0	0	0	0	0
hsa-miR-4423-3p	0	0	0	0	0	0	0	0	0	0	0	0
hsa-miR-4424	0	0	0	0	0	0	0	0	0	0	0	0
hsa-miR-4425	0	0	0	0	0	0	0	0	0	0	0	0
hsa-miR-4426	0	0	0	0	0	0	0	0	0	0	0	0
hsa-miR-4427	0	0	0	0	0	0	0	0	0	0	0	0
hsa-miR-4428	0	0	0	0	0	0	0	0	0	0	0	0
hsa-miR-4429	0	0	0	0	0	0	0	0	0	0	3	0
hsa-miR-4430	0	0	0	0	0	0	0	0	0	0	0	0
hsa-miR-4431	0	0	0	0	0	0	0	0	0	0	0	0
hsa-miR-4432	0	0	0	0	0	0	0	0	0	0	0	0
hsa-miR-4433a-5p	0	0	0	0	0	0	0	0	0	0	0	0
hsa-miR-4433a-3p	0	0	0	0	0	0	0	0	0	0	0	0
hsa-miR-4433b-5p	0	0	0	0	0	0	0	0	0	0	0	0
hsa-miR-4433b-3p	0	0	0	0	0	0	0	0	0	0	0	0
hsa-miR-4434	0	0	0	0	0	0	0	0	0	0	0	0
hsa-miR-4435	0	0	0	0	0	0	0	0	0	0	0	0
hsa-miR-4436a	0	0	0	0	0	0	0	0	0	0	0	0
hsa-miR-4436b-3p	0	0	0	0	0	0	0	0	0	0	0	0
hsa-miR-4436b-5p	0	0	0	0	0	0	0	0	0	0	0	0
hsa-miR-4437	0	0	0	0	0	0	0	0	0	0	0	0
hsa-miR-4438	0	0	0	0	0	0	0	0	0	0	0	0
hsa-miR-4439	0	0	0	0	0	0	0	0	0	0	0	0
hsa-miR-4440	0	0	0	0	0	0	0	0	0	0	0	0
hsa-miR-4441	0	0	0	0	0	0	0	0	0	0	0	0
hsa-miR-4442	0	0	0	2	1	0	0	0	0	0	0	0
hsa-miR-4443	0	2	0	1	0	1	1	0	0	5	2	2
hsa-miR-4444	0	0	0	0	0	0	0	0	0	0	0	0
hsa-miR-4445-3p	0	0	0	0	0	0	0	0	0	0	0	0
hsa-miR-4445-5p	0	0	0	0	0	0	0	0	0	0	0	0
hsa-miR-4446-5p	0	0	0	0	0	0	0	0	0	0	0	0
hsa-miR-4446-3p	0	0	0	0	0	0	0	0	0	0	0	0
hsa-miR-4447	0	0	0	0	0	0	0	0	0	0	0	0
hsa-miR-4448	0	1	1	1	5	0	1	2	0	2	3	1
hsa-miR-4449	0	0	0	0	0	0	0	0	0	1	0	0
hsa-miR-4450	0	0	0	0	0	0	0	0	0	0	0	0
hsa-miR-4451	0	0	0	0	0	0	0	0	0	0	0	0
hsa-miR-4452	0	0	0	0	0	0	0	0	0	0	0	0
hsa-miR-4453	0	0	0	0	0	0	0	0	0	0	0	0
hsa-miR-4454	3	6	3	4	0	3	8	7	1	4	5	3
hsa-miR-4455	0	0	0	0	0	0	0	0	0	0	0	0
hsa-miR-4456	0	0	0	0	0	0	0	0	0	0	0	0
hsa-miR-4457	0	0	0	0	0	0	0	0	0	0	0	0
hsa-miR-4458	0	0	0	0	0	0	0	0	0	0	0	0
hsa-miR-4460	0	0	0	0	0	0	0	0	0	0	0	0
hsa-miR-4462	0	0	0	0	0	0	0	0	0	0	0	0
hsa-miR-4463	0	0	0	0	0	0	0	0	0	0	0	0
hsa-miR-4464	0	0	0	0	0	0	0	0	0	0	0	0
hsa-miR-4465	0	0	0	0	0	0	0	0	0	0	0	0
hsa-miR-4466	0	0	0	0	0	0	0	0	0	0	0	0
hsa-miR-4467	0	0	0	0	0	0	0	0	0	0	0	0
hsa-miR-4468	0	0	0	0	0	0	0	0	0	0	0	0
hsa-miR-4469	0	0	0	0	0	0	0	0	0	0	0	0
hsa-miR-4470	0	0	0	0	0	0	0	0	0	0	0	0
hsa-miR-4471	0	0	0	0	0	0	0	0	0	0	0	0
hsa-miR-4472	0	0	0	0	0	0	0	0	0	0	0	0
hsa-miR-4473	0	0	0	0	0	0	0	0	0	0	0	0
hsa-miR-4474-3p	0	0	0	0	0	0	0	0	0	0	0	0
hsa-miR-4474-5p	0	0	0	0	0	0	0	0	0	0	0	0
hsa-miR-4475	0	0	0	0	0	0	0	0	0	0	0	0
hsa-miR-4476	0	0	0	0	0	0	0	0	0	0	0	0
hsa-miR-4477a	0	0	0	0	0	0	0	0	0	0	0	0
hsa-miR-4477b	0	0	0	0	0	0	0	0	0	0	0	0
hsa-miR-4478	0	0	0	0	0	0	0	0	0	0	0	0
hsa-miR-4479	0	0	0	0	0	0	0	0	0	0	0	0
hsa-miR-448	0	0	0	8	0	0	3	0	0	0	11	0
hsa-miR-4480	0	0	0	0	0	0	0	0	0	0	0	0
hsa-miR-4481	0	0	0	0	0	0	0	0	0	0	0	0
hsa-miR-4482-3p	0	0	0	0	0	0	0	0	0	0	0	0
hsa-miR-4483	0	0	0	0	0	0	0	0	0	0	0	0
hsa-miR-4484	0	0	0	0	0	0	0	0	0	0	0	0
hsa-miR-4485-5p	0	0	0	0	0	0	0	0	0	0	0	0
hsa-miR-4485-3p	0	0	0	0	0	0	0	0	0	0	0	0
hsa-miR-4486	0	0	0	0	0	0	0	0	0	0	0	0
hsa-miR-4488	0	0	0	0	0	0	0	0	0	0	0	0
hsa-miR-4489	0	0	0	0	0	0	0	0	0	0	0	0
hsa-miR-4490	0	0	0	0	0	0	0	0	0	0	0	0
hsa-miR-4491	0	0	0	0	0	0	0	0	0	0	0	0
hsa-miR-4492	0	0	0	0	0	0	0	0	0	0	0	0
hsa-miR-4493	0	0	0	0	0	0	0	0	0	0	0	0
hsa-miR-4494	0	0	0	0	0	0	0	0	0	0	0	0
hsa-miR-4495	0	0	0	0	0	0	0	0	0	0	0	0
hsa-miR-4496	0	0	0	0	0	0	0	0	0	0	0	0
hsa-miR-4497	0	0	0	0	0	0	0	0	0	0	0	0
hsa-miR-4498	0	0	0	0	0	0	0	0	0	0	0	0
hsa-miR-4499	0	0	0	0	0	0	0	0	0	0	0	0
hsa-miR-449a	0	0	0	0	0	0	0	0	0	0	0	0
hsa-miR-449b-3p	0	0	0	0	0	0	0	0	0	0	0	0
hsa-miR-449b-5p	0	0	0	0	0	0	0	0	0	0	0	0
hsa-miR-449c-5p	0	0	0	0	0	0	0	0	0	0	0	0
hsa-miR-449c-3p	0	0	0	0	0	0	0	0	0	0	0	0
hsa-miR-4500	0	0	0	0	0	0	0	0	0	0	0	0
hsa-miR-4501	0	0	0	0	0	0	0	0	0	0	0	0
hsa-miR-4502	0	0	0	0	0	0	0	0	0	0	0	0
hsa-miR-4503	0	0	0	0	0	0	0	0	0	0	0	0
hsa-miR-4504	0	0	0	0	0	0	0	0	0	0	0	0
hsa-miR-4505	0	0	0	0	0	0	0	0	0	0	0	0
hsa-miR-4506	0	0	0	0	0	0	0	0	0	0	0	0
hsa-miR-4507	0	0	0	0	0	0	0	0	0	0	0	0
hsa-miR-4508	0	0	0	0	0	0	0	0	0	0	0	0
hsa-miR-4509	0	0	0	0	0	0	0	0	0	0	0	0
hsa-miR-450a-1-3p	0	0	0	0	1	0	0	0	0	0	1	0
hsa-miR-450a-2-3p	1	0	0	0	1	0	1	0	1	0	2	0
hsa-miR-450a-5p	13	10	2	12	0	2	21	14	3	3	8	7
hsa-miR-450b-3p	0	0	0	0	0	0	0	0	0	0	0	0
hsa-miR-450b-5p	17	5	2	16	6	2	28	29	10	7	40	6
hsa-miR-4510	0	0	0	0	0	0	0	0	0	0	0	0
hsa-miR-4511	0	0	0	0	0	0	0	0	0	0	0	0
hsa-miR-4512	0	0	0	0	0	0	0	0	0	0	0	0
hsa-miR-4513	0	0	0	0	0	0	0	0	0	0	0	0
hsa-miR-4514	0	0	0	0	0	0	0	0	0	0	0	0
hsa-miR-4515	0	0	0	0	0	0	0	0	0	0	0	0
hsa-miR-4516	0	0	0	0	0	0	0	0	0	0	0	0
hsa-miR-4517	0	0	0	0	0	0	0	0	0	0	0	0
hsa-miR-4518	0	0	0	0	0	0	0	0	0	0	0	0
hsa-miR-4519	0	0	0	0	0	0	0	0	0	0	0	0
hsa-miR-451a	4543527	6836742	1885880	3814220	2644671	3237452	7207775	9541219	5253194	2808585	6943659	3612694
hsa-miR-451b	0	0	0	0	0	0	4	0	0	2	0	0
hsa-miR-452-5p	0	0	0	0	0	0	0	0	0	0	0	0
hsa-miR-452-3p	0	0	0	0	0	0	0	0	0	0	0	0
hsa-miR-4520-5p	0	0	0	0	0	0	0	0	0	0	0	0
hsa-miR-4520-3p	0	0	0	0	0	0	0	0	0	0	0	0
hsa-miR-4520-2-3p	0	0	0	0	0	0	0	0	0	0	0	0
hsa-miR-4521	0	0	0	0	0	0	0	0	0	0	0	0
hsa-miR-4522	0	0	0	0	0	0	0	0	0	0	0	0
hsa-miR-4523	0	0	0	0	0	0	0	0	0	0	0	0
hsa-miR-4524a-5p	0	0	0	0	0	0	0	0	0	0	0	0
hsa-miR-4524a-3p	0	0	0	0	0	0	0	0	0	0	0	0
hsa-miR-4524b-5p	0	0	0	0	0	0	0	0	0	0	0	0
hsa-miR-4524b-3p	0	0	0	0	0	0	0	0	0	0	0	0
hsa-miR-4525	0	0	0	0	0	0	0	0	0	0	0	0
hsa-miR-4526	0	0	0	0	0	0	0	0	0	0	0	0
hsa-miR-4527	0	0	0	0	0	0	0	0	0	0	0	0
hsa-miR-4528	0	0	0	0	0	0	0	0	0	0	0	0
hsa-miR-4529-5p	0	0	0	0	0	0	0	0	0	0	0	0
hsa-miR-4529-3p	0	0	0	0	0	0	0	0	0	0	0	0
hsa-miR-4530	0	0	0	0	0	0	0	0	0	0	0	0
hsa-miR-4531	0	0	0	0	0	0	0	0	0	0	0	0
hsa-miR-4533	0	0	0	0	0	0	0	0	0	0	0	0
hsa-miR-4534	0	0	0	0	0	0	0	0	0	0	0	0
hsa-miR-4535	0	0	0	0	0	0	0	0	0	0	0	0
hsa-miR-4536-5p	0	0	0	0	0	0	0	0	0	0	0	0
hsa-miR-4536-3p	0	0	0	0	0	0	0	0	0	0	0	0
hsa-miR-4537	0	0	0	0	0	0	0	0	0	0	0	0
hsa-miR-4538	0	0	0	0	0	0	0	0	0	0	0	0
hsa-miR-4539	0	0	0	0	0	0	0	0	0	0	0	0
hsa-miR-454-5p	56	27	30	32	48	20	38	66	25	40	45	46
hsa-miR-454-3p	6	2	0	3	4	1	2	2	0	6	2	4
hsa-miR-4540	0	0	0	0	0	0	0	0	0	0	0	0
hsa-miR-455-3p	0	0	0	0	0	0	0	0	0	0	0	0
hsa-miR-455-5p	0	0	0	0	0	0	0	0	0	0	0	0
hsa-miR-4632-5p	0	0	0	0	0	0	0	0	0	0	0	0
hsa-miR-4632-3p	0	0	0	0	0	0	0	0	0	0	0	0
hsa-miR-4633-3p	0	0	0	0	0	0	0	0	0	0	0	0
hsa-miR-4633-5p	0	0	0	0	0	0	0	0	0	0	0	0
hsa-miR-4634	0	0	0	0	0	0	0	0	0	0	0	0
hsa-miR-4635	0	0	0	0	0	0	0	0	0	0	0	0
hsa-miR-4636	0	0	0	0	0	0	0	0	0	0	0	0
hsa-miR-4637	0	0	0	0	0	0	0	0	0	0	0	0
hsa-miR-4638-5p	0	0	0	0	0	0	0	0	0	0	0	0
hsa-miR-4638-3p	0	0	0	0	0	0	0	0	0	0	0	0
hsa-miR-4639-5p	0	0	0	0	0	0	0	0	0	0	0	0
hsa-miR-4639-3p	0	0	0	0	0	0	0	0	0	0	0	0
hsa-miR-4640-3p	0	0	0	0	0	0	0	0	0	0	0	0
hsa-miR-4640-5p	0	0	0	0	0	0	0	0	0	0	0	0
hsa-miR-4641	0	0	0	0	0	0	0	0	0	0	0	0
hsa-miR-4642	0	0	0	0	0	0	0	0	0	0	0	0
hsa-miR-4643	0	0	0	0	0	0	0	0	0	0	0	0
hsa-miR-4644	0	0	0	0	0	0	0	0	0	0	0	0
hsa-miR-4645-5p	0	0	0	0	0	0	0	0	0	0	0	0
hsa-miR-4645-3p	0	0	0	0	0	0	0	0	0	0	0	0
hsa-miR-4646-5p	0	0	0	0	0	0	0	0	0	0	0	0
hsa-miR-4646-3p	0	0	0	0	0	0	0	0	0	0	0	0
hsa-miR-4647	0	0	0	0	0	0	0	0	0	0	0	0
hsa-miR-4648	0	0	0	0	0	0	0	0	0	0	0	0
hsa-miR-4649-5p	0	0	0	0	0	0	0	0	0	0	0	0
hsa-miR-4649-3p	0	0	0	0	0	0	0	0	0	0	0	0
hsa-miR-4650-3p	0	0	0	0	0	0	0	0	0	0	0	0
hsa-miR-4650-5p	0	0	0	0	0	0	0	0	0	0	0	0
hsa-miR-4651	0	0	0	0	0	0	0	0	0	0	0	0
hsa-miR-4652-3p	0	0	0	0	0	0	0	0	0	0	0	0
hsa-miR-4652-5p	0	0	0	0	0	0	0	0	0	0	0	0
hsa-miR-4653-3p	0	0	0	0	0	0	0	0	0	0	0	0
hsa-miR-4653-5p	0	0	0	0	0	0	0	0	0	0	0	0
hsa-miR-4654	0	0	0	0	0	0	0	0	0	0	0	0
hsa-miR-4655-3p	0	0	0	0	0	0	0	0	0	0	0	0
hsa-miR-4655-5p	0	0	0	0	0	0	0	0	0	0	0	0
hsa-miR-4656	0	0	0	0	0	0	0	0	0	0	0	0
hsa-miR-4657	0	0	0	0	0	0	0	0	0	0	0	0
hsa-miR-4658	0	0	0	0	0	0	0	0	0	0	0	0
hsa-miR-4659a-3p	0	0	0	0	0	0	0	0	0	0	0	0
hsa-miR-4659a-5p	0	0	0	0	0	0	0	0	0	0	0	0
hsa-miR-4659b-3p	0	0	0	0	0	0	0	0	0	0	0	0
hsa-miR-4659b-5p	0	0	0	0	0	0	0	0	0	0	0	0
hsa-miR-466	0	0	0	0	0	0	0	0	0	0	0	0
hsa-miR-4660	0	0	0	0	0	0	0	0	0	0	0	0
hsa-miR-4661-3p	0	0	0	0	0	0	0	0	0	0	0	0
hsa-miR-4661-5p	0	0	0	0	0	0	0	0	0	0	0	0
hsa-miR-4662a-5p	0	0	0	0	0	0	0	0	0	0	0	0
hsa-miR-4662a-3p	0	0	0	0	0	0	0	0	0	0	0	0
hsa-miR-4662b	0	0	0	0	0	0	0	0	0	0	0	0
hsa-miR-4663	0	0	0	0	0	0	0	0	0	0	0	0
hsa-miR-4664-5p	0	0	0	0	0	0	0	0	0	0	0	0
hsa-miR-4664-3p	0	0	0	0	0	0	0	0	0	0	0	0
hsa-miR-4665-5p	0	0	0	0	0	0	0	0	0	0	0	0
hsa-miR-4665-3p	0	0	0	0	0	0	0	0	0	0	0	0
hsa-miR-4666a-5p	0	0	0	0	0	0	0	0	0	0	0	0
hsa-miR-4666a-3p	0	0	0	0	0	0	0	0	0	0	0	0
hsa-miR-4666b	0	0	0	0	0	0	0	0	0	0	0	0
hsa-miR-4667-5p	0	0	0	0	0	0	0	0	0	0	0	0
hsa-miR-4667-3p	0	0	0	0	0	0	0	0	0	0	0	0
hsa-miR-4668-3p	0	0	0	0	0	0	0	0	0	0	0	0
hsa-miR-4668-5p	0	0	0	0	0	0	0	0	0	0	0	0
hsa-miR-4669	0	0	0	0	0	0	0	0	0	0	0	0
hsa-miR-4670-3p	0	0	0	0	0	0	0	0	0	0	0	0
hsa-miR-4670-5p	0	0	0	0	0	0	0	0	0	0	0	0
hsa-miR-4671-5p	0	0	0	0	0	0	0	0	0	0	0	0
hsa-miR-4671-3p	0	0	0	0	0	0	0	0	0	0	0	0
hsa-miR-4672	0	0	0	0	0	0	0	0	0	0	0	0
hsa-miR-4673	0	0	0	0	0	0	0	0	0	0	0	0
hsa-miR-4674	0	0	0	0	0	0	0	0	0	0	0	0
hsa-miR-4675	0	0	0	0	0	0	0	0	0	0	0	0
hsa-miR-4676-3p	0	0	0	0	0	0	0	0	0	0	0	0
hsa-miR-4676-5p	0	0	0	0	0	0	0	0	0	0	0	0
hsa-miR-4677-3p	0	0	0	0	0	0	0	0	0	0	0	0
hsa-miR-4677-5p	0	0	0	0	0	0	0	0	0	0	0	0
hsa-miR-4678	0	0	0	0	0	0	0	0	0	0	0	0
hsa-miR-4679	0	0	0	0	0	0	0	0	0	0	0	0
hsa-miR-4680-3p	0	0	0	0	0	0	0	0	0	0	0	0
hsa-miR-4680-5p	0	0	0	0	0	0	0	0	0	0	0	0
hsa-miR-4681	0	0	0	0	0	0	0	0	0	0	0	0
hsa-miR-4682	0	0	0	0	0	0	0	0	0	0	0	0
hsa-miR-4683	0	0	0	0	0	0	0	0	0	0	0	0
hsa-miR-4684-5p	0	0	0	0	0	0	0	0	0	0	0	0
hsa-miR-4684-3p	0	0	0	0	0	0	0	0	0	0	0	0
hsa-miR-4685-3p	0	0	0	0	0	0	0	0	0	0	0	0
hsa-miR-4685-5p	0	0	0	0	0	0	0	0	0	0	0	0
hsa-miR-4686	0	0	0	0	0	0	0	0	0	0	0	0
hsa-miR-4687-3p	0	0	0	0	0	0	0	0	0	0	0	0
hsa-miR-4687-5p	0	0	0	0	0	0	0	0	0	0	0	0
hsa-miR-4688	0	0	0	0	0	0	0	0	0	0	0	0
hsa-miR-4689	0	0	0	0	0	0	0	0	0	0	0	0
hsa-miR-4690-3p	0	0	0	0	0	0	0	0	0	0	0	0
hsa-miR-4690-5p	0	0	0	0	0	0	0	0	0	0	0	0
hsa-miR-4691-5p	0	0	0	0	0	0	0	0	0	0	0	0
hsa-miR-4691-3p	0	0	0	0	0	0	0	0	0	0	0	0
hsa-miR-4692	0	0	0	0	0	0	0	0	0	0	0	0
hsa-miR-4693-3p	0	0	0	0	0	0	0	0	0	0	0	0
hsa-miR-4693-5p	0	0	0	0	0	0	0	0	0	0	0	0
hsa-miR-4694-3p	0	0	0	0	0	0	0	0	0	0	0	0
hsa-miR-4694-5p	0	0	0	0	0	0	0	0	0	0	0	0
hsa-miR-4695-5p	0	0	0	0	0	0	0	0	0	0	0	0
hsa-miR-4695-3p	0	0	0	0	0	0	0	0	0	0	0	0
hsa-miR-4696	0	0	0	0	0	0	0	0	0	0	0	0
hsa-miR-4697-5p	0	0	0	0	0	0	0	0	0	0	0	0
hsa-miR-4697-3p	0	0	0	0	0	0	0	0	0	0	0	0
hsa-miR-4698	0	0	0	0	0	0	0	0	0	0	0	0
hsa-miR-4699-3p	0	0	0	0	0	0	0	0	0	0	0	0
hsa-miR-4699-5p	0	0	0	0	0	0	0	0	0	0	0	0
hsa-miR-4700-5p	0	0	0	0	0	0	0	0	0	0	0	0
hsa-miR-4700-3p	0	0	0	0	0	0	0	0	0	0	0	0
hsa-miR-4701-5p	0	0	0	0	0	0	0	0	0	0	0	0
hsa-miR-4701-3p	0	0	0	0	0	0	0	0	0	0	0	0
hsa-miR-4703-3p	0	0	0	0	0	0	0	0	0	0	0	0
hsa-miR-4703-5p	0	0	0	0	0	0	0	0	0	0	0	0
hsa-miR-4704-3p	0	0	0	0	0	0	0	0	0	0	0	0
hsa-miR-4704-5p	0	0	0	0	0	0	0	0	0	0	0	0
hsa-miR-4705	0	0	0	0	0	0	0	0	0	0	0	0
hsa-miR-4706	0	0	0	0	0	0	0	0	0	0	0	0
hsa-miR-4707-5p	0	0	0	0	0	0	0	0	0	0	0	0
hsa-miR-4707-3p	0	0	0	0	0	0	0	0	0	0	0	0
hsa-miR-4708-3p	0	0	0	0	0	0	0	0	0	0	0	0
hsa-miR-4708-5p	0	0	0	0	0	0	0	0	0	0	0	0
hsa-miR-4709-3p	0	0	0	0	0	0	0	0	0	0	0	0
hsa-miR-4709-5p	0	0	0	0	0	0	0	0	0	0	0	0
hsa-miR-4710	0	0	0	0	0	0	0	0	0	0	0	0
hsa-miR-4711-3p	0	0	0	0	0	0	0	0	0	0	0	0
hsa-miR-4711-5p	0	0	0	0	0	0	0	0	0	0	0	0
hsa-miR-4712-5p	0	0	0	0	0	0	0	0	0	0	0	0
hsa-miR-4712-3p	0	0	0	0	0	0	0	0	0	0	0	0
hsa-miR-4713-5p	0	0	0	0	0	0	0	0	0	0	0	0
hsa-miR-4713-3p	0	0	0	0	0	0	0	0	0	0	0	0
hsa-miR-4714-5p	0	0	0	0	0	0	0	0	0	0	0	0
hsa-miR-4714-3p	0	0	0	0	0	0	0	0	0	0	0	0
hsa-miR-4715-3p	0	0	0	0	0	0	0	0	0	0	0	0
hsa-miR-4715-5p	0	0	0	0	0	0	0	0	0	0	0	0
hsa-miR-4716-3p	0	0	0	0	0	0	0	0	0	0	0	0
hsa-miR-4716-5p	0	0	0	0	0	0	0	0	0	0	0	0
hsa-miR-4717-5p	0	0	0	0	0	0	0	0	0	0	0	0
hsa-miR-4717-3p	0	0	0	0	0	0	0	0	0	0	0	0
hsa-miR-4718	0	0	0	0	0	0	0	0	0	0	0	0
hsa-miR-4719	0	0	0	0	0	0	0	0	0	0	0	0
hsa-miR-4720-5p	0	0	0	0	0	0	0	0	0	0	0	0
hsa-miR-4720-3p	0	0	0	0	0	0	0	0	0	0	0	0
hsa-miR-4721	0	0	0	0	0	0	0	0	0	0	0	0
hsa-miR-4722-5p	0	0	0	0	0	0	0	0	0	0	0	0
hsa-miR-4722-3p	0	0	0	0	0	0	0	0	0	0	0	0
hsa-miR-4723-3p	0	0	0	0	0	0	0	0	0	0	0	0
hsa-miR-4723-5p	0	0	0	0	0	0	0	0	0	0	0	0
hsa-miR-4724-3p	0	0	0	0	0	0	0	0	0	0	0	0
hsa-miR-4724-5p	0	0	0	0	0	0	0	0	0	0	0	0
hsa-miR-4725-3p	0	0	0	0	0	0	0	0	0	0	0	0
hsa-miR-4725-5p	0	0	0	0	0	0	0	0	0	0	0	0
hsa-miR-4726-5p	0	0	0	0	0	0	0	0	0	0	0	0
hsa-miR-4726-3p	0	0	0	0	0	0	0	0	0	0	0	0
hsa-miR-4727-3p	0	0	0	0	0	0	0	0	0	0	0	0
hsa-miR-4727-5p	0	0	0	0	0	0	0	0	0	0	0	0
hsa-miR-4728-5p	0	0	0	0	0	0	0	0	0	0	0	0
hsa-miR-4728-3p	0	0	0	0	0	0	0	0	0	0	0	0
hsa-miR-4729	0	0	0	0	0	0	0	0	0	0	0	0
hsa-miR-4730	0	0	0	0	0	0	0	0	0	0	0	0
hsa-miR-4731-3p	0	0	0	0	0	0	0	0	0	0	0	0
hsa-miR-4731-5p	0	0	0	0	0	0	0	0	0	0	0	0
hsa-miR-4732-3p	0	0	0	0	0	0	0	0	0	0	0	0
hsa-miR-4732-5p	0	0	0	0	0	0	0	0	0	0	0	0
hsa-miR-4733-5p	0	0	0	0	0	0	0	0	0	0	0	0
hsa-miR-4733-3p	0	0	0	0	0	0	0	0	0	0	0	0
hsa-miR-4734	0	0	0	0	0	0	0	0	0	0	0	0
hsa-miR-4735-5p	0	0	0	0	0	0	0	0	0	0	0	0
hsa-miR-4735-3p	0	0	0	0	0	0	0	0	0	0	0	0
hsa-miR-4736	0	0	0	0	0	0	0	0	0	0	0	0
hsa-miR-4737	0	0	0	0	0	0	0	0	0	0	0	0
hsa-miR-4738-3p	0	0	0	0	0	0	0	0	0	0	0	0
hsa-miR-4738-5p	0	0	0	0	0	0	0	0	0	0	0	0
hsa-miR-4739	0	0	0	0	0	0	0	0	0	0	0	0
hsa-miR-4740-5p	0	0	0	0	0	0	0	0	0	0	0	0
hsa-miR-4740-3p	0	0	0	0	0	0	0	0	0	0	0	0
hsa-miR-4741	0	0	0	0	0	0	0	0	0	0	0	0
hsa-miR-4742-5p	0	0	0	0	0	0	0	0	0	0	0	0
hsa-miR-4742-3p	0	0	0	0	0	0	0	0	0	0	0	0
hsa-miR-4743-3p	0	0	0	0	0	0	0	0	0	0	0	0
hsa-miR-4743-5p	0	0	0	0	0	0	0	0	0	0	0	0
hsa-miR-4744	0	0	0	0	0	0	0	0	0	0	0	0
hsa-miR-4745-5p	0	0	0	0	0	0	0	0	0	0	0	0
hsa-miR-4745-3p	0	0	0	0	0	0	0	0	0	0	0	0
hsa-miR-4746-3p	0	0	0	0	0	0	0	0	0	0	0	0
hsa-miR-4746-5p	0	0	0	0	0	0	0	0	0	0	0	0
hsa-miR-4747-5p	0	0	0	0	0	0	0	0	0	0	0	0
hsa-miR-4747-3p	0	0	0	0	0	0	0	0	0	0	0	0
hsa-miR-4748	0	0	0	0	0	0	0	0	0	0	0	0
hsa-miR-4749-5p	0	0	0	0	0	0	0	0	0	0	0	0
hsa-miR-4749-3p	0	0	0	0	0	0	0	0	0	0	0	0
hsa-miR-4750-5p	0	0	0	0	0	0	0	0	0	0	0	0
hsa-miR-4750-3p	0	0	0	0	0	0	0	0	0	0	0	0
hsa-miR-4751	0	0	0	0	0	0	0	0	0	0	0	0
hsa-miR-4752	0	0	0	0	0	0	0	0	0	0	0	0
hsa-miR-4753-3p	0	0	0	0	0	0	0	0	0	0	0	0
hsa-miR-4753-5p	0	0	0	0	0	0	0	0	0	0	0	0
hsa-miR-4754	0	0	0	0	0	0	0	0	0	0	0	0
hsa-miR-4755-5p	0	0	0	0	0	0	0	0	0	0	0	0
hsa-miR-4755-3p	0	0	0	0	0	0	0	0	0	0	0	0
hsa-miR-4756-3p	0	0	0	0	0	0	0	0	0	0	0	0
hsa-miR-4756-5p	0	0	0	0	0	0	0	0	0	0	0	0
hsa-miR-4757-3p	0	0	0	0	0	0	0	0	0	0	0	0
hsa-miR-4757-5p	0	0	0	0	0	0	0	0	0	0	0	0
hsa-miR-4758-5p	0	0	0	0	0	0	0	0	0	0	0	0
hsa-miR-4758-3p	0	0	0	0	0	0	0	0	0	0	0	0
hsa-miR-4759	0	0	0	0	0	0	0	0	0	0	0	0
hsa-miR-4760-5p	0	0	0	0	0	0	0	0	0	0	0	0
hsa-miR-4760-3p	0	0	0	0	0	0	0	0	0	0	0	0
hsa-miR-4761-5p	0	0	0	0	0	0	0	0	0	0	0	0
hsa-miR-4761-3p	0	0	0	0	0	0	0	0	0	0	0	0
hsa-miR-4762-5p	0	0	0	0	0	0	0	0	0	0	0	0
hsa-miR-4762-3p	0	0	0	0	0	0	0	0	0	0	0	0
hsa-miR-4763-5p	0	0	0	0	0	0	0	0	0	0	0	0
hsa-miR-4763-3p	0	0	0	0	0	0	0	0	0	0	0	0
hsa-miR-4764-5p	0	0	0	0	0	0	0	0	0	0	0	0
hsa-miR-4764-3p	0	0	0	0	0	0	0	0	0	0	0	0
hsa-miR-4765	0	0	0	0	0	0	0	0	0	0	0	0
hsa-miR-4766-5p	0	0	0	0	0	0	0	0	0	0	0	0
hsa-miR-4766-3p	0	0	0	0	0	0	0	0	0	0	0	0
hsa-miR-4767	0	0	0	0	0	0	0	0	0	0	0	0
hsa-miR-4768-5p	0	0	0	0	0	0	0	0	0	0	0	0
hsa-miR-4768-3p	0	0	0	0	0	0	0	0	0	0	0	0
hsa-miR-4769-5p	0	0	0	0	0	0	0	0	0	0	0	0
hsa-miR-4769-3p	0	0	0	0	0	0	0	0	0	0	0	0
hsa-miR-4770	0	0	0	0	0	0	0	0	0	0	0	0
hsa-miR-4771	0	0	0	0	0	0	0	0	0	0	0	0
hsa-miR-4772-3p	0	0	0	0	0	0	0	0	0	0	0	0
hsa-miR-4772-5p	0	0	0	0	0	0	0	0	0	0	0	0
hsa-miR-4773	0	0	0	0	0	0	0	0	0	0	0	0
hsa-miR-4774-3p	0	0	0	0	0	0	0	0	0	0	0	0
hsa-miR-4774-5p	0	0	0	0	0	0	0	0	0	0	0	0
hsa-miR-4775	0	0	0	0	0	0	0	0	0	0	0	0
hsa-miR-4776-3p	0	0	0	0	0	0	0	0	0	0	0	0
hsa-miR-4776-5p	0	0	0	0	0	0	0	0	0	0	0	0
hsa-miR-4777-5p	0	0	0	0	0	0	0	0	0	0	0	0
hsa-miR-4777-3p	0	0	0	0	0	0	0	0	0	0	0	0
hsa-miR-4778-3p	0	0	0	0	0	0	0	0	0	0	0	0
hsa-miR-4778-5p	0	0	0	0	0	0	0	0	0	0	0	0
hsa-miR-4779	0	0	0	0	0	0	0	0	0	0	0	0
hsa-miR-4780	0	0	0	0	0	0	0	0	0	0	0	0
hsa-miR-4781-5p	0	0	0	0	0	0	0	0	0	0	0	0
hsa-miR-4781-3p	0	0	0	0	0	0	0	0	0	0	0	0
hsa-miR-4782-3p	0	0	0	0	0	0	0	0	0	0	0	0
hsa-miR-4782-5p	0	0	0	0	0	0	0	0	0	0	0	0
hsa-miR-4783-3p	0	0	0	0	0	0	0	0	0	0	0	0
hsa-miR-4783-5p	0	0	0	0	0	0	0	0	0	0	0	0
hsa-miR-4784	0	0	0	0	0	0	0	0	0	0	0	0
hsa-miR-4785	0	0	0	0	0	0	0	0	0	0	0	0
hsa-miR-4786-5p	0	0	0	0	0	0	0	0	0	0	0	0
hsa-miR-4786-3p	0	0	0	0	0	0	0	0	0	0	0	0
hsa-miR-4787-3p	0	0	0	0	0	0	0	0	0	0	0	0
hsa-miR-4787-5p	0	0	0	0	0	0	0	0	0	0	0	0
hsa-miR-4788	0	0	0	0	0	0	0	0	0	0	0	0
hsa-miR-4789-5p	0	0	0	0	0	0	0	0	0	0	0	0
hsa-miR-4789-3p	0	0	0	0	0	0	0	0	0	0	0	0
hsa-miR-4790-5p	0	0	0	0	0	0	0	0	0	0	0	0
hsa-miR-4790-3p	0	0	0	0	0	0	0	0	0	0	0	0
hsa-miR-4791	0	0	0	0	0	0	0	0	0	0	0	0
hsa-miR-4793-3p	0	0	0	0	0	0	0	0	0	0	0	0
hsa-miR-4793-5p	0	0	0	0	0	0	0	0	0	0	0	0
hsa-miR-4794	0	0	0	0	0	0	0	0	0	0	0	0
hsa-miR-4795-5p	0	0	0	0	0	0	0	0	0	0	0	0
hsa-miR-4795-3p	0	0	0	0	0	0	0	0	0	0	0	0
hsa-miR-4796-5p	0	0	0	0	0	0	0	0	0	0	0	0
hsa-miR-4796-3p	0	0	0	0	0	0	0	0	0	0	0	0
hsa-miR-4797-3p	0	0	0	0	0	0	0	0	0	0	0	0
hsa-miR-4797-5p	0	0	0	0	0	0	0	0	0	0	0	0
hsa-miR-4798-5p	0	0	0	0	0	0	0	0	0	0	0	0
hsa-miR-4798-3p	0	0	0	0	0	0	0	0	0	0	0	0
hsa-miR-4799-5p	0	0	0	0	0	0	0	0	0	0	0	0
hsa-miR-4799-3p	0	0	0	0	0	0	0	0	0	0	0	0
hsa-miR-4800-3p	0	0	0	0	0	0	0	0	0	0	0	0
hsa-miR-4800-5p	0	0	0	0	0	0	0	0	0	0	0	0
hsa-miR-4801	0	0	0	0	0	0	0	0	0	0	0	0
hsa-miR-4802-5p	0	0	0	0	0	0	0	0	0	0	0	0
hsa-miR-4802-3p	0	0	0	0	0	0	0	0	0	0	0	0
hsa-miR-4803	0	0	0	0	0	0	0	0	0	0	0	0
hsa-miR-4804-3p	0	0	0	0	0	0	0	0	0	0	0	0
hsa-miR-4804-5p	0	0	0	0	0	0	0	0	0	0	0	0
hsa-miR-483-3p	0	0	0	0	1	0	0	0	0	1	0	0
hsa-miR-483-5p	0	0	0	0	0	0	0	0	0	0	0	0
hsa-miR-484	13474	11015	15159	7355	12839	10241	18361	6650	8849	12198	13924	7203
hsa-miR-485-5p	0	0	0	0	0	0	0	0	0	0	0	0
hsa-miR-485-3p	0	0	0	0	0	0	0	0	0	0	0	0
hsa-miR-486-3p	1	0	0	4	1	2	0	1	2	0	2	0
hsa-miR-486-5p	2732075	1372839	4130973	1957223	3637278	2010083	1341248	795162	1279228	2802956	1432631	1914630
hsa-miR-487a-3p	0	0	0	0	0	0	0	0	0	0	0	0
hsa-miR-487a-5p	0	0	0	0	0	0	0	0	0	0	0	0
hsa-miR-487b-3p	0	0	0	0	0	0	0	0	0	0	0	0
hsa-miR-487b-5p	0	0	0	0	0	0	0	0	0	0	0	0
hsa-miR-488-5p	0	0	0	0	0	0	0	0	0	0	0	0
hsa-miR-488-3p	0	0	0	0	0	0	0	0	0	0	0	0
hsa-miR-489-3p	0	0	0	0	0	0	0	0	0	0	0	0
hsa-miR-489-5p	0	0	0	0	0	0	0	0	0	0	0	0
hsa-miR-490-3p	0	0	0	0	0	0	0	0	0	0	0	0
hsa-miR-490-5p	0	0	0	0	0	0	0	0	0	0	0	0
hsa-miR-491-5p	4	4	5	2	4	1	4	3	2	1	3	0
hsa-miR-491-3p	3	7	12	4	13	14	15	21	1	5	6	6
hsa-miR-492	0	0	0	0	0	0	0	0	0	0	0	0
hsa-miR-493-3p	0	0	0	0	0	0	0	0	0	0	0	0
hsa-miR-493-5p	0	0	0	0	0	0	0	0	0	0	0	0
hsa-miR-494-5p	0	0	0	0	0	0	0	0	0	0	0	0
hsa-miR-494-3p	0	0	0	0	0	0	0	0	0	0	0	0
hsa-miR-495-5p	0	0	0	0	0	0	0	0	0	0	0	0
hsa-miR-495-3p	0	1	0	0	0	0	0	0	0	0	0	0
hsa-miR-496	0	0	0	0	0	0	0	0	0	0	0	0
hsa-miR-497-3p	0	0	0	0	0	0	0	0	0	0	0	0
hsa-miR-497-5p	0	0	0	0	0	0	0	1	0	0	0	1
hsa-miR-498-5p	0	0	0	0	0	0	0	0	0	0	0	0
hsa-miR-498-3p	0	0	0	0	0	0	0	0	0	0	0	0
hsa-miR-4999-5p	0	0	0	0	0	0	0	0	0	0	0	0
hsa-miR-4999-3p	0	0	0	0	0	0	0	0	0	0	0	0
hsa-miR-499a-5p	25	47	4	43	5	11	51	76	12	29	61	23
hsa-miR-499a-3p	0	0	0	1	1	6	1	1	0	0	0	0
hsa-miR-499b-3p	0	0	0	0	0	0	0	0	0	0	0	0
hsa-miR-499b-5p	0	0	0	0	0	0	0	0	0	0	0	0
hsa-miR-5000-3p	0	0	0	0	0	0	0	0	0	0	0	0
hsa-miR-5000-5p	0	0	0	0	0	0	0	0	0	0	0	0
hsa-miR-5001-5p	0	0	0	0	0	0	0	0	0	0	0	0
hsa-miR-5001-3p	0	0	0	0	0	0	0	0	0	0	0	0
hsa-miR-5002-5p	0	0	0	0	0	0	0	0	0	0	0	0
hsa-miR-5002-3p	0	0	0	0	0	0	0	0	0	0	0	0
hsa-miR-5003-3p	0	0	0	0	0	0	0	0	0	0	0	0
hsa-miR-5003-5p	0	0	0	0	0	0	0	0	0	0	0	0
hsa-miR-5004-3p	0	0	0	0	0	0	0	0	0	0	0	0
hsa-miR-5004-5p	0	0	0	0	0	0	0	0	0	0	0	0
hsa-miR-5006-5p	0	0	0	0	0	0	0	0	0	0	0	0
hsa-miR-5006-3p	0	0	0	0	0	0	0	0	0	0	0	0
hsa-miR-5007-3p	0	0	0	0	0	0	0	0	0	0	0	0
hsa-miR-5007-5p	0	0	0	0	0	0	0	0	0	0	0	0
hsa-miR-5008-5p	0	0	0	0	0	0	0	0	0	0	0	0
hsa-miR-5008-3p	0	0	0	0	0	0	0	0	0	0	0	0
hsa-miR-5009-3p	0	0	0	0	0	0	0	0	0	0	0	0
hsa-miR-5009-5p	0	0	0	0	0	0	0	0	0	0	0	0
hsa-miR-500a-3p	94	99	49	69	51	37	63	128	67	62	140	53
hsa-miR-500a-5p	11	19	9	12	7	11	12	21	7	11	18	10
hsa-miR-500b-5p	9	14	5	9	5	9	10	14	3	9	17	9
hsa-miR-500b-3p	0	0	0	0	0	0	0	0	0	0	0	0
hsa-miR-501-3p	0	0	0	0	0	0	1	1	0	0	1	0
hsa-miR-501-5p	0	0	0	0	0	0	0	0	0	0	0	0
hsa-miR-5010-5p	0	0	0	0	0	0	0	0	0	0	0	0
hsa-miR-5010-3p	0	0	0	0	0	0	0	0	0	0	0	0
hsa-miR-5011-3p	0	0	0	0	0	0	0	0	0	0	0	0
hsa-miR-5011-5p	0	0	0	0	0	0	0	0	0	0	0	0
hsa-miR-502-3p	143	151	64	113	70	57	76	195	100	93	219	74
hsa-miR-502-5p	5	3	1	4	2	1	1	6	4	1	5	1
hsa-miR-503-3p	0	0	0	0	0	0	0	0	0	0	0	0
hsa-miR-503-5p	1	2	1	3	1	0	3	4	1	2	2	0
hsa-miR-504-3p	0	0	0	0	0	0	0	0	0	0	0	0
hsa-miR-504-5p	12	21	34	8	15	13	12	13	9	6	37	16
hsa-miR-5047	0	0	0	0	0	0	0	0	0	0	0	0
hsa-miR-505-3p	848	1190	1042	1186	951	365	726	1014	627	466	869	734
hsa-miR-505-5p	38	46	32	58	36	33	45	18	32	40	35	59
hsa-miR-506-3p	0	0	0	0	0	0	0	0	0	0	0	0
hsa-miR-506-5p	0	0	0	0	0	0	0	0	0	0	0	0
hsa-miR-507	0	0	0	0	0	0	0	0	0	0	0	0
hsa-miR-508-5p	0	0	0	0	0	0	0	0	0	0	0	0
hsa-miR-508-3p	0	0	0	0	0	0	0	0	0	0	0	0
hsa-miR-5087	0	0	0	0	0	0	0	0	0	0	0	0
hsa-miR-5088-5p	0	0	0	0	0	0	0	0	0	0	0	0
hsa-miR-5088-3p	0	0	0	0	0	0	0	0	0	0	0	0
hsa-miR-5089-5p	0	0	0	0	0	0	0	0	0	0	0	0
hsa-miR-5089-3p	0	0	0	0	0	0	0	0	0	0	0	0
hsa-miR-509-5p	0	0	0	0	0	0	0	0	0	0	0	0
hsa-miR-509-3p	0	0	0	0	0	0	0	0	0	0	0	0
hsa-miR-509-3-5p	0	0	0	0	0	0	0	0	0	0	0	0
hsa-miR-5090	0	0	0	0	0	0	0	0	0	0	0	0
hsa-miR-5091	0	0	0	0	0	0	0	0	0	0	0	0
hsa-miR-5092	0	0	0	0	0	0	0	0	0	0	0	0
hsa-miR-5093	0	0	0	0	0	0	0	0	0	0	0	0
hsa-miR-5094	0	0	0	0	0	0	0	0	0	0	0	0
hsa-miR-510-5p	0	0	0	0	0	0	0	0	0	0	0	0
hsa-miR-510-3p	0	0	0	0	0	0	0	0	0	0	0	0
hsa-miR-5100	10	5	22	23	10	2	18	12	7	18	7	20
hsa-miR-511-3p	0	0	0	0	0	0	0	0	0	0	0	0
hsa-miR-511-5p	0	0	0	0	0	0	0	0	0	0	0	0
hsa-miR-512-3p	0	0	0	0	0	0	0	0	0	0	0	0
hsa-miR-512-5p	0	0	0	0	0	0	0	0	0	0	0	0
hsa-miR-513a-3p	0	0	0	0	0	0	0	0	0	0	0	0
hsa-miR-513a-5p	0	0	0	0	0	0	0	0	0	0	0	0
hsa-miR-513b-3p	0	0	0	0	0	0	0	0	0	0	0	0
hsa-miR-513b-5p	0	0	0	0	0	0	0	0	0	0	0	0
hsa-miR-513c-5p	0	0	0	0	0	0	0	0	0	0	0	0
hsa-miR-513c-3p	0	0	0	0	0	0	0	0	0	0	0	0
hsa-miR-514a-5p	0	0	0	0	0	0	0	0	0	0	0	0
hsa-miR-514a-3p	0	0	0	0	0	0	0	0	0	0	0	0
hsa-miR-514b-5p	0	0	0	0	0	0	0	0	0	0	0	0
hsa-miR-514b-3p	0	0	0	0	0	0	0	0	0	0	0	0
hsa-miR-515-5p	0	0	0	0	0	0	0	0	0	0	0	0
hsa-miR-515-3p	0	0	0	0	0	0	0	0	0	0	0	0
hsa-miR-516a-5p	0	0	0	0	0	0	0	0	0	0	0	0
hsa-miR-516a-3p	0	0	0	0	0	0	0	0	0	0	0	0
hsa-miR-516b-3p	0	0	0	0	0	0	0	0	0	0	0	0
hsa-miR-516b-5p	0	0	0	0	0	0	0	0	0	0	0	0
hsa-miR-517a-3p	0	0	0	0	0	0	0	0	0	0	0	0
hsa-miR-517-5p	0	0	0	0	0	0	0	0	0	0	0	0
hsa-miR-517b-3p	0	0	0	0	0	0	0	0	0	0	0	0
hsa-miR-517c-3p	0	0	0	0	0	0	0	0	0	0	0	0
hsa-miR-5186	0	0	0	0	0	0	0	0	0	0	0	0
hsa-miR-5187-5p	0	0	0	0	0	0	0	0	0	0	0	0
hsa-miR-5187-3p	0	0	0	0	0	0	0	0	0	0	0	0
hsa-miR-5188	0	0	0	0	0	0	0	0	0	0	0	0
hsa-miR-5189-3p	0	0	0	0	0	0	0	0	0	0	0	0
hsa-miR-5189-5p	0	0	0	0	0	0	0	0	0	0	0	0
hsa-miR-518a-3p	0	0	0	0	0	0	0	0	0	0	0	0
hsa-miR-518b	0	0	0	0	0	0	0	0	0	0	0	0
hsa-miR-518c-5p	0	0	0	0	0	0	0	0	0	0	0	0
hsa-miR-518c-3p	0	0	0	0	0	0	0	0	0	0	0	0
hsa-miR-520c-5p	0	0	0	0	0	0	0	0	0	0	0	0
hsa-miR-518d-3p	0	0	0	0	0	0	0	0	0	0	0	0
hsa-miR-522-5p	0	0	0	0	0	0	0	0	0	0	0	0
hsa-miR-518e-3p	0	0	0	0	0	0	0	0	0	0	0	0
hsa-miR-518e-5p	0	0	0	0	0	0	0	0	0	0	0	0
hsa-miR-523-5p	0	0	0	0	0	0	0	0	0	0	0	0
hsa-miR-518f-3p	0	0	0	0	0	0	0	0	0	0	0	0
hsa-miR-518f-5p	0	0	0	0	0	0	0	0	0	0	0	0
hsa-miR-5190	0	0	0	0	0	0	0	0	0	0	0	0
hsa-miR-5191	0	0	0	0	0	0	0	0	0	0	0	0
hsa-miR-5192	0	0	0	0	0	0	0	0	0	0	0	0
hsa-miR-5193	0	0	0	0	0	0	0	0	0	0	0	0
hsa-miR-5194	0	0	0	0	0	0	0	0	0	0	0	0
hsa-miR-5195-5p	0	0	0	0	0	0	0	0	0	0	0	0
hsa-miR-5195-3p	0	0	0	0	0	0	0	0	0	0	0	0
hsa-miR-5196-3p	0	0	0	0	0	0	0	0	0	0	0	0
hsa-miR-5196-5p	0	0	0	0	0	0	0	0	0	0	0	0
hsa-miR-5197-5p	0	0	0	0	0	0	0	0	0	0	0	0
hsa-miR-5197-3p	0	0	0	0	0	0	0	0	0	0	0	0
hsa-miR-519a-3p	0	0	0	0	0	0	0	0	0	0	0	0
hsa-miR-519a-5p	0	0	0	0	0	0	0	0	0	0	0	0
hsa-miR-519a-2-5p	0	0	0	0	0	0	0	0	0	0	0	0
hsa-miR-520b-5p	0	0	0	0	0	0	0	0	0	0	0	0
hsa-miR-519b-3p	0	0	0	0	0	0	0	0	0	0	0	0
hsa-miR-519b-5p	0	0	0	0	0	0	0	0	0	0	0	0
hsa-miR-519c-3p	0	0	0	0	0	0	0	0	0	0	0	0
hsa-miR-519d-3p	0	0	0	0	0	0	0	0	0	0	0	0
hsa-miR-519d-5p	0	0	0	0	0	0	0	0	0	0	0	0
hsa-miR-519e-5p	0	0	0	0	0	0	0	0	0	0	0	0
hsa-miR-519e-3p	0	0	0	0	0	0	0	0	0	0	0	0
hsa-miR-520a-3p	0	0	0	0	0	0	0	0	0	0	0	0
hsa-miR-520a-5p	0	0	0	0	0	0	0	0	0	0	0	0
hsa-miR-526a-5p	0	0	0	0	0	0	0	0	0	0	0	0
hsa-miR-520f-3p	0	0	0	0	0	0	0	0	0	0	0	0
hsa-miR-520b-3p	0	0	0	0	0	0	0	0	0	0	0	0
hsa-miR-520c-3p	0	0	0	0	0	0	0	0	0	0	0	0
hsa-miR-520d-5p	0	0	0	0	0	0	0	0	0	0	0	0
hsa-miR-520d-3p	0	0	0	0	0	0	0	0	0	0	0	0
hsa-miR-520e-3p	0	0	0	0	0	0	0	0	0	0	0	0
hsa-miR-520e-5p	0	0	0	0	0	0	0	0	0	0	0	0
hsa-miR-520f-5p	0	0	0	0	0	0	0	0	0	0	0	0
hsa-miR-520h	0	0	0	0	0	0	0	0	0	0	0	0
hsa-miR-520g-3p	0	0	0	0	0	0	0	0	0	0	0	0
hsa-miR-520g-5p	0	0	0	0	0	0	0	0	0	0	0	0
hsa-miR-521	0	0	0	0	0	0	0	0	0	0	0	0
hsa-miR-522-3p	0	0	0	0	0	0	0	0	0	0	0	0
hsa-miR-523-3p	0	0	0	0	0	0	0	0	0	0	0	0
hsa-miR-519c-5p	0	0	0	0	0	0	0	0	0	0	0	0
hsa-miR-524-3p	0	0	0	0	0	0	0	0	0	0	0	0
hsa-miR-524-5p	0	0	0	0	0	0	0	0	0	0	0	0
hsa-miR-525-5p	0	0	0	0	0	0	0	0	0	0	0	0
hsa-miR-525-3p	0	0	0	0	0	0	0	0	0	0	0	0
hsa-miR-526a-3p	0	0	0	0	0	0	0	0	0	0	0	0
hsa-miR-518d-5p	0	0	0	0	0	0	0	0	0	0	0	0
hsa-miR-526b-5p	0	0	0	0	0	0	0	0	0	0	0	0
hsa-miR-526b-3p	0	0	0	0	0	0	0	0	0	0	0	0
hsa-miR-518a-5p	0	0	0	0	0	0	0	0	0	0	0	0
hsa-miR-527	0	0	0	0	0	0	0	0	0	0	0	0
hsa-miR-532-3p	103	117	134	111	208	88	93	109	115	114	217	124
hsa-miR-532-5p	87	86	22	41	70	35	94	49	61	63	121	67
hsa-miR-539-3p	0	0	0	0	0	0	0	0	0	0	0	0
hsa-miR-539-5p	0	0	0	0	0	0	0	0	0	0	0	0
hsa-miR-541-5p	0	0	0	0	0	0	0	0	0	0	0	0
hsa-miR-541-3p	0	0	0	0	0	0	0	0	0	0	0	0
hsa-miR-542-3p	5	3	0	0	0	0	0	6	1	2	2	1
hsa-miR-542-5p	0	0	0	0	0	0	7	0	4	0	0	0
hsa-miR-543	0	0	0	0	0	0	0	0	0	0	0	0
hsa-miR-544a	0	0	0	0	0	0	0	0	0	0	0	0
hsa-miR-544b	0	0	0	0	0	0	0	0	0	0	0	0
hsa-miR-545-5p	0	0	0	0	0	0	0	0	0	0	0	0
hsa-miR-545-3p	0	0	0	0	0	0	0	0	0	0	0	0
hsa-miR-548a-3p	0	0	0	0	0	0	0	0	0	0	0	0
hsa-miR-548a-5p	0	0	0	0	0	0	0	0	0	0	0	0
hsa-miR-548t-3p	0	0	0	0	0	0	0	0	0	0	0	0
hsa-miR-548aa	0	0	0	0	0	0	0	0	0	0	0	0
hsa-miR-548ab	0	0	0	0	0	0	0	0	0	0	0	0
hsa-miR-548ac	0	0	0	0	0	0	0	0	0	0	0	0
hsa-miR-548ad-3p	0	0	0	0	0	0	0	0	0	0	0	0
hsa-miR-548ae-3p	0	0	0	0	0	0	0	0	0	0	0	0
hsa-miR-548ag	0	0	0	0	0	0	0	0	0	0	0	0
hsa-miR-548ah-3p	0	0	0	0	0	0	0	0	0	0	0	0
hsa-miR-548ah-5p	0	0	0	0	0	0	0	0	0	0	0	0
hsa-miR-548ai	0	0	0	0	0	0	0	0	0	0	0	0
hsa-miR-548aj-3p	0	0	0	0	0	0	0	0	0	0	0	0
hsa-miR-548g-5p	0	0	0	0	0	0	0	0	0	0	0	0
hsa-miR-548ak	0	0	0	0	0	0	0	0	0	0	0	0
hsa-miR-548al	0	0	0	0	0	0	0	0	0	0	0	0
hsa-miR-548am-5p	0	0	0	0	0	0	0	0	0	0	0	0
hsa-miR-548am-3p	0	0	0	0	0	0	0	0	0	0	0	0
hsa-miR-548an	0	0	0	0	0	0	0	0	0	0	0	0
hsa-miR-548ao-3p	0	0	0	0	0	0	0	0	0	0	0	0
hsa-miR-548ao-5p	0	0	0	0	0	0	0	0	0	0	0	0
hsa-miR-548aq-3p	0	0	0	0	0	0	0	0	0	0	0	0
hsa-miR-548aq-5p	0	0	0	0	0	0	0	0	0	0	0	0
hsa-miR-548ar-5p	0	0	0	0	0	0	0	0	0	0	0	0
hsa-miR-548ar-3p	0	0	0	0	0	0	0	0	0	0	0	0
hsa-miR-548as-5p	0	0	0	0	0	0	0	0	0	0	0	0
hsa-miR-548as-3p	0	0	0	0	0	0	0	0	0	0	0	0
hsa-miR-548at-3p	0	0	0	0	0	0	0	0	0	0	0	0
hsa-miR-548at-5p	0	0	0	0	0	0	0	0	0	0	0	0
hsa-miR-548au-5p	0	0	0	0	0	0	0	0	0	0	0	0
hsa-miR-548au-3p	0	0	0	0	0	0	0	0	0	0	0	0
hsa-miR-548av-3p	0	0	0	0	0	0	0	0	0	0	0	0
hsa-miR-548av-5p	0	0	0	0	0	0	0	0	0	0	0	0
hsa-miR-548aw	0	0	0	0	0	0	0	0	0	0	0	0
hsa-miR-548ax	0	0	0	0	0	0	0	0	0	0	0	0
hsa-miR-548ad-5p	0	0	0	0	0	0	0	0	0	0	0	0
hsa-miR-548ay-3p	0	0	0	0	0	0	0	0	0	0	0	0
hsa-miR-548az-3p	0	0	0	0	0	0	0	0	0	0	0	0
hsa-miR-548az-5p	0	0	0	0	0	0	0	0	0	0	0	0
hsa-miR-548b-3p	0	0	0	0	0	0	0	0	0	0	0	0
hsa-miR-548b-5p	0	0	0	0	0	0	0	0	0	0	0	0
hsa-miR-548ba	0	0	0	0	0	0	0	0	0	0	0	0
hsa-miR-548bb-3p	0	0	0	0	0	0	0	0	0	0	0	0
hsa-miR-548bb-5p	0	0	0	0	0	0	0	0	0	0	0	0
hsa-miR-548bc	0	0	0	0	0	0	0	0	0	0	0	0
hsa-miR-548o-5p	0	0	0	0	0	0	0	0	0	0	0	0
hsa-miR-548c-3p	0	0	0	0	0	0	0	0	0	0	0	0
hsa-miR-548ay-5p	0	0	0	0	0	0	0	0	0	0	0	0
hsa-miR-548ae-5p	0	0	0	0	0	0	0	0	0	0	0	0
hsa-miR-548d-3p	0	0	0	0	0	0	0	0	0	0	0	0
hsa-miR-548d-5p	0	0	0	0	0	0	0	0	0	0	0	0
hsa-miR-548e-3p	0	0	0	0	0	0	0	0	0	0	0	0
hsa-miR-548e-5p	0	0	0	0	0	0	0	0	0	0	0	0
hsa-miR-548f-5p	0	0	0	0	0	0	0	0	0	0	0	0
hsa-miR-548f-3p	0	0	0	0	0	0	0	0	0	0	0	0
hsa-miR-548g-3p	0	0	0	0	0	0	0	0	0	0	0	0
hsa-miR-548h-5p	0	0	0	0	0	0	0	0	0	0	0	0
hsa-miR-548z	0	0	0	0	0	0	0	0	0	0	0	0
hsa-miR-548i	0	0	0	0	0	0	0	0	0	0	0	0
hsa-miR-548j-5p	0	0	0	0	0	0	0	0	0	0	0	0
hsa-miR-548ap-5p	0	0	0	0	0	0	0	0	0	0	0	0
hsa-miR-548j-3p	0	0	0	0	0	0	0	0	0	0	0	0
hsa-miR-548k	0	0	0	0	0	0	0	0	0	0	0	0
hsa-miR-548l	0	0	0	0	0	0	0	0	0	0	0	0
hsa-miR-548m	0	0	0	0	0	0	0	0	0	0	0	0
hsa-miR-548n	0	0	0	0	0	0	0	0	0	0	0	0
hsa-miR-548o-3p	0	0	0	0	0	0	0	0	0	0	0	0
hsa-miR-548c-5p	0	0	0	0	0	0	0	0	0	0	0	0
hsa-miR-548p	0	0	0	0	0	0	0	0	0	0	0	0
hsa-miR-548q	0	0	0	0	0	0	0	0	0	0	0	0
hsa-miR-548s	0	0	0	0	0	0	0	0	0	0	0	0
hsa-miR-548ap-3p	0	0	0	0	0	0	0	0	0	0	0	0
hsa-miR-548t-5p	0	0	0	0	0	0	0	0	0	0	0	0
hsa-miR-548u	0	0	0	0	0	0	0	0	0	0	0	0
hsa-miR-548v	0	0	0	0	0	0	0	0	0	0	0	0
hsa-miR-548w	0	0	0	0	0	0	0	0	0	0	0	0
hsa-miR-548x-5p	0	0	0	0	0	0	0	0	0	0	0	0
hsa-miR-548aj-5p	0	0	0	0	0	0	0	0	0	0	0	0
hsa-miR-548x-3p	0	0	0	0	0	0	0	0	0	0	0	0
hsa-miR-548y	0	0	0	0	0	0	0	0	0	0	0	0
hsa-miR-548h-3p	0	0	0	0	0	0	0	0	0	0	0	0
hsa-miR-549a-3p	0	0	0	0	0	0	0	0	0	0	0	0
hsa-miR-549a-5p	0	0	0	0	0	0	0	0	0	0	0	0
hsa-miR-550a-5p	0	0	0	0	0	0	0	0	0	0	0	0
hsa-miR-550a-3p	0	0	0	0	0	0	0	0	0	0	0	0
hsa-miR-550a-3-5p	0	0	0	0	0	0	0	0	0	0	0	0
hsa-miR-550b-3p	0	0	0	0	0	0	0	0	0	0	0	0
hsa-miR-550b-2-5p	0	0	0	0	0	0	0	0	0	0	0	0
hsa-miR-551a	0	0	0	0	0	0	0	0	0	0	0	0
hsa-miR-551b-3p	0	0	0	0	0	0	0	0	0	0	0	0
hsa-miR-551b-5p	0	0	0	0	0	0	0	0	0	0	0	0
hsa-miR-552-3p	0	0	0	0	0	0	0	0	0	0	0	0
hsa-miR-552-5p	0	0	0	0	0	0	0	0	0	0	0	0
hsa-miR-553	0	0	0	0	0	0	0	0	0	0	0	0
hsa-miR-554	0	0	0	0	0	0	0	0	0	0	0	0
hsa-miR-555	0	0	0	0	0	0	0	0	0	0	0	0
hsa-miR-556-3p	0	0	0	0	0	0	0	0	0	0	0	0
hsa-miR-556-5p	0	0	0	0	0	0	0	0	0	0	0	0
hsa-miR-557	0	0	0	0	0	0	0	0	0	0	0	0
hsa-miR-5571-3p	0	0	0	0	0	0	0	0	0	0	0	0
hsa-miR-5571-5p	0	0	0	0	0	0	0	0	0	0	0	0
hsa-miR-5572	0	0	0	0	0	0	0	0	0	0	0	0
hsa-miR-5579-5p	0	0	0	0	0	0	0	0	0	0	0	0
hsa-miR-5579-3p	0	0	0	0	0	0	0	0	0	0	0	0
hsa-miR-558	0	0	0	0	0	0	0	0	0	0	0	0
hsa-miR-5580-5p	0	0	0	0	0	0	0	0	0	0	0	0
hsa-miR-5580-3p	0	0	0	0	0	0	0	0	0	0	0	0
hsa-miR-5581-5p	0	0	0	0	0	0	0	0	0	0	0	0
hsa-miR-5581-3p	0	0	0	0	0	0	0	0	0	0	0	0
hsa-miR-5582-3p	0	0	0	0	0	0	0	0	0	0	0	0
hsa-miR-5582-5p	0	0	0	0	0	0	0	0	0	0	0	0
hsa-miR-5583-3p	0	0	0	0	0	0	0	0	0	0	0	0
hsa-miR-5583-5p	0	0	0	0	0	0	0	0	0	0	0	0
hsa-miR-5584-5p	0	0	0	0	0	0	0	0	0	0	0	0
hsa-miR-5584-3p	0	0	0	0	0	0	0	0	0	0	0	0
hsa-miR-5585-5p	0	0	0	0	0	0	0	0	0	0	0	0
hsa-miR-5585-3p	0	0	0	0	0	0	0	0	0	0	0	0
hsa-miR-5586-5p	0	0	0	0	0	0	0	0	0	0	0	0
hsa-miR-5586-3p	0	0	0	0	0	0	0	0	0	0	0	0
hsa-miR-5587-3p	0	0	0	0	0	0	0	0	0	0	0	0
hsa-miR-5587-5p	0	0	0	0	0	0	0	0	0	0	0	0
hsa-miR-5588-3p	0	0	0	0	0	0	0	0	0	0	0	0
hsa-miR-5588-5p	0	0	0	0	0	0	0	0	0	0	0	0
hsa-miR-5589-5p	0	0	0	0	0	0	0	0	0	0	0	0
hsa-miR-5589-3p	0	0	0	0	0	0	0	0	0	0	0	0
hsa-miR-559	0	0	0	0	0	0	0	0	0	0	0	0
hsa-miR-5590-3p	0	0	0	0	0	0	0	0	0	0	0	0
hsa-miR-5590-5p	0	0	0	0	0	0	0	0	0	0	0	0
hsa-miR-5591-5p	0	0	0	0	0	0	0	0	0	0	0	0
hsa-miR-5591-3p	0	0	0	0	0	0	0	0	0	0	0	0
hsa-miR-561-3p	0	0	0	0	0	0	0	0	0	0	0	0
hsa-miR-561-5p	0	0	0	0	0	0	0	0	0	0	0	0
hsa-miR-562	0	0	0	0	0	0	0	0	0	0	0	0
hsa-miR-563	0	0	0	0	0	0	0	0	0	0	0	0
hsa-miR-564	0	0	0	0	0	0	0	0	0	0	0	0
hsa-miR-567	0	0	0	0	0	0	0	0	0	0	0	0
hsa-miR-568	0	0	0	0	0	0	0	0	0	0	0	0
hsa-miR-5680	0	0	0	0	0	0	0	0	0	0	0	0
hsa-miR-5681a	0	0	0	0	0	0	0	0	0	0	0	0
hsa-miR-5681b	0	0	0	0	0	0	0	0	0	0	0	0
hsa-miR-5682	0	0	0	0	0	0	0	0	0	0	0	0
hsa-miR-5683	0	0	0	0	0	0	0	0	0	0	0	0
hsa-miR-5684	0	0	0	0	0	0	0	0	0	0	0	0
hsa-miR-5685	0	0	0	0	0	0	0	0	0	0	0	0
hsa-miR-5687	0	0	0	0	0	0	0	0	0	0	0	0
hsa-miR-5688	0	0	0	0	0	0	0	0	0	0	0	0
hsa-miR-5689	0	0	0	0	0	0	0	0	0	0	0	0
hsa-miR-569	0	0	0	0	0	0	0	0	0	0	0	0
hsa-miR-5690	0	0	0	0	0	0	0	0	0	0	0	0
hsa-miR-5691	0	0	0	0	0	0	0	0	0	0	0	0
hsa-miR-5692a	0	0	0	0	0	0	0	0	0	0	0	0
hsa-miR-5692c	0	0	0	0	0	0	0	0	0	0	0	0
hsa-miR-5692b	0	0	0	0	0	0	0	0	0	0	0	0
hsa-miR-5693	0	0	0	0	0	0	0	0	0	0	0	0
hsa-miR-5694	0	0	0	0	0	0	0	0	0	0	0	0
hsa-miR-5695	0	0	0	0	0	0	0	0	0	0	0	0
hsa-miR-5696	0	0	0	0	0	0	0	0	0	0	0	0
hsa-miR-5697	0	0	0	0	0	0	0	0	0	0	0	0
hsa-miR-5698	0	0	0	0	0	0	0	0	0	0	0	0
hsa-miR-5699-5p	0	0	0	0	0	0	0	0	0	0	0	0
hsa-miR-5699-3p	0	0	0	0	0	0	0	0	0	0	0	0
hsa-miR-570-5p	0	0	0	0	0	0	0	0	0	0	0	0
hsa-miR-570-3p	0	0	0	0	0	0	0	0	0	0	0	0
hsa-miR-5700	0	0	0	0	0	0	0	0	0	0	0	0
hsa-miR-5701	0	0	0	0	0	0	0	0	0	0	0	0
hsa-miR-5702	0	0	0	0	0	0	0	0	0	0	0	0
hsa-miR-5703	0	0	0	0	0	0	0	0	0	0	0	0
hsa-miR-5704	0	0	0	0	0	0	0	0	0	0	0	0
hsa-miR-5705	0	0	0	0	0	0	0	0	0	0	0	0
hsa-miR-5706	0	0	0	0	0	0	0	0	0	0	0	0
hsa-miR-5707	0	0	0	0	0	0	0	0	0	0	0	0
hsa-miR-5708	0	0	0	0	0	0	0	0	0	0	0	0
hsa-miR-571	0	0	0	0	0	0	0	0	0	0	0	0
hsa-miR-572	0	0	0	0	0	0	0	0	0	0	0	0
hsa-miR-573	0	0	0	0	0	0	0	0	0	0	0	0
hsa-miR-5739	0	0	0	0	0	0	0	0	0	0	0	0
hsa-miR-574-3p	113	308	191	279	177	162	229	190	199	196	108	100
hsa-miR-574-5p	3	3	7	5	5	2	1	4	2	3	3	7
hsa-miR-575	0	0	0	0	0	0	0	0	0	0	0	0
hsa-miR-576-3p	0	0	0	0	0	0	0	0	0	0	0	0
hsa-miR-576-5p	0	0	0	0	0	0	0	0	0	0	0	0
hsa-miR-577	0	0	0	0	0	0	0	0	0	0	0	0
hsa-miR-578	0	0	0	0	0	0	0	0	0	0	0	0
hsa-miR-5787	0	0	0	0	0	0	0	0	0	0	0	0
hsa-miR-579-5p	0	0	0	0	0	0	0	0	0	0	0	0
hsa-miR-579-3p	0	0	0	0	0	0	0	0	0	0	0	0
hsa-miR-580-5p	0	0	0	0	0	0	0	0	0	0	0	0
hsa-miR-580-3p	0	0	0	0	0	0	0	0	0	0	0	0
hsa-miR-581	0	0	0	0	0	0	0	0	0	0	0	0
hsa-miR-582-5p	1	5	0	2	0	1	1	5	1	1	2	0
hsa-miR-582-3p	0	0	0	0	0	0	0	0	0	0	0	0
hsa-miR-583	0	0	0	0	0	0	0	0	0	0	0	0
hsa-miR-584-5p	0	0	0	0	0	0	0	0	0	0	0	0
hsa-miR-584-3p	0	0	0	0	0	0	0	0	0	0	0	0
hsa-miR-585-3p	0	0	0	0	0	0	0	0	0	0	0	0
hsa-miR-585-5p	0	0	0	0	0	0	0	0	0	0	0	0
hsa-miR-586	0	0	0	0	0	0	0	0	0	0	0	0
hsa-miR-587	0	0	0	0	0	0	0	0	0	0	0	0
hsa-miR-588	0	0	0	0	0	0	0	0	0	0	0	0
hsa-miR-589-5p	0	0	0	0	0	0	0	0	0	0	0	0
hsa-miR-589-3p	0	0	0	0	0	0	0	0	0	0	0	0
hsa-miR-590-5p	0	0	0	0	0	1	0	0	0	0	0	0
hsa-miR-590-3p	0	0	0	11	0	4	0	4	1	3	1	1
hsa-miR-591	0	0	0	0	0	0	0	0	0	0	0	0
hsa-miR-592	0	0	0	0	0	0	0	0	0	0	0	0
hsa-miR-593-5p	0	0	0	0	0	0	0	0	0	0	0	0
hsa-miR-593-3p	0	0	0	0	0	0	0	0	0	0	0	0
hsa-miR-595	0	0	0	0	0	0	0	0	0	0	0	0
hsa-miR-596	0	0	0	0	0	0	0	0	0	0	0	0
hsa-miR-597-3p	0	0	0	0	0	0	0	0	0	0	0	0
hsa-miR-597-5p	0	0	0	0	0	0	0	0	0	0	0	0
hsa-miR-598-3p	0	0	0	0	0	0	0	0	0	0	0	0
hsa-miR-598-5p	0	0	0	0	0	0	0	0	0	0	0	0
hsa-miR-599	0	0	0	0	0	0	0	0	0	0	1	0
hsa-miR-600	0	0	0	0	0	0	0	0	0	0	0	0
hsa-miR-601	0	0	0	0	0	0	0	0	0	0	0	0
hsa-miR-602	0	0	0	0	0	0	0	0	0	0	0	0
hsa-miR-603	0	0	0	0	0	0	0	0	0	0	0	0
hsa-miR-604	0	0	0	0	0	0	0	0	0	0	0	0
hsa-miR-605-5p	0	0	0	0	0	0	0	0	0	0	0	0
hsa-miR-605-3p	0	0	0	0	0	0	0	0	0	0	0	0
hsa-miR-606	0	0	0	0	0	0	0	0	0	0	0	0
hsa-miR-6068	0	0	0	0	0	0	0	0	0	0	0	0
hsa-miR-6069	0	0	0	0	0	0	0	0	0	0	0	0
hsa-miR-607	0	0	0	0	0	0	0	0	0	0	0	0
hsa-miR-6070	0	0	0	0	0	0	0	0	0	0	0	0
hsa-miR-6071	0	0	0	0	0	0	0	0	0	0	0	0
hsa-miR-6072	0	0	0	0	0	0	0	0	0	0	0	0
hsa-miR-6073	0	0	0	0	0	0	0	0	0	0	0	0
hsa-miR-6074	0	0	0	0	0	0	0	0	0	0	0	0
hsa-miR-6075	0	0	0	0	0	0	0	0	0	0	0	0
hsa-miR-6076	0	0	0	0	0	0	0	0	0	0	0	0
hsa-miR-6077	0	0	0	0	0	0	0	0	0	0	0	0
hsa-miR-6078	0	0	0	0	0	0	0	0	0	0	0	0
hsa-miR-6079	0	0	0	0	0	0	0	0	0	0	0	0
hsa-miR-608	0	0	0	0	0	0	0	0	0	0	0	0
hsa-miR-6080	0	0	0	0	0	0	0	0	0	0	0	0
[truncated: 715 more rows]

## Sheet: miRNAs in other feline paper
List of miRNAs previously identified in another publication that were also identified in the present study.
Provided information state the coordinates in the different reference genomes used, as well as chromosome and strand-orientation. Presequence and mature and star sequences has been stated as well.
Novel predicted miRNA this study	Coordinate FelCat 8.0	Chromosome	Strand	Presequence	5' sequence	3' sequence	Novel predicted Laganà et al., 2017	Coordinate FelCat 6.2	Chromosome	Strand	Presequence	5' sequence	3' sequence
gi|753571881|ref|NC_018730.2|_5950	28953261..28953317	chrC1	+	aucccagccuggcucucugccggcagagcaugagcagggcagccuagaugggaaga	aucccagccuggcucucugc	cagggcagccuagaugggaaga	chrC1_18846	28038280..28038336	chrC1	+	AUCCCAGCCUGGCUCUCUGCCGGCAGAGCAUGAGCAGGGCAGCCUAGAUGGGAAGA	AUCCCAGCCUGGCUCUCUGC	-
gi|753572100|ref|NC_018725.2|_1972	4506516..4506572	chrA3	+	gagggccccccccaauccuguugugcucaauucagaggguuggguggaggcuuucc	gagggccccccccaauccugu	aggguuggguggaggcuuucc	chrA3_6244	4439772..4439829	chrA3	+	GAGGGCCCCCCCCAAUCCUGUUGUGCUCAAUUCAGAGGGUUGGGUGGAGGCUUUCCU	GAGGGCCCCCCCCAAUCCUGU	AGGGUUGGGUGGAGGCUUUCCU
gi|753572096|ref|NC_018726.2|_3211	142681050..142681109	chrB1	-	uacccagucaccccugaagugaggauuuuuaaaaugacuuuucaggggggucugggcgg	uacccagucaccccugaaguga	uuucaggggggucugggcgg	chrB1_11053	142215465..142215526	chrB1	-	UACCCAGUCACCCCUGAAGUGAGGAUUUUUAAAAUGACUUUUCAGGGGGGUCUGGGCGGCU	UACCCAGUCACCCCUGAAGUGA	UUUCAGGGGGGUCUGGGCGGCU
gi|753571830|ref|NC_018738.2|_11372	10810487..10810542	chrE3	+	uggaaggccuggcuuugcagcguggacucgacccugcagacccggccuuggcaag	uggaaggccuggcuuugcagcgu	ccugcagacccggccuuggcaag	chrE3_33656	10542799..10542855	chrE3	+	UGGAAGGCCUGGCUUUGCAGCGUGGACUCGACCCUGCAGACCCGGCCUUGGCAAGC	UGGAAGGCCUGGCUUUGCAGCGU	-
gi|753571822|ref|NC_018739.2|_12254	57954294..57954357	chrF1	-	aacgggcuaggaaaaaugauuggauagaaaauauuauucuauucauuuaucucccagccuaca	uauucauuuaucucccagccuaca	aacgggcuaggaaaaaugauugga	chrF1_35334	56624665..56624727	chrF1	-	ACGGGCUAGGAAAAAUGAUUGGAUAGAAAAUAUUAUUCUAUUCAUUUAUCUCCCAGCCUACA	-	UAUUCAUUUAUCUCCCAGCCUACA

## Sheet: SimpleModel_breed_all_RS10
Statistical result table for breed based on DESeq2 model ~breed , restricted to row sum of ≥ 10 counts
Groups: NFO vs DOM, n=12
Out of 334 normalized miRNA with nonzero total read count
	baseMean	log2FoldChange	lfcSE	stat	pvalue	padj
hsa-miR-125b-5p	133.312420881609	4.00684397295139	1.0921796490739	3.66866749105694	0.000243817939307601	0.0385235415890495
hsa-miR-375-3p	16.9559038282872	-1.53354439927544	0.42500253704758	-3.60831822305983	0.000308188332712396	0.0385235415890495
_1436	3.57677514859733	-4.29301374272788	1.27106852130729	-3.37748411730986	0.00073152177517097	0.0609601479309142
hsa-miR-144-5p	154.863255104978	1.26458042381463	0.429880525193748	2.94170205371522	0.00326413818804019	0.0906705052233385
hsa-miR-151a-3p	936.003223285487	-0.680137731722264	0.221535269808601	-3.07011038156534	0.00213979671753284	0.0906705052233385
hsa-miR-330-5p	70.1507625805849	-0.978275946951819	0.321115934267179	-3.04648833196132	0.00231531465203283	0.0906705052233385
hsa-miR-331-3p	179.226579716097	-0.551959837224757	0.186399581956929	-2.96116456608951	0.00306478132432645	0.0906705052233385
hsa-miR-3613-5p	10.8354117216856	1.91234800488639	0.646434472214798	2.95830140112168	0.00309339499373204	0.0906705052233385
hsa-miR-99a-5p	471.574450757589	4.47802035368837	1.4744922770613	3.03699139246303	0.00238952279084018	0.0906705052233385
hsa-let-7c-5p	107.078476095953	1.09011300879388	0.380068250734412	2.8682032942437	0.00412810188683233	0.0990119414777484
hsa-miR-3059-5p	27.058941259084	-1.75220360911786	0.614689544348085	-2.85055053437777	0.00436436145514075	0.0990119414777484
hsa-miR-98-5p	398.553965141357	1.03867233649279	0.367887438608091	2.82334276055367	0.00475257319093192	0.0990119414777484
hsa-miR-26b-5p	3963.9459457594	0.648516957680137	0.23281262234475	2.78557473022151	0.00534329218972263	0.102755619033128
hsa-miR-326	494.570699186739	-0.840414781910765	0.304464007252701	-2.76030913963906	0.00577466890582858	0.103119087604082
hsa-let-7f-5p	6626.72426527197	1.01844923579397	0.384452970412307	2.64908666124164	0.00807096326448996	0.131286776270719
hsa-miR-423-3p	6668.25844743787	-0.516237301296047	0.195881351343422	-2.6354591580848	0.00840235368132603	0.131286776270719
hsa-miR-615-3p	15.8381991734961	-1.35770207324584	0.537235705255653	-2.5271999979967	0.01149760070744	0.169082363344706
hsa-let-7a-5p	16487.42304325	0.81698333383228	0.342927307704755	2.38238050886185	0.0172011133848893	0.238904352567907
hsa-let-7e-5p	111.784981337639	0.850680547067422	0.363016271510904	2.3433675397712	0.0191105468100608	0.247526625449218
hsa-miR-15b-3p	1636.58167341412	0.51880351391354	0.222655181410407	2.33007608728072	0.0198021300359374	0.247526625449218
hsa-miR-450b-5p	12.4134546063926	1.18595406820268	0.555308433725298	2.13566730879032	0.0327065408511006	0.356075786324523
hsa-miR-491-3p	8.9442089941115	-1.19325371726634	0.55306191034684	-2.15754094603626	0.0309635403334957	0.356075786324523
hsa-miR-766-3p	7.71749107267178	-1.59453713002675	0.746847071535987	-2.13502494794199	0.0327589723418561	0.356075786324523
hsa-miR-1343-3p	2543.72373084744	-0.787741071092321	0.371968000421394	-2.11776569543592	0.0341949159498815	0.356197041144599
hsa-miR-28-3p	178.309729510694	-0.540095920521898	0.262929845735627	-2.05414459134836	0.0399616993198283	0.357135036245584
hsa-miR-29a-3p	1927.18591025523	-0.571883204498299	0.27845696360881	-2.05375795629844	0.0399991240595054	0.357135036245584
hsa-miR-330-3p	103.517009032487	-0.631830635492839	0.301365943243292	-2.0965561957436	0.0360328803950165	0.357135036245584
hsa-miR-92b-3p	95.4778087549568	-0.767993507153072	0.373237515149686	-2.05765357441379	0.0396233999094713	0.357135036245584
hsa-let-7g-5p	4148.02184235963	0.574235335175778	0.30186111688289	1.90231634039358	0.0571298107070418	0.475071288327711
hsa-miR-101-3p	41.0553263886208	0.717545245804857	0.377210924741063	1.90223877078167	0.057139946311818	0.475071288327711
hsa-miR-103a-3p	910.224748436102	0.588427122088145	0.311522851256099	1.88887306249135	0.0589088397526362	0.475071288327711
hsa-miR-22-3p	1294.5649218853	-0.548012586917034	0.295694628345526	-1.85330585808501	0.0638385320086008	0.498738531317194
hsa-miR-2114-5p	12.066234030103	-0.715102966489704	0.390938912311043	-1.82919362583366	0.0673706070021867	0.510383386380202
_12355	59.9138558624507	0.925455004683668	0.516807921970383	1.79071365848123	0.0733392567623853	0.539259240899892
hsa-miR-450a-5p	7.12505396494269	1.08494317284607	0.615855719494521	1.7616840089373	0.0781227011240109	0.558019293742935
hsa-miR-145-5p	1423.27299110364	-0.472893456797658	0.273598601506309	-1.72842059204295	0.0839128462918717	0.563612690283622
hsa-miR-182-5p	12.2384495262249	0.861332916908214	0.501153917736264	1.71869935847034	0.0856691289231105	0.563612690283622
hsa-miR-19b-3p	70.8584919627271	0.637796735355227	0.367222794860802	1.7368113970076	0.0824204667005798	0.563612690283622
_9127	3.3133600136948	-1.3784153588138	0.816609297276794	-1.68797411860299	0.0914161972670147	0.586001264532146
hsa-miR-3200-5p	4.82215585112261	1.06381103874003	0.637118369347211	1.6697227547057	0.0949742295481636	0.593588934676023
hsa-miR-362-5p	35.4639788649007	0.457735266771726	0.277177737299587	1.65141425581732	0.0986540158666619	0.601548877235743
_10850	12.6696430716715	-0.698768170823107	0.444232217357954	-1.57297949927853	0.115723565248456	0.640233703846369
hsa-miR-340-5p	13.4846213860511	0.906987114456939	0.574425123301222	1.57894750362673	0.114348098727284	0.640233703846369
hsa-miR-486-5p	2226837.71034392	-0.676723104176222	0.432670246189908	-1.56406203138635	0.117803001507732	0.640233703846369
hsa-miR-532-5p	63.4088001963859	0.474882458618808	0.298707785240196	1.58978935964775	0.111882293097998	0.640233703846369
hsa-miR-93-5p	2157.49349590367	0.507276942211715	0.322474993749698	1.57307373298364	0.115701746269144	0.640233703846369
hsa-miR-30c-5p	27879.070918039	0.261992502170983	0.16899004982691	1.55034277130122	0.121059266574387	0.643932269012695
_11534	220.741653225414	0.440726107485204	0.314173424761464	1.40281154531076	0.160673043282982	0.650352678286673
_3674	3.50721374107111	-0.9910423987515	0.707062239261026	-1.4016338926362	0.161024600649845	0.650352678286673
_5462	22.0354230396902	0.558345671266855	0.376835243058153	1.48167052193866	0.138427984322593	0.650352678286673
_5950	103.669930736236	-0.452034281363315	0.312514445668917	-1.44644283689275	0.148053034251643	0.650352678286673
hsa-miR-151a-5p	9667.51553543078	0.295926485331598	0.212573958926618	1.39211071208282	0.163888874928242	0.650352678286673
hsa-miR-18a-3p	1403.55564159715	-0.320754968415385	0.227912595777452	-1.40735955080161	0.159320799097952	0.650352678286673
hsa-miR-19a-3p	3.2393402356299	1.11252996114563	0.743240642851706	1.49686373026779	0.134428719370571	0.650352678286673
hsa-miR-20a-5p	48.6339919442073	0.766594220425585	0.534903414565748	1.43314512405559	0.151816368201177	0.650352678286673
hsa-miR-223-3p	13010.2825000522	0.53176990058908	0.351889004347161	1.51118646510607	0.130740949842577	0.650352678286673
hsa-miR-23a-3p	10174.2090847572	-0.362145792444849	0.238602323934345	-1.51777982072169	0.129069913810493	0.650352678286673
hsa-miR-25-5p	4.38293801957656	1.09021239397989	0.757741937375559	1.43876475644973	0.150217184997834	0.650352678286673
hsa-miR-26b-3p	113.085958613844	-0.249245351278755	0.178543810516049	-1.39598987250444	0.162717544906184	0.650352678286673
hsa-miR-27a-3p	103.540614221553	-0.710792933216544	0.506183871339724	-1.4042188490425	0.160253690647233	0.650352678286673
hsa-miR-3200-3p	20.5321272200218	-0.518878764924389	0.366674929592619	-1.41509201488324	0.157041519122222	0.650352678286673
hsa-miR-328-3p	153.347099183989	-0.473410679192797	0.338261597159742	-1.39954012861008	0.161651073558129	0.650352678286673
hsa-miR-425-3p	70.712954264544	0.444398423058727	0.296726387559649	1.49767072188479	0.134218822275262	0.650352678286673
_9523	20.3481040749443	0.538398107397501	0.396809896736126	1.35681622818881	0.174839609802071	0.662271249250268
hsa-miR-185-5p	212.026080347379	0.347331019477426	0.255837180382157	1.35762526368763	0.174582622316434	0.662271249250268
hsa-miR-374b-5p	713.733353678947	0.308546341748718	0.225929472970761	1.36567548134213	0.172040843355983	0.662271249250268
hsa-miR-106b-5p	140.77715293925	0.454608560175988	0.342133124092233	1.32874757854032	0.183931262170427	0.676217875626569
hsa-miR-92a-3p	509533.084829698	-0.385463928935624	0.288614125892733	-1.33556847830409	0.18169035888725	0.676217875626569
hsa-miR-1249-3p	307.053578802569	-0.490282192035187	0.378853157286275	-1.29412196415909	0.195623295910242	0.708780057645803
hsa-miR-425-5p	29801.2445637226	-0.23729622219414	0.18957909649017	-1.25170035403373	0.210679071041599	0.741827714935207
hsa-miR-7977	19.1877094154623	-0.540731576834752	0.42986154793687	-1.25792032208976	0.208420573353824	0.741827714935207
_1951	130.399186981957	-0.393571247624919	0.321063300346016	-1.22583692125746	0.220260050104385	0.755929756238294
hsa-let-7i-5p	2729.25408220403	0.324468646221763	0.266700461135438	1.21660324410534	0.223755207846535	0.755929756238294
hsa-miR-4286	65.1703100886176	-0.31999832052489	0.26213451714571	-1.22074087765792	0.222184145230051	0.755929756238294
hsa-miR-1271-5p	1813.8103927588	0.253094427869958	0.211383849872895	1.19732149841222	0.231181268097656	0.761528021466176
hsa-miR-363-3p	20.1923985334993	-0.498774417316476	0.419590173029342	-1.18871806199712	0.234550630611582	0.761528021466176
hsa-miR-7-1-3p	50.1303773992667	0.383975911133723	0.321570670216794	1.19406384566994	0.232452994402606	0.761528021466176
hsa-let-7a-3p	48.0845580029215	0.403360211524542	0.344875994298871	1.16958042366668	0.242169859169134	0.762284216688854
hsa-miR-10a-5p	3938.89435819465	-0.390401472440244	0.341587217323733	-1.14290422076962	0.253078359940699	0.762284216688854
hsa-miR-135b-5p	26.3735733228208	-0.81585650992568	0.709296449970292	-1.15023346015598	0.250047728355104	0.762284216688854
hsa-miR-222-3p	141.984012777079	-0.450040286652546	0.386722606056572	-1.16372893542901	0.244533879312368	0.762284216688854
hsa-miR-25-3p	81764.0529104203	0.184554293685356	0.160532311950354	1.1496395426139	0.250292364544373	0.762284216688854
hsa-miR-340-3p	540.114217849284	-0.277549906728476	0.236086878577947	-1.17562614407153	0.239744303503948	0.762284216688854
_10147	71.6986073988744	-0.65395625074262	0.601423856651058	-1.08734670816699	0.276883613547229	0.81285016346113
hsa-miR-155-5p	111.711481642231	0.445357197087984	0.41192063247938	1.08117234722463	0.279620456230629	0.81285016346113
hsa-miR-30b-5p	2012.96978463986	0.267028962625844	0.244118995060053	1.09384754168824	0.27402184920033	0.81285016346113
_2620	5.87559629286534	0.74942937899582	0.699463084973781	1.0714352123728	0.283973787109364	0.813863455035454
hsa-miR-143-3p	1611.91859927751	-0.593001728341539	0.558760067475523	-1.06128151036405	0.288561985905255	0.813863455035454
hsa-miR-148b-5p	19.0802499131081	-0.496700213477939	0.475517096785428	-1.04454753958525	0.296232136488273	0.813863455035454
hsa-miR-151b	2653.75745484431	0.24109150756356	0.228300175619646	1.05602856813052	0.290955163176297	0.813863455035454
hsa-miR-7-5p	124.938089199815	0.318346572561732	0.304778762430851	1.04451691457327	0.296246297632905	0.813863455035454
hsa-miR-145-3p	107.364704201654	-0.478893254516707	0.470485144368061	-1.01787114906665	0.308739194107404	0.829944070181195
hsa-miR-3613-3p	12.4845213322864	0.551459587245199	0.541659778325388	1.01809218500607	0.308634148919315	0.829944070181195
hsa-let-7b-5p	2133.8683284672	0.407777294293323	0.406769870907401	1.00247664209661	0.316113442285816	0.831877479699516
hsa-miR-215-5p	16.4834396853435	-0.581473585777782	0.578217733278496	-1.00563084165687	0.314593182166886	0.831877479699516
hsa-miR-105-5p	10.0036145017745	-0.498818817052643	0.505857731822361	-0.986085188923848	0.324091311029837	0.843987789140201
hsa-miR-15b-5p	8789.94834223408	0.214699897400192	0.220385207214731	0.974202851968194	0.329955828897084	0.850401620868773
_10243	46.9720102824891	-0.257589516815316	0.347409545105878	-0.741457799430387	0.4584159101409	0.867542828192453
_12917	40.1187033115199	0.197759306177279	0.262577296666542	0.753147011138675	0.451361577187808	0.867542828192453
_219	3.92141888664582	-0.507024064894276	0.672940451126663	-0.753445663795953	0.451182151311641	0.867542828192453
_3211	6.6580294808951	-0.383280740641591	0.51014984268483	-0.751310122187732	0.452466038848277	0.867542828192453
_4816	48.008029635804	-0.361280022925259	0.470850896631978	-0.767291780709169	0.442908054184579	0.867542828192453
_6079	4.5848988817421	0.541966077804417	0.665663075637203	0.814174764441639	0.415544840068626	0.867542828192453
_6272	17.0110147917127	-0.283250799356311	0.330752912246473	-0.856381875619696	0.391786586502379	0.867542828192453
hsa-let-7f-1-3p	17.1797471417765	0.31239271288172	0.345006265620092	0.905469679862901	0.365216615666147	0.867542828192453
hsa-miR-126-3p	62.391619729724	-0.365097202202314	0.469459427378849	-0.777697029625703	0.436747643730224	0.867542828192453
hsa-miR-1296-5p	7.87788507738435	-0.399478965011207	0.506089836752893	-0.789343978085573	0.429910989351695	0.867542828192453
hsa-miR-1306-5p	1729.76212273297	-0.282083578146306	0.383096435933859	-0.736325247867895	0.461532784598385	0.867542828192453
hsa-miR-139-5p	33.1415443284969	-0.279144534781356	0.344839752873653	-0.809490589339428	0.41823301370146	0.867542828192453
hsa-miR-150-5p	9267.84630115004	-0.370568004762443	0.441428892042185	-0.839473834728129	0.401203466066833	0.867542828192453
hsa-miR-152-3p	15.6588820781534	0.4802164040684	0.525465617470605	0.913887394535883	0.360776017930681	0.867542828192453
hsa-miR-16-5p	23003.4668108148	0.232179290989611	0.28708441556108	0.808749198509568	0.418659422735771	0.867542828192453
hsa-miR-16-2-3p	17.9235484629736	0.312870912279833	0.361907802843865	0.864504467218718	0.387310827379775	0.867542828192453
hsa-miR-17-5p	114.36751944062	0.401445916061368	0.443561973284556	0.905050342996445	0.365438717364133	0.867542828192453
hsa-miR-186-5p	17757.5200975846	0.184523148940671	0.233445181412735	0.790434601494002	0.429274001343648	0.867542828192453
hsa-miR-191-3p	45.0905195875759	-0.227795000290603	0.278056072533654	-0.819241235103872	0.4126487928878	0.867542828192453
hsa-miR-192-5p	46.6069249904677	-0.330002882343427	0.407447428327584	-0.809927513097733	0.417981837928541	0.867542828192453
hsa-miR-193b-5p	27.1267760413478	-0.512288636153216	0.584619846642593	-0.876276505314065	0.380879734338097	0.867542828192453
hsa-miR-195-5p	8.92337719811325	0.478189923690731	0.609545654392891	0.784502227592795	0.432745475358302	0.867542828192453
hsa-miR-196b-5p	11.3257191054053	0.697893860756367	0.739792663453636	0.943364127860272	0.345494685019189	0.867542828192453
hsa-miR-210-3p	3.56169856952565	0.500699624170892	0.671495981898533	0.74564798251697	0.455880089526381	0.867542828192453
hsa-miR-28-5p	120.399188565777	-0.285848422418191	0.375383883913237	-0.761482936982611	0.446368666635705	0.867542828192453
hsa-miR-29b-3p	378.857030385981	-0.309012122012372	0.400481147975609	-0.771602167978184	0.44035008984566	0.867542828192453
hsa-miR-3074-5p	20.6106621606569	0.335461996956128	0.356290044836391	0.941541875272357	0.346427240365384	0.867542828192453
hsa-miR-3074-3p	3.63711291547139	0.518493416646547	0.704021948059932	0.736473370006938	0.461442668044734	0.867542828192453
hsa-miR-324-3p	92.9862773500987	-0.231218409646554	0.289204623315543	-0.799497625576608	0.42400192290584	0.867542828192453
hsa-miR-361-3p	692.693160760282	-0.218836226846599	0.260845595389898	-0.838949289212628	0.401497766999402	0.867542828192453
hsa-miR-451a	4607241.00938247	0.264072241822396	0.315551496262324	0.836859418986458	0.402671593248206	0.867542828192453
hsa-miR-505-5p	39.757840128768	0.281054123946889	0.338674720032713	0.829864490386947	0.406615403604409	0.867542828192453
hsa-miR-574-3p	188.756830904697	-0.276789263384427	0.336005008073833	-0.823765291389962	0.410072932616761	0.867542828192453
hsa-miR-660-5p	3.7546794393945	0.665234441594299	0.765740268611309	0.868746843888358	0.384985613340462	0.867542828192453
hsa-miR-93-3p	460.175033963012	-0.312627519695103	0.358580964349401	-0.871846391127664	0.383292182595172	0.867542828192453
hsa-miR-99b-5p	22.8057693649173	0.349833515172572	0.435536316516832	0.803224672446005	0.421844887480429	0.867542828192453
hsa-miR-100-5p	5.35846112997686	0.448358605913876	0.616743147383466	0.726977847773483	0.467239526135487	0.871715533834863
hsa-miR-204-5p	47.3821750752689	0.749329590490993	1.03933707264003	0.720968788871945	0.470928717885436	0.872090218306363
_12254	127.570234312467	0.175877105742358	0.248095898788613	0.708907751402259	0.478381724567675	0.87749799252709
_2216	10.1168751388128	-0.28168078715884	0.432615404295108	-0.6511113204991	0.514974629362152	0.87749799252709
_8250	4.54814357060304	0.519392795886221	0.76879199222361	0.675596001441118	0.499297180923663	0.87749799252709
hsa-miR-106b-3p	1090.43516589856	0.130643545430497	0.201620527992441	0.647967479955192	0.517005983936958	0.87749799252709
hsa-miR-125a-5p	178.437113182728	-0.244552218349603	0.379428067834649	-0.644528539349324	0.519232757212435	0.87749799252709
hsa-miR-148b-3p	369.562526723248	0.205546582868992	0.317902196521251	0.646571760491913	0.51790913960205	0.87749799252709
hsa-miR-205-5p	7.90614036327175	-0.556612707455268	0.852703118496045	-0.652762603280956	0.513909336115425	0.87749799252709
hsa-miR-335-3p	27.4067304585903	-0.29856759734477	0.432228120214578	-0.690763935480522	0.489713902991116	0.87749799252709
hsa-miR-499a-5p	28.6355354889359	0.356297684172966	0.52877228433725	0.673820649695248	0.500425344868293	0.87749799252709
hsa-miR-502-3p	105.860639019156	0.181523038376091	0.281105714436269	0.645746525431254	0.518443524349077	0.87749799252709
hsa-miR-504-5p	16.151545517443	-0.315235198736405	0.475827644703596	-0.662498705666359	0.507651664066464	0.87749799252709
hsa-miR-628-3p	46.8851462120199	-0.176830582127272	0.274518130416944	-0.644149010699943	0.519478811576037	0.87749799252709
hsa-miR-6529-5p	275.290167991606	-0.247661231582591	0.361304884844721	-0.685463280378924	0.493051624126301	0.87749799252709
hsa-miR-140-3p	5161.84443781739	0.12656463931567	0.206620729703478	0.612545699055962	0.54017677225377	0.878417695552446
hsa-miR-26a-5p	25107.7621201055	0.170705180923492	0.277424517876618	0.61532117719823	0.538342634742301	0.878417695552446
hsa-miR-30a-3p	28.6500665570679	-0.230793308981934	0.377642432224989	-0.611142417503641	0.541105300460307	0.878417695552446
hsa-miR-331-5p	16.0683211230148	-0.270804172709984	0.440563640581013	-0.614676627315066	0.538768298200288	0.878417695552446
hsa-miR-500a-3p	71.5557833011054	0.1623306232885	0.2563287384455	0.633290766665302	0.526543781797367	0.878417695552446
hsa-miR-500a-5p	11.8049055250483	-0.221588294294977	0.360709688197932	-0.614312011972865	0.539009166413402	0.878417695552446
_1972	3.6920272787669	0.597484526610419	1.05489090177864	0.566394615408103	0.571125554334804	0.903679674580386
hsa-miR-194-5p	9.70180538828962	-0.386163352601778	0.679185617071629	-0.568568213011867	0.569649201695944	0.903679674580386
hsa-miR-423-5p	23261.8935610827	-0.215655946285865	0.373649005660389	-0.577161836426444	0.563830135062466	0.903679674580386
hsa-miR-6529-3p	522.96584293175	-0.155226349097973	0.269484417332333	-0.576012337316502	0.56460684257374	0.903679674580386
hsa-miR-24-3p	1207.31867805911	-0.16284053232784	0.30041018575957	-0.542060622598756	0.587776744253943	0.912670193088151
hsa-miR-335-5p	14.8441810450323	0.36887452117201	0.687181465733163	0.536793466596851	0.591410285121122	0.912670193088151
hsa-miR-374a-5p	19.9904438072828	0.323942396653092	0.600190417763523	0.539732703264727	0.589381383185593	0.912670193088151
hsa-miR-652-3p	597.273082027117	0.0952820672953458	0.173222625420562	0.550055554602138	0.582281269940002	0.912670193088151
_11591	805.723447552016	-0.130017235059388	0.262036910544794	-0.496179087095298	0.619768064401176	0.913472908012521
_8496	7.64485416343284	0.310263494285935	0.609337714829227	0.509181504336867	0.61062500619771	0.913472908012521
hsa-miR-126-5p	6.77675896859672	0.286224250093703	0.609839200274359	0.46934380401413	0.638823909482649	0.913472908012521
hsa-miR-1307-3p	55.2105740467028	-0.116910732382952	0.273571991040135	-0.427349056964682	0.669125106498332	0.913472908012521
hsa-miR-142-5p	6821.64477727951	-0.172410087460545	0.360926039859537	-0.477688136682081	0.632872189231424	0.913472908012521
hsa-miR-142-3p	59.0096130089786	-0.207586997358326	0.425038357735958	-0.488395914345414	0.625269435252235	0.913472908012521
hsa-miR-181a-3p	8.30965972569705	-0.210314035894976	0.493669918633182	-0.426021574247972	0.670092125496367	0.913472908012521
hsa-miR-193b-3p	225.574083314745	-0.202473593108568	0.478693237452855	-0.422971492528153	0.672316060297216	0.913472908012521
hsa-miR-197-3p	5323.39859333309	-0.185362750362288	0.373385774171903	-0.496437634169074	0.619585678380843	0.913472908012521
hsa-miR-23b-3p	572.505233239565	0.104669892227118	0.201809211932016	0.518657653062825	0.603999497135512	0.913472908012521
hsa-miR-27b-3p	261.684542653691	0.161861782579758	0.346620407718886	0.466971300521434	0.640520411409485	0.913472908012521
hsa-miR-320b	68.761375656097	-0.166124062500872	0.363988930868147	-0.456398666038142	0.648103324822551	0.913472908012521
hsa-miR-320c	10.4832859022184	0.225622499626475	0.475054260031646	0.474940482822836	0.634829395628227	0.913472908012521
hsa-miR-339-5p	640.612852083678	-0.122646028852906	0.269594682351692	-0.454927477734562	0.649161413982844	0.913472908012521
hsa-miR-378a-3p	37.1476087028809	0.180620713961064	0.420418860005908	0.429620864198448	0.667471457361457	0.913472908012521
hsa-miR-484	11548.2298513079	-0.172967925387694	0.326549658109189	-0.529683376149359	0.596331475744204	0.913472908012521
hsa-miR-532-3p	127.06622194694	-0.130138285766561	0.292878088329148	-0.444342854424489	0.656794722329666	0.913472908012521
hsa-miR-574-5p	3.81953781417786	-0.274485603764727	0.647952400114253	-0.423620012390305	0.67184295801004	0.913472908012521
hsa-miR-671-3p	13.2443208313609	-0.247036511642139	0.518659369466994	-0.476298175999421	0.633861964671746	0.913472908012521
hsa-miR-744-5p	53.0316717183637	-0.155665014982706	0.318953566419987	-0.48804914373565	0.625515032138714	0.913472908012521
hsa-miR-9-5p	8.58311629047541	0.332133160702213	0.764065563535858	0.434691964345578	0.663786031893569	0.913472908012521
hsa-miR-98-3p	8.92948225530685	-0.233759691588463	0.471477079493491	-0.49580287516753	0.620033496149325	0.913472908012521
_4567	9.53299884953764	0.325624946636469	0.788342003815767	0.413050357662493	0.679569719161909	0.918337458326904
_5641	5.62467950361245	-0.193647257619474	0.555026041383831	-0.348897606924277	0.727166181828501	0.929087123631125
hsa-let-7d-3p	160.022141777785	-0.133937580738757	0.379977919341983	-0.35248779974031	0.724472466508562	0.929087123631125
hsa-let-7i-3p	11.5350308920871	-0.175028624504244	0.502295102817817	-0.34845775625196	0.727496433784335	0.929087123631125
hsa-miR-10a-3p	7.56154649590142	-0.204096324126062	0.595361366689518	-0.342810829767022	0.731740778142027	0.929087123631125
hsa-miR-130b-5p	5626.76909632101	-0.100128596594631	0.252677478889015	-0.396270364240143	0.691905587474114	0.929087123631125
hsa-miR-149-5p	7.57866077547591	0.181735930893964	0.539140928145175	0.337084278723183	0.73605336837828	0.929087123631125
hsa-miR-221-3p	66.1987764311095	0.106792474177388	0.287746558694594	0.371133801432303	0.710537876116718	0.929087123631125
hsa-miR-223-5p	3.57013401049216	0.250091942657659	0.694911857222012	0.359890164570554	0.718929272451589	0.929087123631125
hsa-miR-23c	14.7544611761992	-0.162890997130788	0.481682379183449	-0.338170969440323	0.735234351480972	0.929087123631125
hsa-miR-29c-3p	8.20203142740095	0.213138210083678	0.587969799064995	0.362498567822048	0.716979493576322	0.929087123631125
hsa-miR-29c-5p	11.4638592567923	0.144497827359474	0.43465197926678	0.332444885223413	0.739553350410376	0.929087123631125
hsa-miR-30a-5p	118.704558314083	0.164060682350682	0.440972971988149	0.37204248961338	0.709861214214041	0.929087123631125
hsa-miR-324-5p	22.7254249467987	-0.121378607656105	0.364160375261233	-0.333310859450409	0.738899642960015	0.929087123631125
hsa-miR-5100	12.9435800283223	0.19310977686725	0.546388753818699	0.353429267197778	0.723766647717411	0.929087123631125
hsa-miR-628-5p	7.07506659486423	-0.165221243834135	0.525963537988453	-0.31413060393126	0.753421846557843	0.941777308197304
hsa-let-7b-3p	99.2058087643866	-0.0839417055058347	0.275127344850163	-0.305101281559454	0.760289015165836	0.945633103440095
hsa-miR-181a-2-3p	103.140896510973	-0.0807356427248849	0.280857438916529	-0.287461293659662	0.773759134964142	0.946694501976418
hsa-miR-200c-3p	7.22303137759741	0.147916130316529	0.527582910986315	0.280365658622262	0.779196981358961	0.946694501976418
hsa-miR-26a-2-3p	9.68921661349792	0.139202703340262	0.470329378584154	0.295968548167898	0.76725410081303	0.946694501976418
hsa-miR-30e-3p	346.166638679207	-0.0772251441233491	0.269488397902261	-0.286562036527292	0.77444768623474	0.946694501976418
hsa-miR-421	153.475163300569	0.0557033417313568	0.199496500493482	0.279219643420145	0.780076269628568	0.946694501976418
hsa-miR-320a-3p	3196.42112404765	0.0979485054936341	0.357232842191251	0.27418673180445	0.783941124038166	0.946788797147543
hsa-miR-148a-3p	198.284568060261	-0.116764388145612	0.436775524263779	-0.267332718202165	0.789212997669542	0.948573314506661
hsa-miR-30d-5p	12586.0949194881	0.0525355162178897	0.205617171931092	0.255501599037145	0.798335708733651	0.954947020016329
hsa-miR-365b-3p	2099.91116142628	-0.111520466168675	0.456652278036721	-0.244213095023052	0.807065785701536	0.956239082584758
hsa-miR-365a-3p	2099.91116142628	-0.111520466168675	0.456652278036721	-0.244213095023052	0.807065785701536	0.956239082584758
hsa-miR-181b-5p	39.2231936383812	0.0910129340771212	0.393987746600074	0.231004478851231	0.817311322510024	0.963810521827859
hsa-miR-146a-5p	576.242434645369	-0.0963707777669624	0.436550067404812	-0.220755384004094	0.82528290489875	0.964115543106016
hsa-miR-148a-5p	4.42266055734099	-0.158062769326312	0.70312261084078	-0.22480114689713	0.822133973818529	0.964115543106016
hsa-let-7d-5p	248.45153313471	0.0673846372488917	0.317857772912622	0.211996191351329	0.83211000565789	0.965536866587296
hsa-miR-18a-5p	3.6455724858066	-0.154630785891639	0.738844063929365	-0.209287444321164	0.834223852731423	0.965536866587296
_7171	42.4328553252855	0.110316924923767	0.718566346752676	0.153523645272712	0.877985345104338	0.969581710538796
hsa-miR-1306-3p	56.4672186719272	0.0447443547947216	0.318098041813591	0.140662151013625	0.888136846853537	0.969581710538796
hsa-miR-132-3p	4.63870534654549	0.106478865879823	0.584294975081879	0.182234779385022	0.855398479949179	0.969581710538796
hsa-miR-138-1-3p	18.1668477210816	-0.110159685706345	0.722542532809858	-0.152461177998686	0.878823207902572	0.969581710538796
hsa-miR-146b-5p	17.2498735349059	-0.0524742815037302	0.361515211655626	-0.145150964086447	0.884591680799607	0.969581710538796
hsa-miR-210-5p	3.46292012615277	0.0993418587916013	0.635532555280226	0.156312777317597	0.875786485295486	0.969581710538796
hsa-miR-22-5p	12.056371300815	0.0869207098748545	0.446910935000256	0.19449224234087	0.845790469469253	0.969581710538796
hsa-miR-342-3p	744.474344474787	-0.0492129920797096	0.328935803060184	-0.149612756111883	0.881070143545105	0.969581710538796
hsa-miR-346	10.1422863919273	0.0808419195848944	0.523061667374259	0.154555236270164	0.877171962117947	0.969581710538796
hsa-miR-361-5p	4209.2716026571	0.0324566972615571	0.219103791978067	0.148133891104934	0.882237103258713	0.969581710538796
hsa-miR-500b-5p	8.90958061746771	-0.0694600566446054	0.420734608557839	-0.165092329539267	0.868871310311314	0.969581710538796
hsa-miR-505-3p	809.713489726109	-0.0418666194852993	0.262101731921107	-0.159734234407506	0.873090431982799	0.969581710538796
hsa-miR-744-3p	4.44521654900801	0.100135182734621	0.636559352385604	0.157306906825497	0.875002977170615	0.969581710538796
hsa-miR-30e-5p	1931.65319470182	-0.0501055276550414	0.374966428548286	-0.133626703193214	0.893697767460858	0.97141061680528
hsa-miR-10b-5p	18.6788359477221	0.0414177828993523	0.396288336404266	0.104514261699342	0.916761251061526	0.971861102653875
hsa-miR-1260a	492.587492226627	0.0572261233105255	0.529587094361168	0.108058002016753	0.913949682554165	0.971861102653875
hsa-miR-1301-3p	33.6733691419692	-0.0338242699423414	0.320853763191897	-0.105419583070658	0.916042877601399	0.971861102653875
hsa-miR-130b-3p	927.984593718569	0.024178862003086	0.247977746229748	0.0975041606382074	0.922326030264731	0.971861102653875
hsa-miR-15a-5p	292.659091358638	0.0345248295210616	0.343134435862504	0.100616044071123	0.919855260014544	0.971861102653875
hsa-miR-191-5p	465481.862931139	-0.0194551013303102	0.200345458079081	-0.0971077733273631	0.922640807817042	0.971861102653875
hsa-miR-193a-5p	88.6518123382395	-0.0342441805777097	0.384860228058565	-0.0889782265900926	0.929099214137105	0.971861102653875
hsa-miR-21-5p	990.947215384726	0.0649696585055974	0.522458723839041	0.124353667650907	0.901035256378754	0.971861102653875
hsa-miR-383-5p	19.5214971962612	0.0407120772787466	0.453047313676267	0.0898627495401907	0.928396282907106	0.971861102653875
hsa-miR-378a-5p	4.15439424374812	-0.0441839669184085	0.765474481191262	-0.0577210187982331	0.953970851027216	0.993719636486683
_11565	8.85692959946305	-0.00659740887625238	0.623858640899554	-0.0105751663016792	0.991562395348974	0.997311253644031
_12167	18.9693791741117	0.00473272318949915	0.325210372025861	0.0145528051888911	0.988388951264185	0.997311253644031
hsa-miR-107	82.0882200662219	0.00196089242675106	0.356399828245192	0.00550194548747656	0.995610104789223	0.997311253644031
hsa-miR-1260b	530.674822787729	0.0168696941223537	0.513148256345849	0.0328748931984754	0.973774354295995	0.997311253644031
hsa-miR-128-3p	17600.5753851038	0.00304762257699711	0.194825015068358	0.0156428709933773	0.987519303753003	0.997311253644031
hsa-miR-181a-5p	350.094120671203	-0.000847538826058775	0.251506380515612	-0.00336985019752278	0.997311253644031	0.997311253644031
hsa-miR-203a-3p	107.600599910438	0.00688550757788291	0.47507915408903	0.0144933902458548	0.988436352530698	0.997311253644031
hsa-miR-4454	3.67479048445894	-0.0112246022404442	0.64616577455914	-0.0173710875480868	0.986140574468957	0.997311253644031
hsa-miR-454-5p	38.1522832199882	0.00629665536993656	0.293156862317872	0.021478792343974	0.982863720818463	0.997311253644031
hsa-miR-940	6.39205609296152	-0.0186562798212206	0.52429839746722	-0.0355833241363036	0.971614605312486	0.997311253644031
_10320	1.55758736737677	0.389687021373396	0.996858495712194	0.390915082782124	0.695860004876971	NA
_1073	1.89875480117875	-0.553564806350447	0.840688018547069	-0.658466391976364	0.51023848580607	NA
_10966	1.38672332461579	0.402077826545957	1.04821878528382	0.383581969900576	0.701288305557618	NA
_11372	0.877268602539977	1.98133525397215	1.44374169232125	1.37236131955611	0.169950985242944	NA
_11590	3.1554159249372	-2.20728468421118	0.858109500422566	-2.57226459225102	0.0101035641397179	NA
_2375	1.64727263973159	0.120476948378366	0.927033352229161	0.129959669831366	0.896598334827978	NA
_2542	1.1129104258439	-1.14579028357591	1.17841830899532	-0.972312017582938	0.330895347018129	NA
_256	1.15030982696724	1.28834689224064	1.16704549900879	1.10393887242175	0.269619654994107	NA
_3180	2.74636273197251	-3.8584858738099	2.29293523339482	-1.68277141788135	0.0924193501263091	NA
_3049	1.3901394279693	0.105960144195645	0.987111335543182	0.107343660618929	0.914516348453966	NA
_3123	0.861823541348326	1.40244961514438	1.26444914260398	1.10913880826888	0.267370305442991	NA
_2867	2.74636273197251	-3.8584858738099	2.29293523339482	-1.68277141788135	0.0924193501263091	NA
_4356	1.25681768340747	-1.33873401433308	1.23174207615886	-1.08686229060865	0.277097673860162	NA
_4539	2.13801978271021	-0.8939812762163	0.879299819344789	-1.01669675865787	0.309297708181989	NA
_4562	1.12022120869047	0.393081560149956	1.14712030262194	0.342668122298509	0.731848147016712	NA
_6917	2.07468728018441	1.29027536379666	0.911666515979368	1.41529313754665	0.156982566233848	NA
_7331	1.40494358704252	0.0979181365203124	1.09794673553598	0.0891829570152255	0.928936509732773	NA
_8006	1.71224875341486	-1.15252026245376	1.03973021099617	-1.10848011365325	0.26765452284988	NA
_8807	1.37276889491967	2.10703737575923	1.10619999770693	1.90475264882206	0.0568122316634368	NA
_9114	2.80155110859597	0.332799367758364	0.795623964613015	0.41828725950988	0.675737103556338	NA
hsa-miR-103a-2-5p	1.37222814157627	-0.383874117528287	1.00486809623315	-0.382014434498694	0.702450657985163	NA
hsa-miR-106a-5p	1.43740743788349	-0.329289892365419	1.03973838663915	-0.316704563952685	0.751467785403764	NA
hsa-miR-122-5p	2.5732831555751	0.154080385585387	0.873942579283681	0.176304930367025	0.860054388834135	NA
hsa-miR-1291	1.87835845756357	1.66594412972161	0.990085495926168	1.68262653738121	0.0924474111060486	NA
hsa-miR-1307-5p	1.75956828485005	-0.564716183840891	0.942130553922624	-0.599403322065776	0.548903962202097	NA
hsa-miR-138-5p	1.32521310228273	0.710241149745009	1.16831701469566	0.607918177011248	0.543241743253436	NA
hsa-miR-140-5p	3.10067248835106	-0.0440821113302359	0.920046442424556	-0.0479129197153009	0.961785642773251	NA
hsa-miR-143-5p	0.916682636844573	-1.62525117503867	1.39553403292115	-1.16460877104994	0.244177391805632	NA
hsa-miR-144-3p	1.65472614386859	0.16168974494801	0.918777020337314	0.17598366237833	0.860306777662282	NA
hsa-miR-181c-5p	1.60079892832732	-0.309377600686329	1.07477988722463	-0.287852056373352	0.773459987702622	NA
hsa-miR-183-5p	0.965510039783291	1.59695656481567	1.43913030066661	1.10966780706095	0.26714220023777	NA
hsa-miR-1843	2.78756389653314	-0.538416976191247	0.845065952042063	-0.637130125631245	0.52404008704388	NA
hsa-miR-185-3p	2.08548621217038	0.53946793579095	0.891278667894918	0.605274147383221	0.54499685607201	NA
hsa-miR-18b-3p	0.989018255371082	0.854230037372174	1.33130832677202	0.641647032617452	0.521102387721037	NA
hsa-miR-193a-3p	2.73579200874541	-0.558823785512005	0.744025301205229	-0.751081696558947	0.452603490424322	NA
hsa-miR-20a-3p	1.18614177089538	1.2550710526255	1.30961410750956	0.958351811750265	0.337885385650242	NA
hsa-miR-211-5p	2.04506690877485	0.769775551347735	1.0601636615442	0.726091243522257	0.467782836715053	NA
hsa-miR-212-5p	1.37558309668409	-0.0714203528800971	0.996097602211418	-0.0717001554080023	0.942840532484899	NA
hsa-miR-214-3p	2.02118247802598	0.156115593514411	0.994879772057595	0.156919054843717	0.875308642305853	NA
hsa-miR-216b-5p	1.21108968444899	0.776661905767135	1.14582186596902	0.677820810401724	0.497885314612983	NA
hsa-miR-219a-1-3p	2.05474726513884	0.220621206063983	0.833237069146757	0.264776033416158	0.791182000707623	NA
hsa-miR-221-5p	1.42931694664377	-1.15260030979537	1.35696492229062	-0.84939580298784	0.395661087772536	NA
hsa-miR-23a-5p	1.68994253388906	1.01865547404965	0.977973875273616	1.04159783794291	0.29759817149675	NA
hsa-miR-24-1-5p	1.18830618123981	-1.54550249669773	1.23768648603045	-1.24870273218747	0.211773821193369	NA
hsa-miR-24-2-5p	2.84685295378552	0.0918525540836982	0.716821120235173	0.128138738509216	0.898039179830259	NA
hsa-miR-26a-1-3p	0.912028665627315	1.47286892204511	1.44212319668219	1.0213197634111	0.307102965881483	NA
hsa-miR-29b-1-5p	1.40206927565298	-0.431644088555705	0.952458020787352	-0.453189620051585	0.650412206172778	NA
hsa-miR-29b-2-5p	2.87490017331485	0.0383345577811446	0.758263351861696	0.050555730653506	0.959679539505164	NA
hsa-miR-301a-5p	2.45836508176939	-0.0497817606221518	0.795644570040831	-0.0625678380732204	0.950110640718342	NA
hsa-miR-3064-3p	2.70525789621805	0.73305773038421	0.786330138455335	0.932251855212147	0.351206382458346	NA
hsa-miR-30c-1-3p	2.2550183085077	0.0224968585976984	0.773020262707858	0.0291025470909299	0.976782804374913	NA
hsa-miR-320d	1.77932490482583	1.31062806275174	0.911927539058517	1.4372063641206	0.150659365215039	NA
hsa-miR-320e	2.91287416872575	0.883092811167677	0.793604045673108	1.11276248651009	0.265810450699574	NA
hsa-miR-338-5p	2.81352894266296	0.716979282147608	0.838401560221753	0.855174079062985	0.392454783882309	NA
hsa-miR-338-3p	0.929420810597695	-0.452479147555653	1.55986425319188	-0.290075977207482	0.771758113464839	NA
hsa-miR-342-5p	2.9165145882435	-0.299577665176643	0.76930296288905	-0.389414417502833	0.696969608473158	NA
hsa-miR-34a-5p	2.01211510921421	0.254584546725744	0.887015190733372	0.287012611943271	0.774102663392918	NA
hsa-miR-34a-3p	0.981503902170697	-1.11367109157158	1.2442017847649	-0.895088807304695	0.370739616677082	NA
hsa-miR-362-3p	1.40373025966247	-0.62645791413031	0.984320175148143	-0.636437136967173	0.524491541989748	NA
hsa-miR-365a-5p	2.92586248447036	0.574104722194625	0.960317238599137	0.597828195849219	0.549954574961305	NA
hsa-miR-365b-5p	3.09718628521079	-1.0061179697056	0.842295821060229	-1.19449478977489	0.232284477593674	NA
hsa-miR-3661	1.58097674531692	0.145234232902985	1.12151802524929	0.129497903407039	0.896963683823095	NA
hsa-miR-374c-5p	2.2529488355667	0.768535774864016	0.831269140065889	0.924533027658285	0.35520886387576	NA
hsa-miR-424-3p	1.98702634817601	0.934710192489152	0.937847456822002	0.996654824502611	0.31893208463594	NA
hsa-miR-4443	1.15990339961966	-0.579571615612855	1.27564509782292	-0.454336097557214	0.649586938554174	NA
hsa-miR-4448	1.30838249138177	-0.994437317390522	1.07406888089649	-0.925859909990597	0.354518787871746	NA
hsa-miR-448	1.52072750522022	4.02725245772971	2.66763931749398	1.50966902883744	0.13112789783803	NA
hsa-miR-454-3p	2.5507210941301	0.0785251146697096	0.819651702646065	0.0958030275740398	0.923677012766257	NA
hsa-miR-486-3p	1.13421535082566	1.03613544308689	1.28825776768576	0.804292020647557	0.421228344876855	NA
hsa-miR-491-5p	2.65150571759432	-0.351584574821281	0.7325639908933	-0.47993701463889	0.631272180398829	NA
hsa-miR-499a-3p	1.05513984060482	-2.29405632581899	1.63181061667301	-1.40583490656298	0.159773154082637	NA
hsa-miR-502-5p	2.64854020399445	0.52777958616486	0.737640886194684	0.715496654323963	0.474302207459633	NA
hsa-miR-503-5p	1.50850808965353	-0.012832026371973	0.928338936953761	-0.0138225661567959	0.988971539063023	NA
hsa-miR-542-3p	1.43227384971111	-0.19056862820954	1.18783014206958	-0.160434241782675	0.8725390179119	NA
hsa-miR-542-5p	0.978110517562952	3.36616056299061	2.12406214899249	1.58477498626266	0.113017467567132	NA
hsa-miR-582-5p	1.37609485156185	-0.709586452412312	1.04744868596151	-0.677442687095401	0.498125122132681	NA
hsa-miR-590-3p	2.15721786991451	0.172195344744888	1.27313069424847	0.135253470458926	0.892411472138521	NA
hsa-miR-6791-3p	2.54054602376462	-0.292255486324337	0.949556408660157	-0.307781068780016	0.758248927714228	NA
hsa-miR-7705	2.55320269873987	0.706684457396439	0.88766876554643	0.796112789843877	0.425966480891415	NA
hsa-miR-8485	1.25452632003082	-0.397474145578055	1.30868240093619	-0.303720860992486	0.761340563557409	NA
hsa-miR-877-5p	2.6005708712012	0.111164668163	0.892037661265083	0.124618805898113	0.90082533950556	NA
hsa-miR-877-3p	2.85146348935433	-0.92479543043868	0.768455935614146	-1.20344627138521	0.228803671151597	NA
hsa-miR-9-3p	1.68843361546999	1.45227485689747	1.08736114270359	1.33559569113033	0.181681459278548	NA
hsa-miR-92a-1-5p	2.22015646018516	0.19328375749841	0.878420366008782	0.220035605932749	0.825843424644087	NA

## Sheet: SimpleModel_breed_all_RM5
Statistical result table for breed based on DESeq2 model ~breed . restricted to row mean of ≥ 5 counts
Groups: HCM vs Normal. n=12
Out of 228 normalized miRNA with nonzero total read count
	baseMean	log2FoldChange	lfcSE	stat	pvalue	padj
hsa-miR-125b-5p	133.312420881609	4.00684397295139	1.0921796490739	3.66866749105694	0.000243817939307601	0.0392918966798395
hsa-miR-375-3p	16.9559038282872	-1.53450956857982	0.429997631443587	-3.56864656074538	0.000358830106665201	0.0392918966798395
hsa-let-7c-5p	107.078476095953	1.09011682304196	0.379746067210994	2.87064677469396	0.00409632976769132	0.0906988767260798
hsa-miR-144-5p	154.863255104978	1.26455158823462	0.427799415550471	2.95594510480445	0.00311712565130192	0.0906988767260798
hsa-miR-151a-3p	936.003223285487	-0.680134314629366	0.224700449226682	-3.02684893141105	0.00247117425756672	0.0906988767260798
hsa-miR-3059-5p	27.058941259084	-1.7520391842295	0.611067480979155	-2.86717791204023	0.00414150122036894	0.0906988767260798
hsa-miR-330-5p	70.1507625805849	-0.978230403262158	0.323181964858544	-3.02687188528706	0.00247098662065544	0.0906988767260798
hsa-miR-331-3p	179.226579716097	-0.551991850573973	0.191894865162464	-2.87653267900963	0.00402070560557985	0.0906988767260798
hsa-miR-3613-5p	10.8354117216856	1.91237090154866	0.64710528191298	2.95527011600847	0.00312395409450895	0.0906988767260798
hsa-miR-99a-5p	471.574450757589	4.47802035368837	1.4744922770613	3.03699139246303	0.00238952279084018	0.0906988767260798
hsa-miR-98-5p	398.553965141357	1.03867048562683	0.367091475553537	2.82945956198143	0.00466266919614503	0.0928295049050692
hsa-miR-26b-5p	3963.9459457594	0.648515215741849	0.235496230725456	2.75382418539809	0.0058903401383346	0.0995377272531139
hsa-miR-326	494.570699186739	-0.840418649818318	0.305294915319005	-2.752809194153	0.00590863221137206	0.0995377272531139
hsa-let-7f-5p	6626.72426527197	1.01844931855188	0.382896290366802	2.65985684420247	0.00781738703531917	0.122286268623921
hsa-miR-423-3p	6668.25844743787	-0.516239136207388	0.199710041601565	-2.58494331114967	0.00973950093045862	0.142196713584696
hsa-miR-615-3p	15.8381991734961	-1.35777944371594	0.538136873678058	-2.5231117028569	0.0116321444921623	0.159214977736471
hsa-let-7a-5p	16487.42304325	0.816983363718303	0.342465434568496	2.38559364318824	0.0170515806041271	0.219664479547284
hsa-let-7e-5p	111.784981337639	0.850679635772829	0.363116544258746	2.34271792134775	0.0191438505352194	0.232916848178502
hsa-miR-15b-3p	1636.58167341412	0.518806467760354	0.225712406813385	2.29852880080843	0.0215317106196047	0.248181296089128
hsa-miR-1343-3p	2543.72373084744	-0.787739614843984	0.37076827740432	-2.12461438275897	0.033618802745525	0.320109469620434
hsa-miR-450b-5p	12.4134546063926	1.18612046100001	0.55678929552878	2.13028603553443	0.0331480057347118	0.320109469620434
hsa-miR-491-3p	8.9442089941115	-1.1940092064921	0.558396486623565	-2.13828209004658	0.0324938552649463	0.320109469620434
hsa-miR-766-3p	7.71749107267178	-1.59455601027671	0.747109390197461	-2.13430058730124	0.0328181832361584	0.320109469620434
hsa-miR-330-3p	103.517009032487	-0.631779366847446	0.303439833011472	-2.082058115368	0.0373371617160922	0.340701600659342
hsa-miR-28-3p	178.309729510694	-0.539968140378188	0.265589134830342	-2.0330957466431	0.0420428506417571	0.341014232983141
hsa-miR-29a-3p	1927.18591025523	-0.571883430866697	0.279849773456735	-2.04353723000283	0.0409992858029005	0.341014232983141
hsa-miR-92b-3p	95.4778087549568	-0.768020919509453	0.373817226409251	-2.05453592090117	0.0399238504252173	0.341014232983141
hsa-let-7g-5p	4148.02184235963	0.574235663860902	0.302560890281282	1.89791768303911	0.0577069265703708	0.433309476337022
hsa-miR-101-3p	41.0553263886208	0.717620546246969	0.378776550009649	1.89457490499	0.0581487420568952	0.433309476337022
hsa-miR-103a-3p	910.224748436102	0.588431231499689	0.312076313765837	1.88553634333559	0.0593574625119209	0.433309476337022
hsa-miR-22-3p	1294.5649218853	-0.54800981929957	0.296605801292649	-1.84760317199214	0.0646597705058013	0.456789991637758
_12355	59.9138558624507	0.92536454120872	0.51230741864318	1.80626808735173	0.0708764740952018	0.485060869589037
hsa-miR-2114-5p	12.066234030103	-0.715043561008321	0.399194830488085	-1.79121448074379	0.0732588833207347	0.48617258931033
hsa-miR-19b-3p	70.8584919627271	0.637819843109197	0.367840421224388	1.73395800544747	0.0829255346057835	0.534138002313723
hsa-miR-145-5p	1423.27299110364	-0.47289001074788	0.275140203595396	-1.71872377997976	0.085664679883762	0.534437816696386
hsa-miR-182-5p	12.2384495262249	0.861820319798171	0.504923147889721	1.70683464087568	0.0878527917857073	0.534437816696386
hsa-miR-340-5p	13.4846213860511	0.907087336087347	0.575057521444412	1.5773853958278	0.114706873733652	0.618999157802308
hsa-miR-362-5p	35.4639788649007	0.458096220914113	0.282903563234572	1.61926635237987	0.105389967006651	0.618999157802308
hsa-miR-486-5p	2226837.71034392	-0.676723129807502	0.429851310154093	-1.57431910482002	0.115413695150004	0.618999157802308
hsa-miR-532-5p	63.4088001963859	0.474923213618331	0.301788205808322	1.57369706462278	0.115557500789511	0.618999157802308
hsa-miR-93-5p	2157.49349590367	0.50727736237388	0.322638106997353	1.5722797505071	0.115885687077144	0.618999157802308
_10850	12.6696430716715	-0.698820907126827	0.449887416753401	-1.5533239675158	0.120345757126195	0.627517162158015
hsa-miR-223-3p	13010.2825000522	0.531769758373201	0.351220843200179	1.51406093535889	0.130010385331675	0.647382645373871
hsa-miR-23a-3p	10174.2090847572	-0.362144128215848	0.241062393667377	-1.5022837975945	0.133023831241206	0.647382645373871
hsa-miR-30c-5p	27879.070918039	0.261993487734615	0.173762815067264	1.50776498201411	0.131614687510644	0.647382645373871
hsa-miR-425-3p	70.712954264544	0.444618014667183	0.299533162151261	1.48436991575128	0.137710811361991	0.655623210614696
_11534	220.741653225414	0.440721034934069	0.31509918612285	1.39867398693389	0.161910768305132	0.66245940513977
_5462	22.0354230396902	0.557724517743299	0.380994662812499	1.46386438493963	0.143231006202213	0.66245940513977
_5950	103.669930736236	-0.452069349417887	0.314136320282162	-1.43908653737279	0.150126005862274	0.66245940513977
_9523	20.3481040749443	0.538415539989387	0.400743070570359	1.34354298184891	0.179096218068911	0.66245940513977
hsa-miR-106b-5p	140.77715293925	0.45462761098518	0.342607393975972	1.32696380457295	0.184520656226146	0.66245940513977
hsa-miR-151a-5p	9667.51553543078	0.295928470340424	0.215837741420514	1.37106915775157	0.170353398383185	0.66245940513977
hsa-miR-185-5p	212.026080347379	0.347330621386298	0.258553924430937	1.34335853594469	0.179155906301751	0.66245940513977
hsa-miR-18a-3p	1403.55564159715	-0.320762639428613	0.230852993247919	-1.38946710162054	0.16469075807013	0.66245940513977
hsa-miR-20a-5p	48.6339919442073	0.766515509756146	0.531463289241203	1.44227367209227	0.149225184379564	0.66245940513977
hsa-miR-26b-3p	113.085958613844	-0.249180270794463	0.18499665685702	-1.34694472336897	0.177998036120241	0.66245940513977
hsa-miR-27a-3p	103.540614221553	-0.710841513299162	0.50255274303667	-1.41446151304221	0.157226440008777	0.66245940513977
hsa-miR-3200-3p	20.5321272200218	-0.518602684586131	0.371568597266807	-1.39571182387554	0.162801292285435	0.66245940513977
hsa-miR-328-3p	153.347099183989	-0.473425018864995	0.338720446937302	-1.39768656762734	0.162207209663935	0.66245940513977
hsa-miR-374b-5p	713.733353678947	0.308535031450252	0.229025147256918	1.34716661094051	0.17792657882636	0.66245940513977
hsa-miR-92a-3p	509533.084829698	-0.385463934400225	0.289638135788481	-1.33084662125337	0.183239484032818	0.66245940513977
hsa-miR-1249-3p	307.053578802569	-0.490272015225395	0.377848977438528	-1.29753431794097	0.194447405092517	0.686838414762277
_1951	130.399186981957	-0.393557287825016	0.322191081160212	-1.22150273808888	0.221895729541694	0.727935728405678
hsa-let-7a-3p	48.0845580029215	0.40348669147427	0.347051197564647	1.16261431830706	0.244986018823605	0.727935728405678
hsa-let-7i-5p	2729.25408220403	0.324469350095112	0.268394981753179	1.20892480170699	0.226691736724734	0.727935728405678
hsa-miR-1271-5p	1813.8103927588	0.25308010113063	0.214763806749423	1.17841132060912	0.238632666748309	0.727935728405678
hsa-miR-135b-5p	26.3735733228208	-0.815982276627224	0.703314362372126	-1.16019566822878	0.245969150237535	0.727935728405678
hsa-miR-222-3p	141.984012777079	-0.450036004324711	0.385938686053403	-1.16608160981933	0.243581451248075	0.727935728405678
hsa-miR-340-3p	540.114217849284	-0.277526668120626	0.238956108103622	-1.1614127394487	0.24547409067626	0.727935728405678
hsa-miR-363-3p	20.1923985334993	-0.498573469434529	0.422809066976184	-1.17919294635801	0.238321354174995	0.727935728405678
hsa-miR-425-5p	29801.2445637226	-0.237297181207647	0.193597485603149	-1.22572449982164	0.220302367324658	0.727935728405678
hsa-miR-4286	65.1703100886176	-0.319819154721024	0.266421080422548	-1.20042736188062	0.229973407564841	0.727935728405678
hsa-miR-7-1-3p	50.1303773992667	0.384162690387858	0.32464062981277	1.18334753912169	0.236671439373886	0.727935728405678
hsa-miR-7977	19.1877094154623	-0.540736498505073	0.43290133094949	-1.24909872029977	0.211628968643099	0.727935728405678
hsa-miR-10a-5p	3938.89435819465	-0.3904015081775	0.341220330130597	-1.14413319988314	0.252568400976051	0.73749973085007
hsa-miR-25-3p	81764.0529104203	0.184554603332415	0.16563710199974	1.11421053075841	0.265188878734648	0.764162690038
_10147	71.6986073988744	-0.653972236798031	0.595058075583914	-1.09900573344258	0.271765565073265	0.772507771847306
hsa-miR-155-5p	111.711481642231	0.445350605309838	0.410686705871688	1.08440472735677	0.278185388620657	0.772507771847306
hsa-miR-30b-5p	2012.96978463986	0.267033709907056	0.246496087083228	1.08331825087712	0.278667187104736	0.772507771847306
hsa-miR-143-3p	1611.91859927751	-0.593008014099074	0.552871051714111	-1.07259733035492	0.283451823078749	0.775949365678075
hsa-miR-148b-5p	19.0802499131081	-0.496633366674081	0.476983120702794	-1.04119694202666	0.29778415467296	0.788658342918525
hsa-miR-151b	2653.75745484431	0.241090619625483	0.231136840341958	1.04306444298883	0.296918447337222	0.788658342918525
hsa-miR-7-5p	124.938089199815	0.318350299054912	0.306459758846812	1.03879967879908	0.298897910786473	0.788658342918525
hsa-let-7b-5p	2133.8683284672	0.407779175502433	0.404711829468488	1.00757908667501	0.313656572958764	0.790133999651015
hsa-miR-145-3p	107.364704201654	-0.478956410665076	0.467737877283755	-1.02398465877185	0.305842521073243	0.790133999651015
hsa-miR-215-5p	16.4834396853435	-0.581542702898659	0.57744539783466	-1.00709557142435	0.31388884917643	0.790133999651015
hsa-miR-3613-3p	12.4845213322864	0.551269542060475	0.54386721224157	1.01361054620005	0.310768623375553	0.790133999651015
hsa-miR-105-5p	10.0036145017745	-0.498506021135642	0.511524118142351	-0.974550374957909	0.329783339705859	0.820710811313445
hsa-miR-15b-5p	8789.94834223408	0.214701747627038	0.223457520358077	0.96081683571442	0.336644271953153	0.828371860199331
hsa-miR-196b-5p	11.3257191054053	0.697849252761211	0.736469969120564	0.947559686098985	0.343353657497276	0.835493899910038
_4816	48.008029635804	-0.36119664920268	0.469312993103829	-0.769628487832577	0.441520301324804	0.840808226001148
_6272	17.0110147917127	-0.284348805238165	0.33804815977004	-0.841148803861543	0.400264577244046	0.840808226001148
hsa-let-7f-1-3p	17.1797471417765	0.311811364332892	0.352145573069004	0.885461548232474	0.37590774947182	0.840808226001148
hsa-miR-126-3p	62.391619729724	-0.365158295003238	0.467388946208368	-0.781272852012306	0.434642033670559	0.840808226001148
hsa-miR-1296-5p	7.87788507738435	-0.399858078869128	0.514597270331124	-0.777031091929101	0.437140426737902	0.840808226001148
hsa-miR-139-5p	33.1415443284969	-0.278888958227217	0.348274220452763	-0.800774050587656	0.423262464205546	0.840808226001148
hsa-miR-150-5p	9267.84630115004	-0.370568155615714	0.438431799910445	-0.845212768990313	0.39799205426487	0.840808226001148
hsa-miR-152-3p	15.6588820781534	0.480247098729999	0.526647432645332	0.911894882535996	0.361824055735527	0.840808226001148
hsa-miR-16-5p	23003.4668108148	0.232179611954983	0.288136295979078	0.805797864396238	0.420359409650099	0.840808226001148
hsa-miR-16-2-3p	17.9235484629736	0.312399989901635	0.368042171116068	0.848815745636702	0.395983827214155	0.840808226001148
hsa-miR-17-5p	114.36751944062	0.401401212763967	0.441325855312868	0.909534775567143	0.363067909956366	0.840808226001148
hsa-miR-186-5p	17757.5200975846	0.184524016669044	0.236071899040091	0.781643293502318	0.434424236156631	0.840808226001148
hsa-miR-191-3p	45.0905195875759	-0.227593651148511	0.282724643639044	-0.805001107151738	0.420819040891121	0.840808226001148
hsa-miR-192-5p	46.6069249904677	-0.329989339221971	0.407712981210167	-0.809366771306869	0.418304209532317	0.840808226001148
hsa-miR-193b-5p	27.1267760413478	-0.512203327848563	0.581551965482113	-0.88075246624597	0.378451812530931	0.840808226001148
hsa-miR-195-5p	8.92337719811325	0.478545017726305	0.612371446812459	0.781462003522938	0.43453081598014	0.840808226001148
hsa-miR-29b-3p	378.857030385981	-0.309008678905126	0.398779967317402	-0.774885160314927	0.43840752169041	0.840808226001148
hsa-miR-3074-5p	20.6106621606569	0.335241970162147	0.361631908896698	0.92702541428088	0.353913339208241	0.840808226001148
hsa-miR-324-3p	92.9862773500987	-0.23115088995666	0.291758384898041	-0.792268198349942	0.428204310571448	0.840808226001148
hsa-miR-361-3p	692.693160760282	-0.218842265159794	0.262868312884849	-0.832516718192881	0.405117345586292	0.840808226001148
hsa-miR-451a	4607241.00938247	0.264072244007951	0.315832279635958	0.836115435421396	0.403089965661645	0.840808226001148
hsa-miR-505-5p	39.757840128768	0.280879752600297	0.341609196986286	0.822225382332352	0.410948635267387	0.840808226001148
hsa-miR-574-3p	188.756830904697	-0.276785852515303	0.336375258071178	-0.822848428574774	0.410594192848695	0.840808226001148
hsa-miR-93-3p	460.175033963012	-0.312624702483552	0.35797868586107	-0.873305352612195	0.382496663819587	0.840808226001148
hsa-miR-99b-5p	22.8057693649173	0.349735709884404	0.437435966079297	0.799512927615569	0.423993053654505	0.840808226001148
hsa-miR-28-5p	120.399188565777	-0.285859302437358	0.375028675609138	-0.762233186497147	0.445920842490805	0.84186779746109
_10243	46.9720102824891	-0.257775070496933	0.349553600603553	-0.737440753154448	0.460854360166047	0.848362867173541
_12917	40.1187033115199	0.197895775877067	0.268431570531311	0.737229885014525	0.460982562528088	0.848362867173541
hsa-miR-1306-5p	1729.76212273297	-0.282082108227666	0.381622384082932	-0.739165520663917	0.459806494816629	0.848362867173541
hsa-miR-204-5p	47.3821750752689	0.749329590490993	1.03933707264003	0.720968788871945	0.470928717885436	0.859444910140921
_12254	127.570234312467	0.175707053615252	0.251529880115042	0.698553402621148	0.48483117313376	0.870113814062923
_2216	10.1168751388128	-0.28190783319959	0.440877112494262	-0.639424967208429	0.522546511086876	0.870113814062923
hsa-miR-106b-3p	1090.43516589856	0.130643526968731	0.205420011893399	0.63598247203163	0.524787846574211	0.870113814062923
hsa-miR-125a-5p	178.437113182728	-0.244538574647665	0.378669959797007	-0.645782873240735	0.518419981160078	0.870113814062923
hsa-miR-140-3p	5161.84443781739	0.126567845728594	0.210089076323673	0.602448484915978	0.546875644338997	0.870113814062923
hsa-miR-148b-3p	369.562526723248	0.205554663392821	0.318450450276475	0.645483977850748	0.518613597976161	0.870113814062923
hsa-miR-205-5p	7.90614036327175	-0.556603947712026	0.849058915069249	-0.655553976094379	0.512111146390825	0.870113814062923
hsa-miR-26a-5p	25107.7621201055	0.170705188903304	0.278782986650255	0.612322835602091	0.540324184056538	0.870113814062923
hsa-miR-30a-3p	28.6500665570679	-0.230531750572926	0.38038787718587	-0.606043894664605	0.544485605686285	0.870113814062923
hsa-miR-331-5p	16.0683211230148	-0.271263170663929	0.444323386824885	-0.610508424061051	0.541525064776136	0.870113814062923
hsa-miR-335-3p	27.4067304585903	-0.29860434315702	0.433442690103391	-0.688913090415236	0.490877961149619	0.870113814062923
hsa-miR-499a-5p	28.6355354889359	0.356218380575413	0.526871910661721	0.676100534811247	0.498976817137007	0.870113814062923
hsa-miR-500a-3p	71.5557833011054	0.162573673045367	0.26048337581076	0.624123027196469	0.532546792280655	0.870113814062923
hsa-miR-500a-5p	11.8049055250483	-0.221937590283661	0.369696874202159	-0.600323145178394	0.548290896532801	0.870113814062923
hsa-miR-502-3p	105.860639019156	0.181611431476149	0.283724755786015	0.640097234282653	0.522109386960564	0.870113814062923
hsa-miR-504-5p	16.151545517443	-0.315539591981518	0.478270821811534	-0.65975087250014	0.509413714479605	0.870113814062923
hsa-miR-628-3p	46.8851462120199	-0.17683937870129	0.279213874603813	-0.633347389889611	0.52650681273745	0.870113814062923
hsa-miR-6529-5p	275.290167991606	-0.247656774685496	0.360785076981466	-0.686438521120479	0.492436620193744	0.870113814062923
hsa-miR-194-5p	9.70180538828962	-0.386204546318568	0.678859484991642	-0.568902040638532	0.569422620447382	0.884422367928912
hsa-miR-423-5p	23261.8935610827	-0.215655741855758	0.37235940625618	-0.579160182964167	0.562481094604968	0.884422367928912
hsa-miR-6529-3p	522.96584293175	-0.155251984231685	0.27132152657795	-0.572206658976915	0.567181976739922	0.884422367928912
hsa-miR-24-3p	1207.31867805911	-0.162837938949112	0.301205106025237	-0.540621442637391	0.588768535143882	0.894472900154396
hsa-miR-335-5p	14.8441810450323	0.368698096935419	0.683067122891924	0.539768471617327	0.589356712720181	0.894472900154396
hsa-miR-374a-5p	19.9904438072828	0.3237992899887	0.597754298873049	0.541692950764488	0.588030046697289	0.894472900154396
hsa-miR-484	11548.2298513079	-0.172967919568132	0.326535237397653	-0.529706750630077	0.596315266769597	0.894472900154396
hsa-miR-652-3p	597.273082027117	0.0953531556430029	0.178251251206995	0.534936809684851	0.592693553613875	0.894472900154396
_11591	805.723447552016	-0.130019059768183	0.264000623854921	-0.49249527470675	0.622369261565736	0.894603844614159
_8496	7.64485416343284	0.311041008728205	0.61386632036264	0.506691764005653	0.612371110273779	0.894603844614159
hsa-miR-142-5p	6821.64477727951	-0.172410136727929	0.360001367736399	-0.47891522693928	0.631998937950256	0.894603844614159
hsa-miR-142-3p	59.0096130089786	-0.207587414213003	0.424278939594045	-0.489271078153501	0.624649794048037	0.894603844614159
hsa-miR-197-3p	5323.39859333309	-0.185361882266336	0.372121874652883	-0.49812143518637	0.61839845315817	0.894603844614159
hsa-miR-23b-3p	572.505233239565	0.104736818691227	0.205768802712087	0.509002420730298	0.610750527327066	0.894603844614159
hsa-miR-27b-3p	261.684542653691	0.161860011696981	0.346530609753503	0.467087198478993	0.640437492709067	0.894603844614159
hsa-miR-320c	10.4832859022184	0.224092262498319	0.481059908041861	0.465830260955397	0.641337002759922	0.894603844614159
hsa-miR-671-3p	13.2443208313609	-0.247156426908615	0.521123298759509	-0.474276294107268	0.635302893960836	0.894603844614159
hsa-miR-744-5p	53.0316717183637	-0.155606021173749	0.321738386533503	-0.483641454320358	0.628640349431394	0.894603844614159
hsa-miR-98-3p	8.92948225530685	-0.233815587490775	0.478914911984108	-0.488219476236592	0.625394390618089	0.894603844614159
_4567	9.53299884953764	0.32569225473396	0.785048304822541	0.414869063130557	0.678237758313019	0.894783548617778
hsa-miR-1307-3p	55.2105740467028	-0.116876488801883	0.277799598819651	-0.420722309529899	0.673957868354505	0.894783548617778
hsa-miR-181a-3p	8.30965972569705	-0.210210928055133	0.500873532262744	-0.419688632987823	0.674712930060581	0.894783548617778
hsa-miR-193b-3p	225.574083314745	-0.202453772155311	0.475212636021904	-0.426027754333493	0.670087622278378	0.894783548617778
hsa-miR-320b	68.761375656097	-0.166163466725425	0.36474578272941	-0.455559665370266	0.648706653203298	0.894783548617778
hsa-miR-339-5p	640.612852083678	-0.122649075047675	0.271385475427738	-0.451936769476571	0.651314534602647	0.894783548617778
hsa-miR-378a-3p	37.1476087028809	0.180648594502376	0.420914295740275	0.429181418475377	0.667791204401464	0.894783548617778
hsa-miR-532-3p	127.06622194694	-0.130164230448981	0.294874296308262	-0.441422776005228	0.658906956507981	0.894783548617778
hsa-miR-9-5p	8.58311629047541	0.331974038758188	0.762014050551164	0.435653435153947	0.663088195151943	0.894783548617778
hsa-miR-130b-5p	5626.76909632101	-0.100130599135489	0.25474609336845	-0.393060391276211	0.694274877680591	0.910456276718858
hsa-let-7d-3p	160.022141777785	-0.133927557524054	0.37928337938443	-0.353106845181078	0.724008341311094	0.915367928109492
hsa-let-7i-3p	11.5350308920871	-0.175215192566342	0.506723233635015	-0.34578085419416	0.729507414770928	0.915367928109492
hsa-miR-10a-3p	7.56154649590142	-0.203984863801851	0.600134880183381	-0.33989836374703	0.733933068902757	0.915367928109492
hsa-miR-149-5p	7.57866077547591	0.180858924240273	0.546965256376113	0.33065888944856	0.740902158517419	0.915367928109492
hsa-miR-221-3p	66.1987764311095	0.106871600363425	0.290970750213394	0.367293277021993	0.713400268349544	0.915367928109492
hsa-miR-23c	14.7544611761992	-0.162786176603266	0.485173109455909	-0.335521844534665	0.737231469195452	0.915367928109492
hsa-miR-29c-3p	8.20203142740095	0.213159507316417	0.593202822339907	0.359336637131297	0.719343269590191	0.915367928109492
hsa-miR-29c-5p	11.4638592567923	0.144247019962029	0.441711335439798	0.326563998676662	0.743997676728263	0.915367928109492
hsa-miR-30a-5p	118.704558314083	0.164005993418903	0.438906967024985	0.373669150277049	0.708650479881384	0.915367928109492
hsa-miR-324-5p	22.7254249467987	-0.121114430669512	0.368626043516343	-0.328556358943591	0.742491038749973	0.915367928109492
hsa-miR-5100	12.9435800283223	0.193053299138083	0.548097250852661	0.352224534674741	0.724669878444132	0.915367928109492
hsa-let-7b-3p	99.2058087643866	-0.0839992182917479	0.278012168451018	-0.30214223629045	0.762543636197596	0.932874071341941
hsa-miR-148a-3p	198.284568060261	-0.116797528789726	0.43443210945852	-0.268851050018617	0.788044306841366	0.932874071341941
hsa-miR-181a-2-3p	103.140896510973	-0.0808276643576064	0.283507214116735	-0.285099145040893	0.775568185041643	0.932874071341941
hsa-miR-26a-2-3p	9.68921661349792	0.139990272613257	0.477299296537359	0.293296624631207	0.769295433421399	0.932874071341941
hsa-miR-30e-3p	346.166638679207	-0.0771919767146859	0.271458233351561	-0.284360418034239	0.776134189268309	0.932874071341941
hsa-miR-320a-3p	3196.42112404765	0.0979491497940223	0.356445401166774	0.274794258737522	0.783474309228592	0.932874071341941
hsa-miR-421	153.475163300569	0.0557759908202921	0.204519937707238	0.272716642912992	0.785071040294707	0.932874071341941
hsa-miR-30d-5p	12586.0949194881	0.0525351466785354	0.209095174565207	0.251249923809944	0.8016208885224	0.938495679046549
hsa-miR-365b-3p	2099.91116142628	-0.111518158007968	0.453247363216238	-0.24604259629143	0.805649258724892	0.938495679046549
hsa-miR-365a-3p	2099.91116142628	-0.111518158007968	0.453247363216238	-0.24604259629143	0.805649258724892	0.938495679046549
hsa-miR-181b-5p	39.2231936383812	0.0910399315598589	0.395119701792843	0.2304110150589	0.817772402621901	0.947577545895219
hsa-miR-146a-5p	576.242434645369	-0.0963843176617074	0.433842520383341	-0.222164294953253	0.824185988062865	0.949982796767198
hsa-let-7d-5p	248.45153313471	0.0673766698507164	0.318579136086497	0.21149115625834	0.832504032432729	0.954546508391454
_7171	42.4328553252855	0.110477723399856	0.71066472293139	0.155456884005936	0.876461142225489	0.964284485596335
hsa-miR-10b-5p	18.6788359477221	0.0421318431684262	0.400672629952508	0.105152785638041	0.916254574545975	0.964284485596335
hsa-miR-1260a	492.587492226627	0.0572311549863211	0.524615033100397	0.109091717498245	0.913129744160706	0.964284485596335
hsa-miR-1301-3p	33.6733691419692	-0.0341839927411655	0.325077213551386	-0.105156533020921	0.916251601052268	0.964284485596335
hsa-miR-1306-3p	56.4672186719272	0.0446490130411772	0.320681338834211	0.13923171583196	0.889267046971401	0.964284485596335
hsa-miR-130b-3p	927.984593718569	0.0241831756249662	0.250320013770563	0.0966090376102802	0.923036879095871	0.964284485596335
hsa-miR-138-1-3p	18.1668477210816	-0.1096942757593	0.716621265276705	-0.153071477326234	0.878341908567648	0.964284485596335
hsa-miR-146b-5p	17.2498735349059	-0.0518120391812017	0.367771614758467	-0.140881017191142	0.887963938655333	0.964284485596335
hsa-miR-15a-5p	292.659091358638	0.0345249634338028	0.343087020917312	0.100630339619066	0.919843911415658	0.964284485596335
hsa-miR-191-5p	465481.862931139	-0.0194552019492567	0.203999877963353	-0.0953686940575116	0.92402198123621	0.964284485596335
hsa-miR-193a-5p	88.6518123382395	-0.0342400000108137	0.384597146685221	-0.0890282216233858	0.929059481556286	0.964284485596335
hsa-miR-21-5p	990.947215384726	0.0649586841436712	0.517453990924252	0.125535188215758	0.900099869201169	0.964284485596335
hsa-miR-22-5p	12.056371300815	0.0875860592456598	0.452778728596176	0.193441197021815	0.846613454118878	0.964284485596335
hsa-miR-30e-5p	1931.65319470182	-0.0501080102585524	0.373701398934749	-0.134085690878833	0.893334814486381	0.964284485596335
hsa-miR-342-3p	744.474344474787	-0.0492133358498108	0.32903211518109	-0.149570007239947	0.881103872702373	0.964284485596335
hsa-miR-346	10.1422863919273	0.0800732303892255	0.5274252287677	0.151819112969458	0.879329606909019	0.964284485596335
hsa-miR-361-5p	4209.2716026571	0.0324542178500418	0.222213922024998	0.146049435401221	0.883882362983772	0.964284485596335
hsa-miR-383-5p	19.5214971962612	0.0407951088452108	0.455312608884902	0.0895980213355422	0.928606656829512	0.964284485596335
hsa-miR-500b-5p	8.90958061746771	-0.0708467691188449	0.430558733880458	-0.164546120062019	0.86930124293485	0.964284485596335
hsa-miR-505-3p	809.713489726109	-0.0418597717716023	0.264062478692424	-0.158522225417568	0.874045308733184	0.964284485596335
_11565	8.85692959946305	-0.00647752899202477	0.625978825149087	-0.010347840424925	0.991743765230808	0.997433958208221
_12167	18.9693791741117	0.00498378622676843	0.332494258778714	0.0149890895712738	0.988040884666933	0.997433958208221
hsa-miR-107	82.0882200662219	0.00199836266734598	0.357079484989637	0.00559640850664937	0.995534735365135	0.997433958208221
hsa-miR-1260b	530.674822787729	0.0168738123794763	0.508401133855733	0.0331899581960109	0.973523105910974	0.997433958208221
hsa-miR-128-3p	17600.5753851038	0.00304909848779053	0.198671566642567	0.0153474326463444	0.987755001150773	0.997433958208221
hsa-miR-181a-5p	350.094120671203	-0.000816975455701347	0.254029759397836	-0.00321606199855459	0.997433958208221	0.997433958208221
hsa-miR-203a-3p	107.600599910438	0.00679598287966554	0.472182887702214	0.0143926920196894	0.988516689710959	0.997433958208221
hsa-miR-454-5p	38.1522832199882	0.00635275164236262	0.297781247198009	0.021333618896889	0.982979525934953	0.997433958208221
_2620	5.87559629286534	0.749529935429308	0.704386956140351	1.06408832374795	0.287288689813639	NA
_3211	6.6580294808951	-0.383462145830904	0.519870798737586	-0.737610473144623	0.460751189291046	NA
_5641	5.62467950361245	-0.193471805512504	0.56480269511818	-0.342547596151293	0.731938831411834	NA
hsa-miR-100-5p	5.35846112997686	0.449452923433017	0.625503886647444	0.718545372822511	0.472421082030696	NA
hsa-miR-126-5p	6.77675896859672	0.286398665327704	0.615834677165859	0.465057711017092	0.641890128983328	NA
hsa-miR-200c-3p	7.22303137759741	0.146796452684396	0.535694409026331	0.274030212395181	0.784061403867877	NA
hsa-miR-450a-5p	7.12505396494269	1.08585829547996	0.621770951585983	1.74639598828187	0.0807421665737105	NA
hsa-miR-628-5p	7.07506659486423	-0.164726511275316	0.534153284862163	-0.308388089980245	0.757787043474593	NA
hsa-miR-940	6.39205609296152	-0.0190974111824478	0.533837128324414	-0.0357738534267745	0.971462681660742	NA

## Sheet: SimpleModel_sex_NFO_RS10
Statistical result table for sex based on DESeq2 model ~sex. restricted to row sum of ≥ 10 counts on DOM-excluded data
Groups: Male vs female. NFO. n=6
Out of 294 with nonzero total read count
	baseMean	log2FoldChange	lfcSE	stat	pvalue	padj
hsa-miR-150-5p	8524.67600751992	1.47371528299182	0.332775402641502	4.42855833482215	9.48650619246073E-06	0.00284595185773822
hsa-miR-146a-5p	586.698969287079	1.42340381124522	0.36532342584424	3.89628397893134	0.00009767985076965	0.0146519776154475
hsa-miR-326	373.080941991373	1.07317557475306	0.363096065024442	2.95562435985315	0.00312036873051107	0.187222123830664
hsa-miR-342-3p	770.049545913293	1.08394397235349	0.361836229984492	2.9956756193263	0.00273837565080124	0.187222123830664
hsa-miR-9-5p	9.99310961825638	-4.82914048629437	1.55364808069734	-3.10825890772308	0.00188193122399967	0.187222123830664
hsa-miR-155-5p	135.741541896164	1.24637168285171	0.465216709304844	2.67912062899486	0.00738157959854112	0.310775808965807
hsa-miR-181a-5p	367.509542972859	0.787977940529661	0.311411535310342	2.53034281387293	0.0113951129954129	0.310775808965807
hsa-miR-181b-5p	42.6824582264486	1.27309622634966	0.488422372750436	2.606547728722	0.00914600763331754	0.310775808965807
hsa-miR-193b-3p	218.021636005624	-1.15635796482734	0.432626570360885	-2.67287782131075	0.00752036349684767	0.310775808965807
hsa-miR-766-3p	3.89514565946978	-4.89307343383596	1.91304132468107	-2.55774581066706	0.0105353069998002	0.310775808965807
hsa-miR-99a-5p	936.161014671027	-5.28614439175344	2.06754073919289	-2.55673046317675	0.0105661053655566	0.310775808965807
_7171	46.2906347513529	1.51672104735043	0.636089350341167	2.38444653496704	0.0171048332747542	0.366532141601875
hsa-miR-1260a	522.964649142636	-1.28483671830462	0.53071191976854	-2.42096827006443	0.0154792283381445	0.366532141601875
hsa-miR-142-3p	56.8339551213533	-1.1116345013354	0.46423652676141	-2.39454337876069	0.0166410748702595	0.366532141601875
hsa-miR-122-5p	2.8203861507861	-4.41047538583091	1.89593642420819	-2.32627810168945	0.0200037194671133	0.400074389342267
hsa-miR-125b-5p	260.523301471343	-4.23706981655458	1.84333170748965	-2.29859324794281	0.0215280473264119	0.402692197606179
hsa-miR-1260b	555.881292959206	-1.19397981599116	0.524492519641796	-2.27644774954387	0.0228192245310168	0.402692197606179
hsa-miR-148a-3p	198.104631325488	-0.76626437054272	0.343595908261566	-2.23013240879281	0.0257386538409499	0.428977564015832
_9523	25.3320736721531	1.16704377743881	0.529311935319031	2.20483178172697	0.0274659009590431	0.433672120405944
hsa-miR-152-3p	18.8942238067327	-1.507570800434	0.711077556269233	-2.12012147921484	0.0339958020032218	0.496844940556955
hsa-miR-181a-2-3p	105.055673524602	0.77054191811647	0.36502649845373	2.11092049859537	0.0347791458389869	0.496844940556955
hsa-miR-101-3p	53.1598942516069	-1.00889156342139	0.48509518882727	-2.07978060112368	0.037545661199344	0.509928967700478
hsa-miR-205-5p	6.78132328899584	2.08582547211262	1.01097097155452	2.0631902703451	0.03909455419037	0.509928967700478
hsa-miR-135b-5p	19.8488983643805	-1.46663449964124	0.724433477211213	-2.0245261238992	0.0429160468364814	0.536450585456017
hsa-miR-330-3p	85.2557807863364	0.755520220361716	0.376615352127088	2.00607918953545	0.0448477997806992	0.53817359736839
hsa-miR-27b-3p	287.681311946797	-0.637135909707818	0.328622902312341	-1.93880555866508	0.0525250190199025	0.606057911768106
hsa-miR-365a-5p	3.53161702553708	-3.32431868308482	1.76878409747607	-1.87943722912728	0.0601848169348142	0.655809931528576
hsa-miR-532-3p	127.243156502991	0.683982428138181	0.365378506543301	1.87198320615261	0.0612089269426671	0.655809931528576
hsa-miR-502-3p	118.267279493054	0.712608457092535	0.385966957427289	1.84629394661791	0.0648495362247446	0.670857271290461
hsa-miR-10a-5p	3550.16367081419	-0.747917908648814	0.415096882323655	-1.80179119742378	0.0715782631917592	0.700234898214391
hsa-miR-22-3p	1100.81163817823	0.725901681625247	0.403983095979515	1.79686152428035	0.0723576061488204	0.700234898214391
hsa-miR-196b-5p	14.4465886961095	-1.66459297362254	0.947895050733518	-1.75609417132668	0.0790723302106514	0.741303095724856
hsa-miR-193b-5p	23.1668175287628	-1.23982248319095	0.74117061298953	-1.67278958644906	0.0943687256151281	0.82262763509285
hsa-miR-195-5p	11.0632032471271	1.21715352003226	0.742720241761652	1.63877790262631	0.10125952285802	0.82262763509285
hsa-miR-500a-3p	79.4586769194771	0.639905183917569	0.386569102421686	1.65534487859698	0.0978545603217056	0.82262763509285
hsa-miR-5100	14.3060859136703	-1.19740316546428	0.731091767827123	-1.63782881733586	0.101457408328118	0.82262763509285
hsa-miR-615-3p	9.12414156556422	-1.5678523033526	0.931761029827418	-1.68267640860984	0.0924377510938253	0.82262763509285
_2620	7.77973196933701	1.33310484681132	0.848461695426914	1.57120215797196	0.116135698998625	0.824940749594395
hsa-miR-107	86.2801644094427	0.632369338276686	0.405277478148776	1.56033673809169	0.118680325964439	0.824940749594395
hsa-miR-1301-3p	34.4845790227526	-0.82332431263122	0.526380816363731	-1.56412294490288	0.117788698482235	0.824940749594395
hsa-miR-145-5p	1250.10669485943	0.514602409679687	0.332875065694078	1.545932581663	0.122120850791658	0.824940749594395
hsa-miR-26a-5p	27671.3592140153	-0.510611634299521	0.321467913877177	-1.58837511383674	0.112201541429669	0.824940749594395
hsa-miR-365b-3p	2106.17256367435	-0.705478730275289	0.458323643423093	-1.5392588630302	0.123741112439159	0.824940749594395
hsa-miR-365a-3p	2106.17256367435	-0.705478730275289	0.458323643423093	-1.5392588630302	0.123741112439159	0.824940749594395
hsa-miR-4286	60.9571061532776	0.661882210343189	0.42259696087675	1.56622567509714	0.117295793966156	0.824940749594395
hsa-miR-181a-3p	8.13263792389666	1.26847082918756	0.835087623656816	1.51896734337048	0.128770716228312	0.832286440346747
hsa-miR-451a	5257459.93918411	0.519005812852695	0.343130799759117	1.51255968049807	0.13039154232099	0.832286440346747
_6917	3.09623143827195	1.842336204857	1.3097815759138	1.4065980456105	0.159546612948785	0.856985879185965
hsa-let-7d-3p	158.72943613969	-0.577098247706487	0.411947910416669	-1.40090101955554	0.161243673859259	0.856985879185965
hsa-miR-105-5p	8.78800114748395	1.12829429411821	0.812561744305785	1.38856437929178	0.164965255342127	0.856985879185965
hsa-miR-125a-5p	171.687174914734	0.731654511654773	0.501484773446843	1.45897652410443	0.144571569177126	0.856985879185965
hsa-miR-215-5p	13.8685980128754	-1.03848450542283	0.739618003368571	-1.40408224339197	0.160294360519602	0.856985879185965
hsa-miR-223-3p	15996.5353168154	-0.581644655069521	0.420344558136949	-1.38373304426132	0.166440211478365	0.856985879185965
hsa-miR-28-5p	113.841784640244	0.541713069401061	0.393427080633423	1.37690844394569	0.168540556239907	0.856985879185965
hsa-miR-374a-5p	23.2231299015845	-0.827678724824504	0.583672632877563	-1.41805299443965	0.156175293326719	0.856985879185965
hsa-miR-378a-5p	4.37936876142594	1.62653366682131	1.14283930315678	1.42323917485901	0.15466683279437	0.856985879185965
hsa-miR-450a-5p	10.1588646299458	-1.20312573653263	0.819587739008874	-1.46796453786335	0.142113855844508	0.856985879185965
hsa-miR-9-3p	2.5934368167693	-2.6504300043873	1.82857523369588	-1.44945089244718	0.147211704941457	0.856985879185965
hsa-miR-92a-3p	460429.970184512	-0.424377507263608	0.304510170642042	-1.39363984581806	0.163426389691668	0.856985879185965
hsa-miR-182-5p	16.5628023674949	-0.993809805312305	0.733858872307941	-1.35422469198585	0.175664703646146	0.878323518230729
_10147	58.1604251991215	-0.538155245673876	0.511110838450648	-1.05291299888143	0.292380867930781	0.87931050189628
_12917	44.9513254128428	0.475857964285588	0.441536571230189	1.07773171078394	0.281153502610095	0.87931050189628
_1972	4.50741500825008	-1.568147294993	1.43291530506719	-1.09437542431684	0.273790357818412	0.87931050189628
_5462	27.3236682081165	0.658151858738801	0.533958604152401	1.23258966822633	0.21772889354434	0.87931050189628
_5950	91.590229436697	0.412067143123743	0.376973429423184	1.09309333486516	0.274352822095351	0.87931050189628
_8496	9.02290971160354	1.10780988014129	0.920152384119702	1.2039417592784	0.228612089915009	0.87931050189628
hsa-let-7b-5p	2537.50879746263	-0.469170091532113	0.431492712322977	-1.08731869191092	0.27689599063945	0.87931050189628
hsa-let-7c-5p	151.958931914248	-0.712827107200251	0.534998701435299	-1.33239035027164	0.182731951386179	0.87931050189628
hsa-miR-10a-3p	7.33441806224137	-1.19240930334162	1.02552720798525	-1.1627281012702	0.244939836400278	0.87931050189628
hsa-miR-10b-5p	20.0784052506931	0.619143084037559	0.566060062578142	1.0937763056762	0.274053098434298	0.87931050189628
hsa-miR-1271-5p	2055.00015946969	-0.411735270046745	0.322822925516489	-1.27542140753481	0.202160125493485	0.87931050189628
hsa-miR-138-1-3p	18.0205979555627	-0.898299924901706	0.715015777371858	-1.25633580870556	0.208994244231319	0.87931050189628
hsa-miR-139-5p	31.5289781397515	0.631021030552696	0.547503536646307	1.15254238249851	0.249098264157188	0.87931050189628
hsa-miR-142-5p	6709.50792579626	0.436784548042891	0.385191421476175	1.13394152540831	0.256819077008621	0.87931050189628
hsa-miR-144-5p	228.19803874232	-0.460879887158067	0.438374720693236	-1.05133773779027	0.293103500632093	0.87931050189628
hsa-miR-148a-5p	4.53512482006768	1.32486864312332	1.12375903963717	1.17896150010155	0.238413506673032	0.87931050189628
hsa-miR-148b-5p	16.532729767433	-0.779275583583877	0.674832398464897	-1.15476907356044	0.248185004828845	0.87931050189628
hsa-miR-18a-5p	3.62959998465363	-1.60465098762595	1.3265314855098	-1.20965917895968	0.226409699810581	0.87931050189628
hsa-miR-19b-3p	90.0141618399151	-0.43051626116154	0.401020657940071	-1.07355133117825	0.283023820625312	0.87931050189628
hsa-miR-214-3p	2.2926801943288	1.89151805012018	1.61745319562585	1.16944221646443	0.242225509293273	0.87931050189628
hsa-miR-216b-5p	1.63013786126511	-2.12932497260814	2.0249761818655	-1.05153087314168	0.293014837616306	0.87931050189628
hsa-miR-23a-3p	9314.36217774988	0.324988923345623	0.308977034493634	1.0518222620598	0.29288110322084	0.87931050189628
hsa-miR-23c	14.6429071062979	0.805186493554808	0.65877679392182	1.22224477392621	0.22161507670157	0.87931050189628
hsa-miR-25-3p	90634.1276877079	-0.339628353402713	0.283437315157898	-1.19824855528818	0.230820267686884	0.87931050189628
hsa-miR-29b-2-5p	3.03727213413799	-1.89109456783094	1.52468576951314	-1.24031758257624	0.21485795156099	0.87931050189628
hsa-miR-3059-5p	12.9102915862853	0.865768879362279	0.727085584085779	1.19073861222387	0.233756214731354	0.87931050189628
hsa-miR-30e-3p	351.360795987389	-0.421387135143318	0.332531548655768	-1.26720949289396	0.205080392336087	0.87931050189628
hsa-miR-324-3p	89.7551649882839	0.530273005174932	0.409880977843399	1.29372435862962	0.195760648389055	0.87931050189628
hsa-miR-324-5p	22.7665464923604	-0.697813335734577	0.588953526813272	-1.18483599123742	0.236082299259396	0.87931050189628
hsa-miR-346	10.8206938316036	1.05408537869745	0.82307605228213	1.28066583370371	0.20031106539405	0.87931050189628
hsa-miR-363-3p	17.635527066486	0.829658791611444	0.622271602028023	1.33327439161217	0.182441774283645	0.87931050189628
hsa-miR-365b-5p	2.11102562577173	-2.26096879669172	2.12688656591497	-1.06304155234488	0.287763108063588	0.87931050189628
hsa-miR-383-5p	20.6874652780232	-0.677165568940356	0.633858837684345	-1.06832235930357	0.285375125942199	0.87931050189628
hsa-miR-454-3p	2.698331151702	-1.97044226613321	1.62755836067133	-1.21067380055143	0.226020447320907	0.87931050189628
hsa-miR-504-5p	14.967658320467	0.879671676559066	0.668317724598714	1.31624771299797	0.188090914098307	0.87931050189628
hsa-miR-628-3p	45.8210151687056	-0.505433706979214	0.456176445371203	-1.10797852915867	0.267871088689924	0.87931050189628
hsa-miR-6529-5p	262.248682923928	-0.352963206157433	0.321745067616585	-1.09702755903021	0.272629345056719	0.87931050189628
hsa-miR-7-1-3p	59.5527076731034	0.438605167440298	0.406859632671301	1.07802576667674	0.281022257424308	0.87931050189628
hsa-miR-744-5p	52.7089415727797	0.606323885993038	0.463053877284705	1.30940245992205	0.190398058653339	0.87931050189628
hsa-miR-99b-5p	26.8176806820046	0.752789299638843	0.659083294119153	1.14217627173349	0.253380756899498	0.87931050189628
hsa-miR-20a-5p	63.9765752905585	-0.624250404148115	0.602834499571667	-1.03552534666092	0.30042363556731	0.892347432378148
hsa-miR-149-5p	8.35376305855624	0.900292414916457	0.885155474686375	1.01710088302334	0.309105440282835	0.909133647890692
hsa-miR-151a-3p	749.049178120013	-0.331077638619408	0.330842480675698	-1.00071078521485	0.316966651683463	0.920123791055952
hsa-miR-486-5p	1787084.29143623	-0.362767860484406	0.364018673744737	-0.996563876112554	0.318976247566063	0.920123791055952
_10320	1.81869219209702	-2.02513298658291	2.06812370020819	-0.979212697180083	0.327474896193723	0.933515814047297
hsa-miR-532-5p	77.2111251440915	0.41023041642171	0.420994546690291	0.97443166341891	0.329842254296712	0.933515814047297
hsa-miR-106b-3p	1188.13581575342	-0.28845593960045	0.298897039351819	-0.965067905075234	0.334510801117513	0.937880750796765
_4567	11.0807452849617	0.854626405813982	0.979043216945563	0.872920000896653	0.382706683708817	0.941082009120042
hsa-let-7d-5p	265.036527165271	-0.331199655283838	0.370359507365062	-0.894265298169802	0.371179962231525	0.941082009120042
hsa-miR-103a-3p	1144.50197564037	0.324971219301503	0.357106584884091	0.910011836961735	0.362816267286687	0.941082009120042
hsa-miR-130b-3p	978.911166693225	0.337650879048161	0.369492956858031	0.913822233363695	0.360810261784901	0.941082009120042
hsa-miR-15a-5p	310.035443431084	0.316726838705087	0.347517425488116	0.911398437819972	0.362085476428202	0.941082009120042
hsa-miR-23b-3p	620.449044294336	0.28660715293894	0.311169563285095	0.921064225926072	0.357016896185642	0.941082009120042
hsa-miR-30a-3p	27.6667292796291	-0.54654878782446	0.599831230741657	-0.911170942447735	0.362205311770154	0.941082009120042
hsa-miR-30c-1-3p	2.47000837798359	1.25565116440634	1.39970900512987	0.89708015009151	0.369676149920416	0.941082009120042
hsa-miR-340-5p	18.5550488714355	-0.62712492318288	0.690870568109356	-0.907731421963852	0.364020138328788	0.941082009120042
hsa-miR-423-5p	22439.1472503009	-0.293957283157542	0.333364834098564	-0.881788518433318	0.377891181723019	0.941082009120042
hsa-miR-450b-5p	18.202397805387	0.573474910930895	0.656495300918312	0.873540008784089	0.382368808871704	0.941082009120042
hsa-miR-491-3p	5.52035655096703	-1.03057630751127	1.11020280637724	-0.928277519739115	0.353263632010717	0.941082009120042
hsa-miR-505-5p	45.3134771790374	-0.425255933351363	0.483315165647111	-0.879872935048475	0.378928148036722	0.941082009120042
hsa-miR-671-3p	12.6398327813129	0.648970429487265	0.689003029462921	0.941897788160872	0.346244972656955	0.941082009120042
hsa-miR-98-3p	8.50388657907554	-0.804567672951523	0.855637013083891	-0.940314246168123	0.34705639424165	0.941082009120042
_11534	264.561083183459	-0.362423711961994	0.422233604144593	-0.858348810716361	0.390699884437116	0.941751207047395
hsa-let-7i-5p	3178.77532925598	0.303699776924316	0.366806830479978	0.827955620474448	0.40769563368708	0.941751207047395
hsa-miR-1249-3p	266.377740141563	-0.357816669089883	0.432534585912341	-0.82725562473841	0.408092189720538	0.941751207047395
hsa-miR-1291	2.8598075021181	-1.2158731708935	1.43328602560048	-0.848311606459784	0.39626445547065	0.941751207047395
hsa-miR-194-5p	8.9668979600245	0.688615216150612	0.819326157184943	0.840465314224277	0.400647541585332	0.941751207047395
hsa-miR-19a-3p	4.62182579167702	-0.960190454712747	1.14915539548627	-0.835561890484302	0.403401415547212	0.941751207047395
hsa-miR-30d-5p	13368.423411583	-0.248197009624254	0.298986958059389	-0.830126542091357	0.406467241911457	0.941751207047395
hsa-miR-424-3p	2.70109521830623	-1.38015278744945	1.62490659617489	-0.849373613657795	0.395673430820674	0.941751207047395
_10850	10.0394632681237	-0.504015373061826	0.807355313695416	-0.624279501864988	0.532444043275432	0.951602338356792
_1951	118.100389683642	0.308770276257975	0.398751534662039	0.774342540197802	0.43872825334577	0.951602338356792
_2375	1.70121090439184	-1.25124342499107	1.85664917816941	-0.673925607327041	0.500358610978787	0.951602338356792
_3211	6.05372287520485	0.589925296275233	0.939705806851609	0.627776578556771	0.530150311304958	0.951602338356792
_3674	2.40628767182919	-0.904238824198337	1.51252058997735	-0.597835712247644	0.549949559154859	0.951602338356792
_4816	43.6470211028226	-0.314934382266367	0.486569243259194	-0.647255013812294	0.517466911483045	0.951602338356792
_9127	1.86918176360783	1.36806595767945	1.7825419207303	0.76748038392217	0.44279595171576	0.951602338356792
hsa-let-7a-3p	57.3851682560797	0.272653550875689	0.456476559915684	0.597300222657766	0.550306955848489	0.951602338356792
hsa-let-7a-5p	21958.2770303877	-0.348119402933055	0.458159163575517	-0.759821980240007	0.447361002461248	0.951602338356792
hsa-let-7e-5p	150.079577436063	-0.330999752044099	0.503724477702476	-0.657104760034321	0.511113558435757	0.951602338356792
hsa-miR-100-5p	6.58047820301482	0.625934467163603	0.89827446621282	0.6968187237945	0.485916246869128	0.951602338356792
hsa-miR-1296-5p	7.07872985238777	0.636870070178752	0.95398661691477	0.667588055101249	0.504396584542948	0.951602338356792
hsa-miR-1306-5p	1629.51507719047	-0.238730195810168	0.38915438524259	-0.613458835010555	0.539572993689527	0.951602338356792
hsa-miR-1343-3p	1946.49662698928	-0.223325979860806	0.312888183613906	-0.713756516086218	0.475377752518438	0.951602338356792
hsa-miR-138-5p	1.6646866579304	-1.23876728812482	1.95617363869158	-0.633260393465581	0.526563612875278	0.951602338356792
hsa-miR-143-3p	1343.46314289146	0.22090790385481	0.32664781273271	0.676287717975857	0.498857989142207	0.951602338356792
hsa-miR-148b-3p	413.610976764753	0.290679625777242	0.389805900937385	0.745703502892672	0.455846542689648	0.951602338356792
hsa-miR-15b-5p	9867.25321160118	0.202625655028797	0.292314535556047	0.693176802321369	0.488198604222898	0.951602338356792
hsa-miR-185-3p	2.52058762802924	-0.997019224146177	1.51407519906787	-0.658500466000622	0.510216597691489	0.951602338356792
hsa-miR-191-3p	43.4289487497296	-0.298947940688675	0.474532170217896	-0.629984560480701	0.528704685832307	0.951602338356792
hsa-miR-191-5p	483214.775423936	0.167253781715285	0.278071082112708	0.601478515653397	0.547521317205848	0.951602338356792
hsa-miR-193a-3p	2.18178309395835	-0.989406670880194	1.61582633786054	-0.612322406002017	0.540324468232567	0.951602338356792
hsa-miR-193a-5p	91.2306243881323	-0.301862057235156	0.477550976095644	-0.632104366539289	0.527318682118997	0.951602338356792
hsa-miR-200c-3p	7.86392395549201	0.566395307384855	0.871735444296762	0.649733025186067	0.515864687544823	0.951602338356792
hsa-miR-21-5p	1056.06548176318	-0.229308310320771	0.335365266777836	-0.683756885511573	0.49412869583769	0.951602338356792
hsa-miR-24-3p	1190.6240784031	0.249350071646185	0.341123657219825	0.730966810330309	0.464799425714285	0.951602338356792
hsa-miR-27a-3p	81.8957237827834	-0.326158269578375	0.440616342744233	-0.740231893231665	0.459159298560029	0.951602338356792
hsa-miR-29a-3p	1619.96278973054	0.254979861416637	0.358895220850396	0.710457667317126	0.477420373378444	0.951602338356792
hsa-miR-29c-3p	9.20705687758643	0.621809566216467	0.792987547292357	0.784135347824346	0.43296069623899	0.951602338356792
hsa-miR-3074-3p	4.45139884641069	-0.764632520072509	1.20984326029794	-0.63200957112759	0.527380623077523	0.951602338356792
hsa-miR-3200-5p	6.87416496214638	0.588688611164969	0.943075397157563	0.624222212708847	0.532481661003843	0.951602338356792
hsa-miR-3200-3p	17.5995378903793	-0.512702701249941	0.651711916476853	-0.786701437073002	0.431456662642351	0.951602338356792
hsa-miR-320b	67.3812376896675	-0.247642194415987	0.401331723742864	-0.617051131932577	0.537201000108675	0.951602338356792
hsa-miR-320d	2.60631768483472	-1.03981473125957	1.44689394108679	-0.718653041340776	0.472354723424009	0.951602338356792
hsa-miR-335-5p	17.5659396362721	0.442116636156217	0.743213654938707	0.594871519405383	0.551929356246939	0.951602338356792
hsa-miR-338-5p	3.68812275829512	-0.861254914558795	1.36006736320223	-0.633244306760662	0.526574116259659	0.951602338356792
hsa-miR-340-3p	509.750081417241	-0.215663520271236	0.304214881903569	-0.708918376779469	0.478375130469736	0.951602338356792
hsa-miR-3613-5p	17.9082168719006	-0.506273994485793	0.748828033705938	-0.676088463168575	0.498984480997847	0.951602338356792
hsa-miR-3661	1.7024830520173	-1.25084179787366	1.84763129607834	-0.676997515970103	0.498407530425134	0.951602338356792
hsa-miR-502-5p	3.36811738404495	0.880634714544587	1.24137359514413	0.709403452747312	0.478074145733173	0.951602338356792
hsa-miR-590-3p	2.3428076020832	-1.43791611335597	1.93071316791923	-0.744759054451178	0.45641739178808	0.951602338356792
hsa-miR-877-3p	1.96640524570199	-1.15319756797496	1.71029182479148	-0.674269473348828	0.500140008042545	0.951602338356792
hsa-miR-92a-1-5p	2.44316099239211	-0.923641994675395	1.49426818865461	-0.618123307240459	0.53649405961672	0.951602338356792
hsa-miR-92b-3p	73.3372348118019	-0.33622924061051	0.4312413875928	-0.779677577997209	0.435580679868361	0.951602338356792
_1073	1.58903990342475	-0.770638488152162	1.90780210591457	-0.40394047462419	0.686256492096961	0.952403950240983
_11565	9.31303505134455	0.436564753560935	0.819414823558819	0.532776245937168	0.594188478996163	0.952403950240983
_12355	82.1874448518953	0.216325834300125	0.375923326518434	0.575452011194941	0.564985637074822	0.952403950240983
_2216	9.48019944091148	-0.38573331651418	0.839147690661004	-0.45967273795431	0.645751140520196	0.952403950240983
_6272	15.9075754035605	0.242618213107587	0.610078710693536	0.397683460928803	0.690863530341084	0.952403950240983
_7331	1.59337195783031	0.955149377939977	1.77615996328353	0.537760898615361	0.59074212998153	0.952403950240983
_8807	2.24475220111352	-0.777969579943029	1.53527263421311	-0.50673057189075	0.612343876606008	0.952403950240983
hsa-miR-126-3p	57.185210137164	0.178218354242491	0.473923324926762	0.376048919453442	0.706880528116381	0.952403950240983
hsa-miR-1306-3p	59.8270932676466	0.177268787225985	0.450550503980125	0.393449315137833	0.693987652201647	0.952403950240983
hsa-miR-1307-5p	1.42359933186278	0.857566968644722	1.93315915847568	0.443609086652194	0.657325235025805	0.952403950240983
hsa-miR-130b-5p	5664.21927279271	-0.151213979018797	0.300359087882326	-0.503443994603018	0.614652146811967	0.952403950240983
hsa-miR-132-3p	4.84727220223007	0.472287563564244	1.03650911559305	0.455652108080128	0.648640166007491	0.952403950240983
hsa-miR-140-5p	3.22324747808091	-0.810974227701664	1.41893478683666	-0.571537349866253	0.567635449790468	0.952403950240983
hsa-miR-140-3p	5625.79080603521	0.190269284500904	0.343254572708257	0.554309540582932	0.579367022082763	0.952403950240983
hsa-miR-145-3p	94.0187992780668	0.167279177623959	0.378184491304519	0.442321622039396	0.658256486717448	0.952403950240983
hsa-miR-15b-3p	2011.71341976995	-0.167117132757129	0.354470296480818	-0.471455956722661	0.637315164531138	0.952403950240983
hsa-miR-17-5p	136.009222903727	-0.243926885471497	0.429580578536986	-0.567825683140132	0.570153338590341	0.952403950240983
hsa-miR-1843	2.37432432162646	0.802192830643524	1.49748751408664	0.535692500336343	0.592171087649515	0.952403950240983
hsa-miR-186-5p	19690.3590473773	-0.166934351013462	0.305483744518976	-0.546459030991393	0.58475044214817	0.952403950240983
hsa-miR-221-3p	71.6631284277148	-0.247969764920917	0.437867530753084	-0.56631229197204	0.571181505897292	0.952403950240983
hsa-miR-222-3p	125.266418160551	-0.15102826390046	0.388769766112652	-0.388477389614443	0.697662783272886	0.952403950240983
hsa-miR-223-5p	4.13430872713299	-0.585592334989542	1.20728799869132	-0.485047756313582	0.62764246988487	0.952403950240983
hsa-miR-26b-3p	108.076716222283	0.16673426057028	0.367628555598706	0.453540014862944	0.650159936318309	0.952403950240983
hsa-miR-28-3p	152.224533118421	0.143766230417721	0.357473916875139	0.402172644299352	0.687556973144677	0.952403950240983
hsa-miR-29b-3p	352.293710016371	-0.169281661236348	0.405332670174906	-0.417636360679492	0.676213007873234	0.952403950240983
hsa-miR-29c-5p	12.5692784068884	0.268136510343691	0.711329293873083	0.376951311654448	0.706209788044327	0.952403950240983
hsa-miR-301a-5p	2.54593402414211	0.709871776930505	1.42772182673721	0.49720594280805	0.619043831090202	0.952403950240983
hsa-miR-3074-5p	23.9811043619533	0.22656207774977	0.600412241647057	0.377344201257894	0.705917827961031	0.952403950240983
hsa-miR-30b-5p	2296.7692459077	0.12564565685796	0.298232695221902	0.421300745595558	0.673535485852737	0.952403950240983
hsa-miR-320e	3.93530920477957	0.613082784956692	1.16833130873345	0.524750796605215	0.599756440127466	0.952403950240983
hsa-miR-328-3p	133.678811662179	-0.176063686516893	0.373666581620553	-0.471178572494558	0.63751321904454	0.952403950240983
hsa-miR-331-5p	14.99242302467	-0.324039744067967	0.678173958595587	-0.477812130591114	0.63278392645193	0.952403950240983
hsa-miR-34a-5p	2.21214789812448	0.623718594066795	1.54533500053493	0.40361384026822	0.686496706534702	0.952403950240983
hsa-miR-361-3p	669.300102994773	0.124139420326208	0.329309391313855	0.376968964750522	0.706196668928929	0.952403950240983
hsa-miR-3613-3p	15.3851224898628	-0.300509123793107	0.694766376083554	-0.4325326241133	0.665354346283743	0.952403950240983
hsa-miR-362-5p	43.0368783728837	0.191349592153103	0.468104321613703	0.408775529979002	0.682704399127144	0.952403950240983
hsa-miR-374b-5p	823.718001089095	-0.14159888519422	0.304257209552401	-0.465392045771171	0.641650729341083	0.952403950240983
hsa-miR-378a-3p	41.430610636477	0.250369344676635	0.597054971695994	0.419340523981294	0.674967284333448	0.952403950240983
hsa-miR-425-5p	28555.4179527202	0.145256283464975	0.336960131687249	0.431078545517055	0.666411259898764	0.952403950240983
hsa-miR-4454	3.76990706947603	-0.596241012249503	1.21191814999674	-0.491981254881864	0.622732595092481	0.952403950240983
hsa-miR-448	3.1996413343644	0.78868986357693	1.6147028170887	0.488442737096931	0.625236276683838	0.952403950240983
hsa-miR-454-5p	39.9318207548934	-0.214527107195155	0.472095045954149	-0.454415078136598	0.649530101865112	0.952403950240983
hsa-miR-574-5p	3.6002400500014	-0.619587762730856	1.28157429394714	-0.483458325948923	0.628770343105471	0.952403950240983
hsa-miR-628-5p	7.02688020768784	0.387875732479687	0.889829179955919	0.43589909301345	0.662909943215661	0.952403950240983
hsa-miR-6529-3p	516.141744093725	-0.165680509134001	0.337647160537913	-0.490691255540403	0.623644832182827	0.952403950240983
hsa-miR-660-5p	4.9845914876039	0.392998016716791	1.02427728179085	0.383683230804134	0.70121324298625	0.952403950240983
hsa-miR-6791-3p	2.3632639794708	0.815632031922641	1.55011962719857	0.526173604676357	0.598767591724307	0.952403950240983
hsa-miR-7-5p	145.148571332903	0.189844717662454	0.435938147993382	0.435485443373807	0.663210102745596	0.952403950240983
hsa-miR-7977	16.3624067220513	0.23763586879421	0.634362364794923	0.374605875099531	0.707953603012464	0.952403950240983
hsa-let-7f-1-3p	19.8115009270631	0.207636869055598	0.569597475918434	0.364532635473496	0.715460308193571	0.958205769902104
hsa-let-7f-5p	9273.75605303189	-0.165484603556453	0.485762312027275	-0.34066991089906	0.73335209271816	0.977328710424982
hsa-miR-940	6.59015110239374	-0.321654763197037	0.954981641518782	-0.33681774519297	0.73625429518682	0.977328710424982
hsa-miR-20a-3p	1.83255917051811	-0.616447523441604	1.86792478891055	-0.330017314991115	0.741386878925357	0.979806447918974
hsa-miR-484	11321.9746593179	0.122412850614237	0.378708756176488	0.323237444653086	0.746515424941577	0.982257138081023
hsa-miR-26b-5p	5050.35187892216	-0.105608399112983	0.332213696564956	-0.317892971316232	0.750566124347607	0.982271229125729
hsa-miR-361-5p	4444.40621985376	0.0982851403245244	0.312425104138506	0.31458784528708	0.753074608996392	0.982271229125729
hsa-miR-375-3p	8.85247793418597	-0.266340384628993	0.868334360759058	-0.306725607859363	0.759052236468078	0.985782125283218
_10243	44.3380334070699	-0.0434709938720829	0.504195803837984	-0.0862184761181623	0.931292743578821	0.986015077757412
_10966	1.63154304715691	-0.143141508753208	1.80680087263337	-0.0792237323555101	0.936854668227001	0.986015077757412
_11591	802.651434089445	0.038280138375083	0.368883303242455	0.103773030762313	0.917349469226432	0.986015077757412
_12167	19.8408268561207	-0.109940369236139	0.582757754506957	-0.188655351877993	0.850362947150007	0.986015077757412
_12254	141.085942795162	-0.0843986729708944	0.413162079264333	-0.204274973930746	0.838138625539013	0.986015077757412
_219	3.31765938681258	-0.348665956888713	1.26263916177808	-0.276140616767907	0.782440065342803	0.986015077757412
_256	1.69365534670457	-0.198057766009768	1.76796293060509	-0.112025972140707	0.91080281339781	0.986015077757412
_5641	5.50731401128294	-0.0764665432078982	1.03160123560333	-0.0741241291390825	0.940911615795058	0.986015077757412
_8250	5.57311537584176	-0.0561900630132746	1.06479655894201	-0.0527707030431294	0.957914604548901	0.986015077757412
_9114	3.25997494525729	0.14142117085683	1.25387113650619	0.112787643593813	0.910198914813499	0.986015077757412
hsa-let-7b-3p	100.386744548013	-0.11236267455654	0.412267385051	-0.272548056506193	0.785200645489392	0.986015077757412
hsa-let-7g-5p	5188.08033335369	-0.0148974356779512	0.410968110726198	-0.0362496147246725	0.971083325133171	0.986015077757412
hsa-let-7i-3p	11.2432017349292	-0.198374443445273	0.801769349139895	-0.247420837000168	0.804582549797115	0.986015077757412
hsa-miR-106b-5p	170.099853306963	-0.0963113515612522	0.334327092019419	-0.288075222918692	0.773289158293793	0.986015077757412
hsa-miR-126-5p	7.79755319408614	0.0647414448301481	0.884282321081929	0.0732135464960288	0.94163618677354	0.986015077757412
hsa-miR-128-3p	18393.227683131	0.0275536961125941	0.319777825899394	0.0861651242862062	0.931335154353495	0.986015077757412
hsa-miR-1307-3p	55.3066344291345	-0.126007946950927	0.44894567239791	-0.280675268073958	0.778959479738016	0.986015077757412
hsa-miR-144-3p	1.75909856666207	-0.310324861584679	1.66820042000049	-0.18602372824279	0.852426153647441	0.986015077757412
hsa-miR-146b-5p	17.7904317033866	-0.094175063039272	0.624288127124039	-0.150851920687834	0.880092528078255	0.986015077757412
hsa-miR-151a-5p	11104.5026618735	-0.0385939568139047	0.353438707304058	-0.109195614448371	0.913047338674016	0.986015077757412
hsa-miR-151b	2995.43519625948	-0.0623285741875245	0.362862147183475	-0.171769292199027	0.863618907942785	0.986015077757412
hsa-miR-16-5p	25959.9573661854	0.044582694776348	0.299416119830599	0.148898779402965	0.881633504373426	0.986015077757412
hsa-miR-16-2-3p	20.6244273502853	-0.104590354290308	0.583416792146895	-0.179272101348728	0.857724051859605	0.986015077757412
hsa-miR-185-5p	247.826928492358	-0.0708544358252543	0.398154773604577	-0.177957017025803	0.858756732293216	0.986015077757412
hsa-miR-18a-3p	1303.28228540279	0.0176047024776983	0.294377731908111	0.0598031052267008	0.952312452392396	0.986015077757412
hsa-miR-192-5p	43.2244320951526	-0.0379002706910459	0.501657828500826	-0.0755500433518772	0.939777082435745	0.986015077757412
hsa-miR-203a-3p	113.101250363547	0.104022097392078	0.481972033089736	0.215826002860025	0.829123378610089	0.986015077757412
hsa-miR-210-3p	4.39391047995342	0.13184710811683	1.14389276035439	0.115261773381608	0.908237636793348	0.986015077757412
hsa-miR-210-5p	3.67725849123748	-0.23304443279866	1.17796106105395	-0.197837127646774	0.843172496579597	0.986015077757412
hsa-miR-211-5p	2.69035084897532	0.436153248291696	1.5478450051271	0.281780957942802	0.778111472891472	0.986015077757412
hsa-miR-2114-5p	9.54502257313777	-0.0864734012679126	0.799595825939492	-0.108146389041376	0.91387957077713	0.986015077757412
hsa-miR-219a-1-3p	2.2692674107571	0.108727431507199	1.46926417849657	0.0740012811164124	0.941009365874145	0.986015077757412
hsa-miR-22-5p	13.0806311444494	-0.10032490569084	0.737191600974107	-0.136090679218636	0.891749595880953	0.986015077757412
hsa-miR-23a-5p	2.45980110791728	0.27461380499349	1.52791759460989	0.179730769488	0.857363936221562	0.986015077757412
hsa-miR-24-2-5p	3.14595388071011	0.0486911905150105	1.25699942732271	0.0387360482881987	0.969100832588686	0.986015077757412
hsa-miR-26a-2-3p	10.6906207946057	0.0475309185123468	0.735229621363261	0.064647719748036	0.948454489283311	0.986015077757412
hsa-miR-3064-3p	3.55450552496438	-0.262593562903523	1.24899122104844	-0.210244522522018	0.833476832080674	0.986015077757412
hsa-miR-30a-5p	131.188707007757	-0.149727189448459	0.573844303479119	-0.260919536084421	0.794154558928845	0.986015077757412
hsa-miR-30c-5p	31773.8915803031	0.0856522910392139	0.303706302930276	0.282023422671204	0.777925550288779	0.986015077757412
hsa-miR-30e-5p	1980.14992583745	-0.0690258918394511	0.31040117450881	-0.222376387424049	0.82402089176025	0.986015077757412
hsa-miR-320a-3p	3451.89467729627	-0.0430740659985519	0.364276463172139	-0.118245536984357	0.905873109724484	0.986015077757412
hsa-miR-320c	11.5671668996615	-0.0709142172411328	0.750939813240384	-0.0944339559453246	0.924764443374126	0.986015077757412
hsa-miR-330-5p	49.4266664886355	0.108149215153723	0.461084638333757	0.234553932537304	0.81455496856508	0.986015077757412
hsa-miR-331-3p	151.762311407551	-0.0872752689371416	0.362010615290151	-0.241084833568183	0.809489367209763	0.986015077757412
hsa-miR-335-3p	25.549413598913	-0.140669721153254	0.543125150948864	-0.259000565353118	0.795634804284904	0.986015077757412
hsa-miR-339-5p	639.600651359088	0.0197079495658825	0.390349932225867	0.0504879031322054	0.95973358901372	0.986015077757412
hsa-miR-342-5p	2.75734510821115	0.110767093608931	1.43324197941993	0.0772842933708665	0.938397385607726	0.986015077757412
hsa-miR-374c-5p	2.90088357433841	0.200452474815696	1.32899273733168	0.150830376408346	0.880109523473673	0.986015077757412
hsa-miR-421	163.26947324756	-0.086151017054882	0.366873898853929	-0.234824601379405	0.814344872431013	0.986015077757412
hsa-miR-423-3p	5728.63291602751	-0.0321352770320887	0.290474089005651	-0.110630442605376	0.911909405949664	0.986015077757412
hsa-miR-425-3p	85.2781368905856	-0.0259008838677538	0.451046067737705	-0.0574240320898127	0.954207419745869	0.986015077757412
hsa-miR-491-5p	2.41058622707339	0.170262421942239	1.48274494317095	0.114829204258233	0.908580500511091	0.986015077757412
hsa-miR-499a-5p	33.6815975837237	-0.0189492268506013	0.554528920764556	-0.0341717557751092	0.972740189008684	0.986015077757412
hsa-miR-500a-5p	11.3515180377754	0.186412544399378	0.702361595120935	0.26540822518532	0.790695000527131	0.986015077757412
hsa-miR-500b-5p	8.97146808939291	0.0508540784199096	0.804357064131383	0.063223263259118	0.949588720431934	0.986015077757412
hsa-miR-503-5p	1.59629094832093	-0.11317111386586	1.80451792345474	-0.0627154279793435	0.949993111827544	0.986015077757412
hsa-miR-505-3p	833.193546813731	-0.0836176846956824	0.340203779912595	-0.245787053621701	0.805847079411018	0.986015077757412
hsa-miR-542-5p	2.03177279472154	0.857799657061969	4.04129912492094	0.212258392795596	0.831905453553918	0.986015077757412
hsa-miR-574-3p	178.081968915263	0.110482090879657	0.508235268197649	0.217383754715526	0.827909290367074	0.986015077757412
hsa-miR-652-3p	644.556116275587	0.0311043494385092	0.318315656280908	0.0977154243744147	0.922158267293555	0.986015077757412
hsa-miR-744-3p	4.72832780081021	0.0382371726057879	1.12425198766223	0.0340112119217138	0.972868210053979	0.986015077757412
hsa-miR-877-5p	2.78479659138995	-0.211062033912479	1.562861491318	-0.13504845764322	0.892573561572891	0.986015077757412
hsa-miR-93-5p	2646.8165608706	0.0484955257085896	0.320039792275875	0.151529674993622	0.879557903840175	0.986015077757412
hsa-miR-93-3p	428.809961548549	0.0406265639483354	0.340462262258271	0.119327656694934	0.905015773162172	0.986015077757412
hsa-miR-98-5p	560.718324959335	-0.101374937735769	0.476461891160436	-0.212766098646143	0.831509407637404	0.986015077757412
hsa-miR-7705	3.37780530706394	-0.0388163277356613	1.34395602577649	-0.0288821412242523	0.976958588918785	0.986826857493722
_6079	5.55332720199994	-0.0225563280207695	1.08943687312981	-0.0207045755262239	0.983481319061251	0.990081864826762
hsa-miR-197-3p	5202.06624189266	-0.00251475013212258	0.303102677370235	-0.00829669389244903	0.993380271982567	0.993380271982567
hsa-miR-25-5p	6.09410250723446	-0.0103966703492345	0.952332657262593	-0.010917057469308	0.991289621416451	0.993380271982567
hsa-miR-204-5p	61.6393674404128	-2.85632698250313	1.87922921277704	-1.51994603057611	NA	NA

## Sheet: SimpleModel_sex_NFO_RM5
Statistical result table for sex based on DESeq2 model ~sex. restricted to row mean of ≥ 5 counts on DOM-excluded data
Groups: Male vs female. NFO. n=6
Out of 231 with nonzero total read count
	baseMean	log2FoldChange	lfcSE	stat	pvalue	padj
hsa-miR-150-5p	8521.99051411952	1.47051194926269	0.341064320363069	4.31153850305217	0.0000162122535976652	0.00372881832746299
hsa-miR-146a-5p	586.184225142518	1.41992580178016	0.370228813881074	3.83526551295457	0.000125428722030196	0.0144243030334725
hsa-miR-9-5p	9.99919753246905	-4.82754769264634	1.51869938990182	-3.17873815235971	0.00147917649378422	0.113403531190123
hsa-miR-326	373.150222212903	1.07095582343465	0.368227521395517	2.90840787613028	0.00363274190635241	0.167106127692211
hsa-miR-342-3p	769.957391623706	1.08126494702454	0.368291469097372	2.93589463170178	0.0033258727271278	0.167106127692211
hsa-miR-155-5p	135.694032011152	1.24348639191878	0.463805895527925	2.68104912832855	0.00733917403542531	0.219408136010897
hsa-miR-181b-5p	42.6739933592085	1.27014868619885	0.470515806796317	2.69948143686634	0.0069447630004835	0.219408136010897
hsa-miR-193b-3p	218.111415902203	-1.15925511559063	0.434511745374777	-2.66794885968099	0.00763158733950946	0.219408136010897
hsa-miR-99a-5p	936.399794853721	-5.288875689898	2.06715404468566	-2.5585300251304	0.0105115742363142	0.268629119372474
_7171	46.3086019974736	1.51237989387675	0.619064622095378	2.44300811239661	0.0145654098685029	0.279170355812972
hsa-miR-142-3p	56.890734225008	-1.11298956943556	0.452700009457045	-2.45855875013224	0.0139495950463649	0.279170355812972
hsa-miR-181a-5p	367.54681333956	0.784960873830046	0.316799573853288	2.47778386909563	0.0132201199452535	0.279170355812972
hsa-miR-1260a	522.739584082802	-1.28776888310697	0.535193516841335	-2.4061742950611	0.016120571561983	0.285210112250468
_9523	25.3159759056892	1.16208557974565	0.499222657620818	2.32779013934161	0.0199232499351731	0.311092933305822
hsa-miR-125b-5p	260.581080751923	-4.2391021080725	1.84296340384237	-2.30015533636449	0.0214394211771628	0.311092933305822
hsa-miR-1260b	555.646790557641	-1.19668662427137	0.529146279577731	-2.26154216793577	0.0237257045736988	0.311092933305822
hsa-miR-148a-3p	198.188944415467	-0.769729955037611	0.345057339339017	-2.23073056933693	0.0256989814470027	0.311092933305822
hsa-miR-152-3p	18.9265061351064	-1.51036579448598	0.676123366758922	-2.23386125778509	0.0254922034039933	0.311092933305822
hsa-miR-205-5p	6.79064384881705	2.09054156059754	0.932535962003711	2.24178117067534	0.0249755187604578	0.311092933305822
hsa-miR-101-3p	53.1873728826348	-1.01132863576452	0.472262280357701	-2.14145545352155	0.0322373271402977	0.350555909771488
hsa-miR-135b-5p	19.8741635687992	-1.47071413698102	0.69024774752362	-2.13070472487228	0.0331134755935847	0.350555909771488
hsa-miR-181a-2-3p	105.055209336711	0.767752838558731	0.36118297857484	2.12566173962056	0.0335314348477076	0.350555909771488
hsa-miR-330-3p	85.2460706877755	0.751156554076564	0.37025205490143	2.02877079041881	0.0424816417260618	0.424816417260618
hsa-miR-27b-3p	287.890663555391	-0.641093675198007	0.333052526138832	-1.92490260509469	0.0542415439513306	0.519814796200252
hsa-miR-196b-5p	14.4845921963652	-1.67452028480834	0.903340763995766	-1.85369724421757	0.0637824862044983	0.54333228989017
hsa-miR-502-3p	118.250507126414	0.710129977082575	0.383077389352482	1.85375069586569	0.0637748351778523	0.54333228989017
hsa-miR-532-3p	127.222714254414	0.681095179487898	0.363139277498058	1.87557563087221	0.060713575247361	0.54333228989017
hsa-miR-10a-5p	3552.70871971552	-0.750882733592357	0.423105444325516	-1.77469409496576	0.0759484108777689	0.559545742432551
hsa-miR-193b-5p	23.1657508981275	-1.2460480359222	0.709952782634587	-1.7551139546185	0.0792398178570611	0.559545742432551
hsa-miR-195-5p	11.0551742638718	1.21539777865825	0.684001786185268	1.77689269707411	0.075585896179471	0.559545742432551
hsa-miR-22-3p	1101.28370698822	0.720409622166575	0.411886608649262	1.74904842021711	0.0802826500011921	0.559545742432551
hsa-miR-5100	14.3093772183619	-1.20612214741356	0.686761877920529	-1.75624504823363	0.079046575768607	0.559545742432551
hsa-miR-615-3p	9.13204297836324	-1.56421894852842	0.871068820097857	-1.79574668779064	0.0725348129766381	0.559545742432551
_2620	7.77119153924384	1.32357966174217	0.777223450215316	1.70295898994748	0.0885757433116708	0.599188851814244
hsa-miR-500a-3p	79.4583331111648	0.637068976397682	0.37921126772247	1.67998430063509	0.092960370307412	0.610882433448707
hsa-miR-181a-3p	8.13653864810132	1.27470977112246	0.765424868882942	1.66536236663276	0.0958404827980352	0.612314195654114
hsa-miR-1301-3p	34.4908347438972	-0.823686862703054	0.504530298991855	-1.6325815602134	0.102557032049952	0.637516685715915
hsa-miR-105-5p	8.79217398232974	1.13536011559503	0.74596291216926	1.52200611729262	0.128007547914664	0.658428002934007
hsa-miR-107	86.2774600827832	0.627605303612131	0.399271670704462	1.57187536622572	0.115979458518831	0.658428002934007
hsa-miR-145-5p	1250.25504516266	0.512353616210655	0.340293556778208	1.50562244275636	0.132164123837515	0.658428002934007
hsa-miR-215-5p	13.8768814007718	-1.04566417115124	0.694042054597469	-1.50662940988166	0.13190567460192	0.658428002934007
hsa-miR-26a-5p	27695.6093717703	-0.514244653865669	0.331269334220694	-1.55234608441926	0.120579436627586	0.658428002934007
hsa-miR-365b-3p	2106.13041434576	-0.707170535837291	0.465163723219785	-1.52026157788569	0.128445246526388	0.658428002934007
hsa-miR-365a-3p	2106.13041434576	-0.707170535837291	0.465163723219785	-1.52026157788569	0.128445246526388	0.658428002934007
hsa-miR-374a-5p	23.2455286767468	-0.82655759893846	0.552362487720555	-1.4964042948489	0.134548331034341	0.658428002934007
hsa-miR-4286	60.9400520024551	0.658938663262761	0.410913990479586	1.60359267031453	0.108803867441377	0.658428002934007
hsa-miR-450a-5p	10.1725153489077	-1.20352033637297	0.764055564145084	-1.57517383924769	0.115216323938776	0.658428002934007
hsa-miR-125a-5p	171.697803994105	0.731209720105094	0.501965643807028	1.45669276199746	0.14520120864206	0.681556693625994
hsa-miR-451a	5258854.0622555	0.513946822115399	0.352267740978973	1.45896646876354	0.144574336868848	0.681556693625994
hsa-let-7d-3p	158.696205188969	-0.580940671378595	0.410901238355973	-1.41382068767413	0.157414557763508	0.683119778973715
hsa-miR-182-5p	16.5792305090962	-0.989490872434447	0.691922200869075	-1.43006088139912	0.152699546318459	0.683119778973715
hsa-miR-363-3p	17.6378140044486	0.823906947909728	0.580607476744398	1.41904295227056	0.155886494062438	0.683119778973715
hsa-miR-504-5p	14.9743132389619	0.883394096673464	0.621870737908062	1.42054295663622	0.155449671960268	0.683119778973715
hsa-miR-346	10.8232415301075	1.06090227749234	0.761586601017428	1.39301594339376	0.163614969506196	0.696878573822686
hsa-miR-223-3p	16002.1783804301	-0.585430325850302	0.428069582874263	-1.36760552319425	0.171435586685066	0.699113612240301
hsa-miR-28-5p	113.876400640986	0.538076623566636	0.391043345259301	1.37600250736869	0.168820856991624	0.699113612240301
hsa-miR-92a-3p	460700.059190455	-0.427687575195886	0.314058721435467	-1.36180766845466	0.173258590859553	0.699113612240301
_5462	27.3337655461312	0.658719012060058	0.506281319863257	1.30109286322863	0.193226670330465	0.70044729458829
_8496	9.02445493190354	1.09389643176214	0.84549503083236	1.29379404002556	0.19573657190544	0.70044729458829
hsa-let-7c-5p	151.99391981827	-0.713922697727656	0.534630022437403	-1.33535841192167	0.181759069311927	0.70044729458829
hsa-miR-138-1-3p	18.0162746635182	-0.89434714357227	0.675464984341104	-1.3240466409146	0.185487555127579	0.70044729458829
hsa-miR-23c	14.6324447905795	0.79773942091739	0.611983441177559	1.30353105532138	0.192393521163455	0.70044729458829
hsa-miR-3059-5p	12.9236284356362	0.868808797010255	0.674851741649856	1.28740691234821	0.197952496296691	0.70044729458829
hsa-miR-324-3p	89.7661900688898	0.526408912539951	0.404462488424968	1.30150243249964	0.193086532433386	0.70044729458829
hsa-miR-744-5p	52.685485239608	0.603989893407599	0.448725539303709	1.34601185023882	0.178298694899946	0.70044729458829
hsa-miR-1271-5p	2055.39622896188	-0.414805527171834	0.33028338409693	-1.25590794797627	0.209149346594863	0.707416907600272
hsa-miR-30e-3p	351.519717322161	-0.424960103576485	0.337302135272674	-1.25987967207189	0.207712772909951	0.707416907600272
hsa-miR-324-5p	22.7715168696077	-0.702651314362742	0.557349303393098	-1.26070187956647	0.207416276522669	0.707416907600272
hsa-miR-10a-3p	7.33971370775843	-1.18710535051428	0.952419856564164	-1.24640970296099	0.212614020841536	0.707518950602497
hsa-miR-148b-5p	16.5407606628904	-0.785560139968637	0.634008701996622	-1.23903684207291	0.215331854531195	0.707518950602497
hsa-miR-139-5p	31.5089076286431	0.62514844470799	0.523182845114603	1.19489476871332	0.232128147034536	0.741520469693657
hsa-miR-99b-5p	26.8254424886982	0.756242436987948	0.629859406140254	1.20065276411789	0.22988592434916	0.741520469693657
_12917	44.9464192341282	0.472547639976404	0.424636449354647	1.11282872842068	0.26578199453072	0.757918479003372
_5950	91.5974965728392	0.409168631707192	0.371470421878106	1.10148374570037	0.270686174942841	0.757918479003372
hsa-miR-10b-5p	20.0839474442423	0.614982575476009	0.530181385796688	1.15994750466747	0.246070179848887	0.757918479003372
hsa-miR-142-5p	6713.28217543649	0.432288424914939	0.394031908851485	1.09708989349356	0.272602097763644	0.757918479003372
hsa-miR-149-5p	8.35791608805217	0.893288450187756	0.8089613920618	1.10424114049625	0.269488547760623	0.757918479003372
hsa-miR-19b-3p	90.0601269978782	-0.433287938092485	0.395691035503352	-1.09501580580744	0.273509711988173	0.757918479003372
hsa-miR-25-3p	90671.4694221951	-0.343486302310484	0.292968023357122	-1.17243615318311	0.2410219916376	0.757918479003372
hsa-miR-383-5p	20.6802501361567	-0.683715338637303	0.598582427805706	-1.14222420652019	0.253360836597133	0.757918479003372
hsa-miR-628-3p	45.8465249420251	-0.5097255097399	0.440539875520585	-1.15704738223199	0.247253002381731	0.757918479003372
hsa-miR-6529-5p	262.289424049705	-0.356348919244641	0.324528679816117	-1.09805062358912	0.272182384433637	0.757918479003372
hsa-miR-7-1-3p	59.5650304417142	0.434366861581306	0.395571369191946	1.09807457114151	0.272171928140245	0.757918479003372
_10147	58.1598685658538	-0.540937720197785	0.499246139761132	-1.08350906920703	0.278582527557138	0.762785492120734
hsa-let-7b-5p	2536.82997380106	-0.470991837646259	0.438073602010284	-1.07514316198218	0.282310637844355	0.763899372990607
hsa-miR-144-5p	228.191044174629	-0.462544798954896	0.44020261051765	-1.0507543297187	0.293371436233676	0.775579659008569
hsa-miR-20a-5p	63.9707639001485	-0.623569039030144	0.592510030766805	-1.05241937967387	0.29260718115339	0.775579659008569
hsa-miR-151a-3p	749.600602651303	-0.335315825297446	0.338429376831413	-0.990799996255885	0.321783251135352	0.798598966565965
hsa-miR-23a-3p	9316.58432128486	0.321492213058132	0.318023184005668	1.01090810112889	0.31206041631744	0.798598966565965
hsa-miR-486-5p	1786846.74904343	-0.366500175486744	0.371190972466623	-0.987362847353997	0.323464790945555	0.798598966565965
hsa-miR-491-3p	5.53216792374329	-1.02220420122337	1.02413381279933	-0.998115859908302	0.318223180340746	0.798598966565965
hsa-miR-532-5p	77.2474978404443	0.406377563210159	0.414069511462078	0.981423533877781	0.32638392546609	0.798598966565965
hsa-miR-671-3p	12.6338094060552	0.639110230630722	0.637638402015457	1.00230824964527	0.316194739407688	0.798598966565965
hsa-miR-98-3p	8.51366287392825	-0.809103500143627	0.792872420059588	-1.02047123808748	0.307505023241994	0.798598966565965
hsa-miR-106b-3p	1188.47505328207	-0.292085067167195	0.306502488954015	-0.95296148544822	0.340609585219357	0.807630975262393
hsa-miR-30a-3p	27.6755921448875	-0.549992059766882	0.572996785561026	-0.959851911260515	0.337129751618082	0.807630975262393
hsa-miR-340-5p	18.5468505177767	-0.629319946980177	0.652496493613524	-0.96448019742605	0.334805231855512	0.807630975262393
_4567	11.1064419844243	0.853819357967006	0.917400866180783	0.930693865072886	0.352011944068621	0.816304670911674
hsa-let-7d-5p	265.009934307332	-0.33422199003913	0.372692898986017	-0.896775846678176	0.36983853880867	0.816304670911674
hsa-miR-103a-3p	1144.45485599091	0.322326741667816	0.363777912777474	0.886053634226512	0.375588626259563	0.816304670911674
hsa-miR-130b-3p	979.260021829834	0.333488115425953	0.376864847683834	0.884901092462008	0.376209978767989	0.816304670911674
hsa-miR-15a-5p	310.161934382436	0.313921163661841	0.352175925221525	0.891375989044051	0.372727494601075	0.816304670911674
hsa-miR-194-5p	8.96652248218949	0.682126068074921	0.752351830009363	0.90665834901529	0.364587495527047	0.816304670911674
hsa-miR-23b-3p	620.65377097836	0.282644640244647	0.318355806183082	0.887826245839231	0.374634222684808	0.816304670911674
hsa-miR-450b-5p	18.220079912126	0.572862890232164	0.615935694101756	0.930069316842553	0.352335196083129	0.816304670911674
hsa-miR-505-5p	45.3116010212914	-0.430113553737105	0.466685587378248	-0.921634533762661	0.356719238957102	0.816304670911674
hsa-miR-423-5p	22441.4274918101	-0.297458394026792	0.341167410950361	-0.871883962182049	0.383271683758682	0.823855021163522
_11534	264.583012751496	-0.367043541169866	0.424861646523967	-0.863913097764545	0.38763563114149	0.825520325579098
hsa-miR-29c-3p	9.21003430879144	0.613881303808994	0.727740160311277	0.843544629372134	0.398923916701511	0.834616500920167
hsa-miR-3200-3p	17.6223105222341	-0.516908450278681	0.613094015200481	-0.843114493801824	0.399164413483558	0.834616500920167
hsa-miR-1249-3p	266.306767525162	-0.359893164761882	0.434810963597821	-0.827700299421995	0.4078402495294	0.845074390916775
hsa-miR-30d-5p	13373.4930748607	-0.250922943928133	0.308126837593374	-0.814349525305774	0.415444745464963	0.853145459436978
hsa-let-7i-5p	3178.56614124686	0.301968821555697	0.374090330432921	0.807208305026862	0.419546481731914	0.853944166356992
hsa-miR-92b-3p	73.4015202953447	-0.339032185899567	0.423836649926569	-0.799912385958849	0.423761561041009	0.854957535433614
_1951	118.138867094222	0.306595850583239	0.396500834443458	0.773253985741512	0.439372082021879	0.874627382014053
hsa-miR-100-5p	6.58270749617879	0.631598991932601	0.819929035195047	0.770309337542065	0.441116418754914	0.874627382014053
_10850	10.0461420078765	-0.511432794591862	0.74880393076094	-0.68299961255831	0.494607087359151	0.874780364555624
_3211	6.0553211392202	0.595621547579414	0.857213554690309	0.694834495232169	0.487159027648082	0.874780364555624
_4816	43.6354318236661	-0.318555437756478	0.468913997517887	-0.679347256517601	0.496917860532095	0.874780364555624
hsa-let-7a-5p	21948.4392898715	-0.349559454885936	0.465116712827408	-0.751552127123087	0.452320441867559	0.874780364555624
hsa-let-7e-5p	149.998086898732	-0.332544653793773	0.502444377623968	-0.661853666999635	0.508065008097095	0.874780364555624
hsa-miR-1296-5p	7.08000409383873	0.625953793337455	0.872786526288449	0.717190028126743	0.473256851383756	0.874780364555624
hsa-miR-1343-3p	1947.23658571555	-0.226714239945287	0.321106707682536	-0.706040187019167	0.480163146333153	0.874780364555624
hsa-miR-148b-3p	413.658967668365	0.285687912930187	0.394817395334639	0.723595050030772	0.469314381207706	0.874780364555624
hsa-miR-15b-5p	9867.99033915127	0.198848796034522	0.301054924570977	0.660506704276287	0.508928717599381	0.874780364555624
hsa-miR-191-3p	43.4354110459642	-0.301544345739856	0.457318066723433	-0.659375536812582	0.509654647175885	0.874780364555624
hsa-miR-200c-3p	7.8652567262492	0.567115726677236	0.797239364364227	0.71134937890265	0.476867759533112	0.874780364555624
hsa-miR-21-5p	1056.55931170807	-0.233012405304874	0.342830626313658	-0.679672081255919	0.496712117552055	0.874780364555624
hsa-miR-24-3p	1191.3839504037	0.24554588444455	0.349567599877841	0.702427469051361	0.482412619677619	0.874780364555624
hsa-miR-27a-3p	81.9724279345384	-0.329241157969178	0.434863623565448	-0.757113587174133	0.448981814565371	0.874780364555624
hsa-miR-29a-3p	1621.04371834482	0.250857971351086	0.367481659488976	0.682640792740328	0.494833850783976	0.874780364555624
hsa-miR-3200-5p	6.86740032657079	0.578824761191783	0.864726493082563	0.66937322473884	0.503257427176666	0.874780364555624
hsa-miR-340-3p	509.862333814975	-0.218696823590991	0.310059680974632	-0.705337833360165	0.480600021376586	0.874780364555624
hsa-miR-3613-5p	17.9055310341688	-0.500337733863289	0.707718329942753	-0.706972975963137	0.479583271765573	0.874780364555624
hsa-miR-143-3p	1344.00993695874	0.217747793269198	0.334835602751931	0.65031254585708	0.515490354774888	0.87625807964887
hsa-miR-193a-5p	91.2273748176777	-0.304956876358131	0.471906865325145	-0.646222589171308	0.518135212314114	0.87625807964887
hsa-miR-320b	67.4059174949587	-0.249744280661585	0.391820152072529	-0.637395190983835	0.523867460042251	0.879485516859253
hsa-miR-335-5p	17.5807771889224	0.437374775673761	0.700021603083216	0.624801825754179	0.532101132256706	0.886835220427843
hsa-miR-1306-5p	1628.88697841341	-0.241939848531986	0.395170197735849	-0.612242142545655	0.540377562994814	0.894149924379908
hsa-let-7a-3p	57.3713755267918	0.267513987541147	0.444028553186632	0.602470236702789	0.546861169297171	0.898414778131066
hsa-miR-221-3p	71.6516518123379	-0.251766317901155	0.428656775526382	-0.587337777624048	0.556976874012763	0.908543837042095
_12355	82.1964106441135	0.213431463475057	0.368935965345703	0.578505441384838	0.562922924760913	0.909465596235334
hsa-miR-17-5p	136.07851298281	-0.245517586317157	0.428703952898353	-0.572697276657419	0.566849681721982	0.909465596235334
[truncated: 88 more rows]

## Sheet: Interaction_breed_all_RS10
Statistical result table for breed based on DESeq2 model ~breed + assessment + breed:assessment. restricted to row sum of ≥ 10 counts
[truncated: 337 more rows]

[truncated: 8 more sheets: Interaction_breed_healthy_RS10, Interaction_breed_healthy_RM5, Interaction_assessment_DOM_RS10, Interaction_assessment_NFO_RS10, Interaction_asessment_NFO_RM5, Test_of_model_Breed, Test_of_model_Assessment, Validation_qRT-PCR]
