# Supplementary material for: Profiling of the microRNA transcriptome in feline whole blood
Source: Sci Rep. 2025 Jul 31;15:27962. doi: 10.1038/s41598-025-09478-x (PMC12313912; doi:10.1038/s41598-025-09478-x)
Supplement: Supplementary file 3 — Supplementary Material 3. [file 41598_2025_9478_MOESM3_ESM.xlsx]

## Sheet: human_miRNA_target
Predicted target genes for significant differentially expressed human referenced miRNAs identified in feline WB with miRDeep2
Lists of predicted target genes in humans according to miRDB for each significant differentially expressed miRNA					Stated genes have a miRDB score of 80 or more.
Breed													Sex for NFO		HCM for NFO
Identified miRNAs													Identified miRNAs		Identified miRNAs
let-7c-5p	miR-125b-5p	miR-144-5p	miR-151a-3p	miR-3059-5p	miR-330-5p	miR-331-3p	miR-3613-5p	miR-375-3p	miR-98-5p	miR-99a-5p	miR-26b-5p	miR-326	miR-146a-5p	miR-150-5p	miR-204-5p
Target genes													Target genes		Target genes
STARD13	STARD13	ZNF292	FAM120AOS	HMGXB4	CEP85	NRP2	MBNL2	RLF	STARD13	TRIB2	STRADB	UBXN10	TRAF6	SV2B	TCF12
HMGA2	FREM1	ATP6V1C1	AGO2	NEMF	GPD2	ZBTB2	NUDT21	POC1B	HMGA2	SMARCA5	TET2	FGF11	IRAK1	MYB	SLC37A3
IGDCC3	PPP4R3A	RAB33A	RPS6KA5	PBX1	LETM2	PHLPP1	POLR3E	ELAVL4	IGDCC3	KBTBD8	CASZ1	CEP85	SEC23IP	MDM4	RAB22A
IGF2BP1	BMF	NBPF3	ME1	IGFBP5	PALM	PTPN2	BBX	COLCA2	IGF2BP1	MTOR	FAM98A	GPD2	NOVA1	ADIPOR2	ANKRD13A
FIGNL2	GCNT1	HIC1	COL25A1	IGF2BP2	YBEY	ZNF652	GATA2	SPAG9	FIGNL2	RAVER2	CDK8	ETS1	PPP1R11	PAPPA	HOOK3
PRTG	SH3TC2	TAF5	UPP2	RIMS2	ETS1	CPSF2	NXPH1	CENPM	PRTG	HS3ST2	SLC7A11	KCNIP2	UPP2	CHD2	ZCCHC24
NR6A1	ZNF704	PAXIP1	YTHDF3	ARHGEF33	UBXN10	DCLRE1B	ARIH1	RBPJ	NR6A1	ZZEF1	OTUD4	LETM2	WWC2	TADA1	PTPRD
LIN28B	ARID3B	ZMIZ1	PITPNA	BRWD1	KCNIP2	TSPAN18	RRAS2	ZBTB20	LIN28B	BAZ2A	NAB1	PALM	BCORL1	BASP1	C2orf68
ARID3B	IER3IP1	TFG	CASD1	ZBTB20	SLC5A3	BAIAP2	LOC102724951	UBE3A	ARID3B	NOX4	CHORDC1	GGT7	ZNF649	NRCAM	AP1S2
C14orf28	BLZF1	SMARCA2	CLASP2	CAVIN1	PIP4K2C	SEMA7A	DLG2	ZFP36L2	C14orf28	HS3ST3B1	SLC2A13	YBEY	SORT1	HOXA2	FBN2
TRIM71	NUP210	RBFOX1	NAMPT	ADD2	ITGA5	SLAMF9	LOC102724843	MUC15	TRIM71	ETFDH	CREBRF	SLC5A3	NUMB	NLRP7	CREB5
FIGN	BAK1	RRAGC	RFX3	ADGRL3	FGF11	CNTNAP4	NDST3	ATXN7	FIGN	NR6A1	CIPC	ITGA5	USP32	CYP4X1	NBR1
SMARCAD1	ACHE	APBB1	CLK1	ZNF704	ZZEF1	ARHGEF37	LOC102723360	SLC16A2	SMARCAD1	TTC39A	TET1	ZZEF1	PLSCR4	MTCH2	NR3C1
PTAFR	TMEM135	ZNF436	NAA15	PRTG	GGT7	XPO7	LOC102724219	LPAR4	PTAFR	FZD8	B3GNT5	NFATC2	CARD10	ZNF25	SPRED1
NPHP3	NIPAL4	ZNF215	MARC2	MLX	EPHB3	FBLN7	CADM2	SOCS5	NPHP3	PCSK9	STK39	FAM104B	SRSF6	FADS1	HGSNAT
GATM	NBEAL2	SYNJ1	DCTN4	ELAVL4	NFATC2	CDC42EP4	RAB10	SPINK13	GATM	FGFR3	LEF1	VLDLR	APPL1	HILPDA	MGAT3
FRMD4B	IRF4	INO80D	MAP3K19	CADM2	SAMD4B	UBL3	AKAP6	HNF1B	FRMD4B	ATP11C	USP9X	FAM168A	ZNF652	FKBP14	MLXIP
HIC2	KCNK10	HP1BP3	FXR1	SREK1	ZNF322	APBA1	AFF3	LDHB	HIC2	CTDSPL	TP53INP1	SAMD4B	SIAH2	ADAM19	EXOC6B
NAP1L1	KCNS3	BBOF1	RILPL2	RBM15	FAM168A	DUSP5	ARFGEF1	KLF5	NAP1L1		PTEN	EPHB3	GDAP1L1	SETD7	ITPR1
PGRMC1	DOCK3	STAM	GFM2	ZNF559	FAM104B	SARM1	TMEM56	MMD	PGRMC1		KLHL42	ZNF322	SLC10A3	POM121	FAM126A
CBX5	KLF13	VGLL3	GRM3	CREBBP	VLDLR	TGFBR1	STARD4	DIP2C	CBX5		E2F7	FNDC3A	MRS2	PTGFR	EPHB6
CCND2	CGN	RNF111	MANEA	FAM155A	ZNF423	ZMYM4	FLRT1	CREBZF	CCND2		RPS6KA6	PIP4K2C	ZNF354B	SNAP23	SOX14
NME6	RORA	MPIG6B	SEC63	GPR161	CMKLR1	PLEKHA8	ANP32B	XAF1	NME6		ETNK1	CMKLR1	C9orf72	SLC30A5	FRS2
SLF2	PI4K2B	UHRF1BP1L	AQP4	SLC43A1	H6PD	CDCP2	ROPN1	CDKN2AIP	SLF2		POLR3G	SOGA1	EIF4G2	DCAF6	SOX11
SALL4	TTPA	LARP1B	NIPAL2	LPGAT1	SHISA7	CPLX2	TUT4	WBP1L	SALL4		PITPNC1	CHL1	ZNF540	CDKN1B	PPM1K
ADAMTS15	KCTD15	TARDBP	ZNF326	SDC3	SOGA1	RIMS4	NUDT9	ITPRID1	ADAMTS15		RHOQ	METAP1	GRIA3	PERP	VWA8
MIB1	CYP24A1	MMD	STXBP1	ATG13	FSHR	POPDC2	KIF24	RNF139	MIB1		OSBPL11	H6PD	LOC388813	PIK3AP1	B3GNT5
PAPPA	ZSCAN29	LUZP6	ZKSCAN4	SPAST	TSPAN18	EARS2	DLG5	POU3F1	PAPPA		TNRC6B	ZNF577	DDHD1	KMT2A	DNAJC13
CDC34	ZNF543	FAM120A	NPAS3	ADM	WDFY1	SOCS1	RERGL	PLEKHA3	GXYLT1		NAP1L5	PPP1R3F	BRK1	SMC3	RAB10
SLC10A7	JADE2	IL17F	FAM76B	SENP8	TOMM34	MS4A14	HEATR5A	ZIC1	CDC34		ULK2	SHISA7	TDRKH	PDE7A	EVC2
SFMBT1	ZSWIM6	ZSWIM6	MAGEA2B	PLOD2	PPP1R3F	RECQL5	DNM1L	GOLPH3	SLC10A7		BLOC1S2	MDM1	ZBTB2	ITGAX	SLC16A6
LRIG3	NPL	ZNF385B	MAGEA2	VASP	PTBP1	FIGNL2	MAP3K1	NFIX	SFMBT1		MAB21L1	TOMM34	CD80	IRGQ	WWC3
ZNF512B	SBNO1	TMEM114	MAGEA1	NRG3	MAGI3	AP2A1	GPD2	HOXD3	LRIG3		KCNJ2	PLEKHM3	FBXW2	TMPRSS11A	ACSL4
NRAS	ENPEP	ZSCAN31	LRCH1	GRIA3	BRPF3	C2CD4C	NPR3	SEC23A	ZNF512B		LSM12	TIRAP	POFUT2	WTAP	FOXC1
ZNF710	NECAB3	RNF144B	PRKACB	NAA40	LRRTM1	ERBB2	THOC2	QKI	NRAS		LARP1	PRKCB	NEMP1	LOC102724951	RHOBTB3
UTRN	KIAA1841	CP	TIAM1	TBC1D16	CHL1	THSD7B	HEPACAM2	TSC1	ZNF710		ATP11C	FSHR	DCAF12	EIF5	MTMR7
GNG5	MTF1	RAB29		ATP8B2	METAP1	KSR1	ANKRD45	SPOCK1	UTRN		PEX13	TSPAN18	CXXC4	PRKCA	TNRC6B
PPP1R15B	OSBPL9	DRAM2		SYPL2	FNDC3A	RPTN	PATL1	USP32	GNG5		FAM136A	GLOD5	KCNJ16	ST6GAL1	RSPO4
SKIL	DUS1L	TMEFF2		TOP1	GLOD5	ZNF37A	QSER1	APBB2	PPP1R15B		STRBP	WDFY1	USP6	MBTD1	SAMD5
USP44	VPS4B	REEP3		YTHDF2	RFT1	MRRF	CDADC1	KCNAB1	SKIL		SLC25A16	PTBP1	ABL2	PPARGC1A	XRN1
YOD1	ANAPC16	FERMT2		CAMK2G	GRIPAP1	GRIK3	FAM192A		USP44		CLASP2	GRIPAP1	HNRNPD	SP1	RIMS2
BACH1	LIPA	GRIN1		MAP4K5	KLK5	HS6ST2	OR13A1		YOD1		FBXL19	BRPF3	MMP16	MOB1B	NCOA7
GXYLT1	SSTR3	HOOK3		FOXJ2	TIRAP	RNF219	BTN2A1		BACH1		PLOD2	ATP6V1G2	RHOBTB3	IST1	TMOD3
LPGAT1	ETS1	ACSM1		CREG1	AMOTL1	RALA	PIGS		LPGAT1		TET3	EPHX2	CTAGE9	ZHX2	GCNT2
IGF1R	PRTG	ZNF510		RBFOX2	MDM1	SPOP	RRM2		IGF1R		ZNF608	RFT1	HIPK3	LOC102723360	RIOK1
ZSWIM5	CDH5	TXNDC8		EPHA3	ZNF577	CASK	SCAF8		ZSWIM5		CEP350	ZNF423	RARB	LOC102724219	KLF12
DLC1	SLC37A2	FAM3C		MRE11	SYS1	PTPN7	ATR		DLC1		ZSWIM6	LRRTM1	FOXR2	VPS53	ACER3
CCNJ	RBM20	FAM126B		MRPL50	ADAM29	DHTKD1	PPFIA2		CCNJ		UBN2	PPIL1	CTAGE8	CBL	IL7R
PIK3IP1	SEMA4B	CLDN12		PABPN1	EPHX2	LOXHD1	PLA2G12A		PIK3IP1		SLC25A36	MMP24	CTAGE4	EPHB2	PRRX1
ZBTB5	MORC2	WFDC5		PTCHD4	RNASE13	NFAM1	PAPSS2		ZBTB5		USP3	RNASE13	SRP72	PIRT	KXD1
STX3	SLC35A4	TECRL		SS18	ELK1	NBEA	PAQR5		STX3		PHF3	ELK1	VASN	LOC102724843	AP1S3
FZD3	ATXN1	SULT1C4		CTBP2	EFNA3	MAP3K14	SERTAD4		FZD3		COL10A1	KLK5	FBXO4	FTO	DLG5
C8orf58	SLC39A9	FAR1		MOSMO	PRKCB	WDR60	SLC26A7		C8orf58		MTM1	ANKFY1	SLC38A1	MINDY2	NAA40
ZNF644	RAPGEF5	ZFP64		MED13L	CTXN2	RGS6	PIGN		ZNF644		GNA13	XIRP1	ZNF275	ATP6V1H	SIRT1
SMIM3	LACTB			CDH8	MMP24	STRA6	AMMECR1L		SMIM3		SYT10	AMOTL1	SLC12A6	FBXL5	SEC24D
CLDN12	ATP10D			GUCY1A2	ATP6V1G2	DOHH	LMNB2		CLDN12		ADM	SDK2	TMEM19	KCNIP1	ESRRG
PXT1	C19orf38			MAATS1	PARVA	PPP2R5B	XAF1		PXT1		SMAD1	IGF2BP1	ZNF90	SAYSD1	EBF2
NIPAL4	BAP1			ABR	PPIL1	CREBRF	CDC73		NIPAL4		FBXO28	TOMM40L	NOS1	IPO5	CDK13
COIL	ABHD6			ACSL1	PLEKHM3	ZNF609	GPAM		COIL		TMC7	RTL8B	ZNF506	PKP4	RPS6KA5
AGO4	MAPRE2			MIB1	SDK2	PML	VPS13D		AGO4		NHS	MTMR8	GPM6B	IMPACT	RNF170
GNPTAB	SEL1L			BRINP1	TOMM40L	CRADD	CLOCK		GNPTAB		ERLIN1	KLF14	LRCH1	ZFP91	NBEA
ADAMTS8	KCNIP3			NEMP2	ANKFY1	TMPRSS2	FAM92B		ADAMTS8		PARPBP	NPAS3	C3orf38	SEMA3A	CNOT1
ADRB2	UCK2			GRAP2	CHRM1	SAMD12	IKZF2		ADRB2		FRMD4B	ADAM29	MAP3K8	ZNF460	PHOX2B
THRSP	SYDE2			RELB	GPI	PANK2	MED6		THRSP		EPC2	MRAS	C8orf88	CLSPN	ANGPT1
TET3	PPIL2			NUDT16	XIRP1	SOD2	GALNT13		TET3		BAG4	ATXN1	YWHAB	SLITRK2	FBXW7
CLCN5	VTCN1			MCOLN3	TPBGL	SYN3	PPARGC1A		CLCN5		PLEKHH1	EPB41L1	TCF20	HSP90B1	C9orf72
SMC1A	TMEM168			SH3TC2	PRX	ABI2	PDCD2		COL3A1		PLCB1	TMEM178B	CD96	FAM168B	AP2A2
COL3A1	PDZD3			SLC22A5	GRM1	GRM1	CENPM		BIN3		NAA15	MTR	MED20	AHI1	PID1
BIN3	DHX33			DCAF5	MRAS	MRAS	ITM2A		SLC35D2		PFKFB2	SYS1	YES1	POM121C	DMTF1
SLC35D2	OLFML2A			UBN2	ATXN1	ATXN1	LHFPL6		ATP8B4		ULK1	KLF3	ARL10	UBE2J1	MMP16
ATP8B4	XKRX			CCN4	ALAD	ALAD	TTC17		CPA4		EPC1	MOB3C	STRBP	KIF1C	SH3PXD2A
CPA4	TMEM120B			ANKRD29	MOB3C	MOB3C	RAB3C		TGFBR3		UBR3	CTXN2	PTPRA	C5orf58	EPHA7
TGFBR3	RASGRF2			PPHLN1	FRAT2	FRAT2	TMEM47		ONECUT2		ALDH5A1	KCNH1	GALNT10	AIFM2	CPNE8
ONECUT2	FIBP			MPST	IGF2BP1	IGF2BP1	PSTPIP2		IGF2BP3		PGRMC2	GPI	CCK	AICDA	ZC3H7A
IGF2BP3	UBN1			RNF182	EPB41L1	EPB41L1	RAD9B		STK40		CREBZF	ABCC1	PPM1K	ZEB1	C20orf194
STK40	SGPL1			GTF2I	EMC8	EMC8	FAM126B		MAP4K3		UBE2G1	BTBD11	PPBP	GABRG2	STXBP5
MAP4K3	CCNJ			SOGA3	KCNH1	KCNH1	SRI		E2F5		CILP	RAB3IP	THAP5	ZC3HAV1	BICC1
E2F5	PHF20			PPFIA2	RIMS4	RIMS4	MMRN2		DLST		ADAM17	ALAD	VPS54	FBXW11	TGFBR2
DLST	KIAA1522			FBN2	ABCC1	ABCC1			ADRB3		GSK3B	UBE2W	BIVM	ANKRD12	SPRYD7
ADRB3	SLC7A1			MBNL1	RAB3IP	RAB3IP			C5orf51		SLC45A4	RIMS4	FLOT2	RC3H1	ZFP91
C5orf51	RABEP2			SPIC	TNR	TNR			PXDN		CAMSAP1	MAGI3	TMEM120B	TDRP	ABRAXAS2
SLC16A9	RABL6			ANKRD28	KLF3	KLF3			SLC16A9		NUS1	TNR	GATAD1	IL7	ACSM5
HAND1	WARS			TRAF3	OTP	OTP			SMC1A		PTGS2	SLC27A4	ERBB4	SLC16A12	NOP10
AHCTF1	PPME1			CDK5RAP3	UBE2W	UBE2W			AHCTF1		SULF1	POLR2J3	NEB	TNF	INPP4A
DTX4	SARM1			DNAJB4	OXSR1	OXSR1			DTX4		CHSY1	LARP1	AMPH	RRM2	PRDM2
DNA2	ZSWIM5			LYST	KLF14	KLF14			DNA2		PRKCD	TPBGL	SLC16A14	GGNBP2	ARHGEF33
PTPRD	NCAN			MRPS14	RTL8B	RTL8B			PTPRD		LOXL2	HDHD2	ZNF257	TRMT12	SKI
PLEKHA8	ACER2			POMT2	CMTM8	CMTM8			PLEKHA8		ANKS1B	SAMD12	RPF1	CPD	COX5A
DMD	INO80D			DCLK1	NPAS3	NPAS3			DMD		ZDHHC6	OTP	MBNL3	ORAI2	TMEM178B
SENP2	SLC25A35			CRISPLD2	HDHD2	HDHD2			SENP2		MSMO1	EMC8	LRP2	UST	YPEL4
PEX11B	ALPK3			STK38L	TMEM178B	TMEM178B			PEX11B		MAP7	CMTM8	ZNF676	SNX30	EPHB2
MARS2	USP2			TRMT1L	MTR	MTR			MARS2		MARK1	LDOC1	LRRTM2	ELOVL3	ADORA2A
TMPRSS2	REST			GSPT1	ZNF544	ZNF544			TMPRSS2		RNF6	ARC	ZFYVE1	AOC3	TRIM44
FRAS1	TAZ			DNMT3A	SSTR3	SSTR3			FRAS1		NLK	CERS6	MOCS2	PSMB6	M6PR
GAS7	SLC25A15			ZNF254	SLC27A4	SLC27A4			GAS7		RSPRY1	NHS	CNTF	BSN	CCND2
ARHGEF38	DIS3L2			LARP1	NDUFAF4	NDUFAF4			ARHGEF38		ZNF410	MEGF6	SHCBP1	CYP20A1	GLIS3
EDN1	ABHD3			SH3D19	MEGF6	MEGF6			EDN1		CDK6	RALGPS2	CCL5	ZCCHC3	CAMK1
FAM189A1	TRIM71			CNEP1R1	MIEF1	MIEF1			FAM189A1		BHLHE40	GDAP2	FLNA	MBD6	HAS2
ZNF280B	PRDM1			ENPP2	BAHD1	BAHD1			ZNF280B		MPP6	EFNA3	CXADR	STOX1	SMIM13
DTX2	DIRAS1			ZNF426	LARP1	LARP1			DTX2		DMRT3	PIK3CG	ZNF367	NWD1	TPPP
ZNF322	IL31			GLI2	GDAP2	GDAP2			GDF6		CREB1	NDUFAF4	ZNF493	TMED4	DPF1
GDF6	DTX4			GABARAP	GAB1	GAB1			WNT9B		SLC35E4	PLEKHG3	BHLHE41	RORB	VAPB
WNT9B	DPH2			NTRK2	PCNX1	PCNX1			PCGF3		MTDH	CACNA1E	LANCL1	ZNF490	WDR41
PCGF3	SLITRK6			MRPL33	PPP4R1	PPP4R1			USP38		TNRC6C	OXSR1	MED1	NDC1	ONECUT2
USP38	FUT4			KATNA1	CERS6	CERS6			ZBP1		MAPK6	SSBP4	CPM	IKZF2	RTKN2
ZBP1	TOR2A			EIF4EBP1	SAMD12	SAMD12			CPEB1		DENND1B	KCNQ4	CASP7	SPOPL	TTYH1
CPEB1	ZFYVE1			PCLO	PLEKHG3	PLEKHG3			MDM4		NUP50	PRX	FZD1	CDH7	RELL1
MDM4	INTS7			FZD1	CD6	CD6			PBX2		REEP3	PCNX1	SRD5A2	CERS3	EZR
PBX2	PAFAH1B1			MAOA	NGFR	NGFR			TTLL4		KPNA2	PARVA	TOR1A	ZBTB4	LIG3
TTLL4	SYVN1			AGAP1	POLR2J3	POLR2J3			TSEN34		JAG1	B4GALT1	DCDC1	TSPYL5	DCUN1D3
TSEN34	NRXN1			TRIM10	MTMR8	MTMR8			RASGRP1		VANGL2	PPP4R1	ZNF253	ABCB9	FRAS1
RASGRP1	TMEM161B			PPP1R15B	DYRK3	DYRK3			RUFY3		TRIB2	ZNF544	MPHOSPH6	NR1D2	SH3TC2
RUFY3	TSEN54			CCL15	LDOC1	LDOC1			TMEM65		IQCJ	ODR4	ZNF136	CAMK2G	SPOP
TMEM65	ULK3			SENP6	SLC23A2	SLC23A2			TGFBR1		ZIC5	BTNL8	TRMT6	SLC20A1	INO80D
TGFBR1	UBE2R2			YY1AP1	BTBD11	BTBD11			TRIM67		UBE4B	BAHD1	SEMA3G	GPR26	MTMR6
PXDN	RASGRF1			SPATA31C1	KCNQ4	KCNQ4			COL4A2		SACS	CHRM1	COLEC10	ZFX	HYAL4
TRIM67	RAB3D			CHIC1	VPS39	VPS39			LAMP2		SFPQ	GAB1	CYP27B1	SLC7A11	TAOK1
COL4A2	MAP3K13			ERICH1	TK2	TK2			CPEB2		SLC33A1	NLK	PHKB	ZNF555	UEVLD
LAMP2	TRIAP1			PSMA8	SKP2	SKP2			COL1A2		ART3	FBXO21	DTNA	C6orf120	PHF13
CPEB2	ENPP1			ZIC2	DNM1L	DNM1L			ITGB3		MTFMT	SLC23A2	ESYT2	PPP2R2A	BMPR1A
COL1A2	LFNG			SETD6	PIK3CG	PIK3CG			BZW1		DLG5	FRAT2	HDAC8	ZNF346	EVA1C
ITGB3	DYNLT3			RAP2C	CHCHD3	CHCHD3			CLP1		GMDS	TRABD2B	ZNF662	VEZF1	INTS2
BZW1	CDC42BPG			SPTLC1	ODR4	ODR4			CEMIP2		ABHD5	STK35		ADAM22	DNM2
CLP1	CRB2			RAB33B	BTNL8	BTNL8			HAS2		BCR	TMTC2		FSHB	IPO8
CEMIP2	ESRRA			AP1G1	NINJ1	NINJ1			NHLRC3		PFKFB3	PIP5K1C		ENSA	WDR76
HAS2	DRAM2			ERBB3	VDR	VDR			RGS16		SRCAP	VPS39		NKX2-4	BIRC2
NHLRC3	MFSD9			NUFIP2	TRABD2B	TRABD2B			FAM135A		FBXO11	SLC38A2		GDI1	SF3B1
RGS16	ITGA8			DPYSL2	RALGPS2	RALGPS2			IGDCC4		RCN2	MAML3		C1orf21	TOX3
FAM135A	MAP3K11			FZD4	MAPK4	MAPK4			DDI2		EPB41L3	NINJ1		PRKAR1A	TMEM64
IGDCC4	ZNRF3			FSTL5	CD47	CD47			B3GNT7		FAM160A1	MIEF1		IBA57	C2orf76
DDI2	SEMA4F			XPO7	PNISR	PNISR			ACVR1C		RAB5IF	ZNF197		SLC8A1	MAP1LC3B
B3GNT7	EVA1A			BHLHE22	B4GALT1	B4GALT1			ERCC6		PAK2	DYRK3		RAD23B	SSRP1
ACVR1C	ANKRD33B			ZNF534	NHS	NHS			PBX1		SLC16A6	CFAP70		CMTM6	CHD5
ERCC6	HIF1AN			ZKSCAN1	TOM1L2	TOM1L2			XRN1		EP300	ARPP21		SZRD1	SEPTIN11
PBX1	TNFSF4			MACO1	RIT1	RIT1			CEP135		ERC2	HAVCR2		XPNPEP3	C2CD2
XRN1	MFHAS1			GSK3B	CACNA1E	CACNA1E			FNIP1		BBX	TK2		POU3F2	FAM160A2
CEP135	FAM169B			SGMS2	CDK15	CDK15			ZFYVE26		PAWR	DNM1L		SOWAHC	GDNF
FNIP1	RETREG2			VTI1A	CFAP70	CFAP70			TMPPE		RAP2C	MGA		PIK3R1	CCNT2
ZFYVE26	GANC			XRRA1	WDR91	WDR91			E2F6		SNN			SNX7	EIF2AK3
TMPPE	DUSP6			PKHD1	TMTC2	TMTC2			MAPK6		CHFR			HNRNPH3	THSD4
E2F6	LIN28A			ETS1	ARC	ARC			HAND1		BRWD1			VAPA	SCML2
MAPK6	RHOQ			FAM120AOS	ARPP21	ARPP21			HECTD2		INHBB			POLH	PDCD6
HECTD2	TLE3			ETAA1	CCDC149	CCDC149			PBX3		PLEKHG1			ZNF711	RREB1
PBX3	PHACTR3			FDX1	TLN1	TLN1			SLC5A9		LNX2			COL19A1	PLXNA2
SLC5A9	FBXW4			SPATA31C2	ANKRD6	ANKRD6			AMT		EIF2S1			TMSB4Y	AFAP1
AMT	SLC46A3			CHST2	PLEC	PLEC			SOCS4		LINC02054			TMEM108	TENT5A
SOCS4	TSNARE1			MAPK10	TBC1D16	TBC1D16			RBFOX2		SLC38A2			SMIM14	IKZF2
RBFOX2	KCNA1			PSD3	FBXO21	FBXO21			ASAP1		EIF5			CHMP4C	SOX4
ASAP1	NCOR2			MAPRE1	WNT7B	WNT7B			PLXNC1		STXBP5			IPO9	IST1
PLXNC1	RETREG3			ANKRD17	ZNF197	ZNF197			GALNT2		RCOR1			SLC4A4	DHH
GALNT2	SUV39H1			CSRNP3	CYP8B1	CYP8B1			DDX19B		TRPC3			PURA	SPRY3
DDX19B	IL6R			TCAF1	PAX5	PAX5			BEGAIN		RBM24			ZNF805	TFAP2A
BEGAIN	LIN28B			DSC3	SLC24A3	SLC24A3			HSPA14		PPP1R15B			CLVS1	SHF
HSPA14	SCARB1			SLFN13	RALGAPA1	RALGAPA1			CNOT6L		COL19A1			DENND4A	AQP11
CNOT6L	ABTB1			GRIP1	PML	PML			THOC2		PALM3			TNRC6B	TOMM70
THOC2	HAPLN1			SUGP2	CTNS	CTNS			FAM122A		CHD1			NSL1	FARP1
FAM122A	CBFB			ANTXR2	HAVCR2	HAVCR2			GALC		ZBTB18			SETD5	VN1R1
GALC	TMTC2			UGGT1	TSPAN14	TSPAN14			DPP6		TMCC1			NPR3	PCYT1B
DPP6	GTF3C3			GRIA1	SOBP	SOBP			KLHDC8B		ABCC4			CD38	PPIC
KLHDC8B	ZBTB37			LYRM7	INO80D	INO80D			CARNMT1		CELSR1			PAX5	CRKL
CARNMT1	MAP3K9			ZNF521	GNAO1	GNAO1			PLXND1		ARPP19			ACER2	JARID2
PLXND1	FAM71D			CUL2	NLK	NLK			IL13		G3BP2			ACSL4	JAK2
IL13	ISCU			SDHD	SPRYD3	SPRYD3			KCTD17		SLC5A1			OPA3	RUNX2
KCTD17	ZNF80			PKNOX2	IQSEC3	IQSEC3			HIP1		PHF20L1			TGDS	ARCN1
HIP1	FRMD5			LOC100128108	KLHL14	KLHL14			PALD1		ANKS1A			ZNF33A	PIK3CB
PALD1	FLVCR2			PRRX1	CABLES2	CABLES2			LIMD2		GMFB			SESTD1	ELAVL3
LIMD2	ADAM28			NDRG2	TANGO6	TANGO6			CD59		TAF9B			RBM48	TMEM87A
CD59	RPL28			FN3KRP	ZNF609	ZNF609			SRGAP1		MTX2			LRRC58	NAA15
SRGAP1	ZSWIM4			ABHD10	STK35	STK35			KCTD21		GRHL3			RANBP9	RASA3
KCTD21	UBE2G1			GNB4	CNKSR3	CNKSR3			GJC1		DCDC2			ANKRD6	ACADL
GJC1	SLC38A9			XPO4	MGA	MGA			MRS2		CTXN3			FREM2	KHDRBS1
MRS2	SEMA4C			EEF1A2	RUNDC3B	RUNDC3B			MYCN		REST			HDAC8	SLC12A6
MYCN	MYT1			NR4A3	PIP5K1C	PIP5K1C			ZNF322		RHD			C22orf46	SOS1
OSBPL3	PRRC1			FBXO40	SLC38A2	SLC38A2			OSBPL3		HMGA2			PPP1R3A	ESCO2
STIMATE	NEU1			ZNF431	ADAMTS18	ADAMTS18			STIMATE		ACBD5			PLP2	SGIP1
FZD4	NR6A1			GOLGA4	CDH22	CDH22			FZD4		CACNA1C			GATAD1	SLC24A2
FNDC3A	RFXANK			JPH2	MSI2	MSI2			FNDC3A		TENT2			JPT2	TMEM213
ERO1A	AMIGO2			KIF5B	EGFLAM	EGFLAM			ERO1A		RCBTB1			CTH	PTP4A1
PLEKHG6	FBXO42			UHRF1BP1	IQCD	IQCD			PLEKHG6		GPR52			RBMXL2	GET4
GAN	NT5DC1			RUNX1T1	ELK4	ELK4			GAN		TTC13			SOGA1	PLXDC2
LBR	MAMDC2			TYW1	SRGAP3	SRGAP3			LBR		MRAS			LDLR	HNRNPA2B1
HDLBP	CDR2L			NABP1	SEC14L1	SEC14L1			HDLBP		RFK			CD84	ZBTB7C
TSPEAR	HCN3			SPTB	ALPI	ALPI			TSPEAR		CHAC1			SP5	MAPK9
FGF11	KIAA0319L			ZNF326	SLC19A2	SLC19A2			FGF11		RDH14			GK5	TMEM237
RDX	IL16			TNRC6B	ST3GAL3	ST3GAL3			RDX		FLVCR1				ADCY6
CASP3	KLC2			RUVBL1	CNDP2	CNDP2			CASP3		DNA2				BIRC6
SLC38A9	MFSD13A			ARFGEF3	MAPK1	MAPK1			SLC38A9		KPNA6				PPARGC1A
RNF20	RFX3			TMEM207	PPP1R14C	PPP1R14C			RNF20		EIF4G2				OPRM1
ACTA1	TMPRSS13			CDC42	EMILIN3	EMILIN3			ACTA1		PRKCQ				SPCS3
TMEM167A	SCLY			TFAM	SSBP4	SSBP4			TMEM167A		ITGB8				IGFBP5
ABT1	LRP4			OPRM1	FGD3	FGD3			ABT1		FA2H				RHOT1
PPP1R16B	TRIM9			FHL1	CBFA2T3	CBFA2T3			PPP1R16B		FGF18				ATF2
PLPP5	MAP6			CEP126					PLPP5		ACVR1C				PRKRA
OPA3	TOMM40			ATP10D					OPA3		DAPK1				MLLT3
SLC20A1	MYO18A			MID1					SLC20A1		SPDYE5				LRP2
DNAJC1	TMEM132E			ZNF606					DNAJC1		ATF2				TMEM263
ZNF784	PPP2R5C			SHOC2					ZNF784		RTF1				ZNF423
ZNF275	CPSF6			NRXN3					ZNF275		CTTNBP2NL				CCDC144A
GPR26	PMM2			DEPTOR					GPR26		ZFC3H1				MAPRE2
USP24	IST1			MAP3K20					USP24		HEPHL1				TRMT11
FBXL12	SAMD10			ZNF420					FBXL12		HGF				ZNF521
LIN28A	CDC37L1			NRBF2					LIN28A		PCNX1				BEND6
MED8	CACNB3			NR1D2					MED8		FRAT2				HAPLN1
PLA2G3	BNIP2			GPR180					PLA2G3		SFXN1				EFNB3
AEN	E2F2			SETX					AEN		AMOT				AP3M1
LIPH	CHTF8			FBLN1					LIPH		ADAM19				ST7
SLC31A2	SH3BP5L			CLDN18					SLC31A2		SLC19A2				PRAMEF18
KCNC2	BCAN			PLA2G12B					KCNC2		LRRC2				NOVA1
AGAP1	TTC7A			DIO2					AGAP1		YPEL1				EPHA5
ELP1	DIP2A			UBE4A					ELP1		CPSF2				RAB40B
ZNF583	MKNK2			SRPX2					ZNF583		MAN2A1				AK4
SPRYD4	RBM7			EDNRB					SPRYD4		SSH2				ARL8B
INSR	SMURF1			CCDC198					INSR		TMEM106B				ZNF282
ARHGAP28	PRSS35			VPS37A					ARHGAP28		RGS4				FAM168B
SCN4B	GALNT14			LMAN1					SCN4B		KIAA2013				SAE1
GPCPD1	LBH			PIGX					GPCPD1		TMEM86A				ZFHX3
RGS6	MEMO1			ANO6					RGS6		SENP5				YAE1
HDX	TRMT5			HOXA9					HDX		SV2C				FAN1
HIF1AN	BAG4			HTR1F					HIF1AN		STYX				UBA6
COL4A1	PCTP			ANO5					COL4A1		ADAM23				BTBD1
EFHD2	DAAM1			NTNG1					EFHD2		TBC1D4				NAPG
COL27A1	HIC2			ATP2A2					COL27A1		PTPRD				HOXC8
NYNRIN	TRAF6			CER1					NYNRIN		RHOU				GNRHR
XKR8	MAP3K10			MAPRE2					XKR8		SEMA6D				KLHL29
CD164	LYZL6			PDCL					CD164		CD200				BCL9
AP1S1	TBC1D16			EBF1					AP1S1		SLC24A4				CELSR3
HOXA1	GRB10			RWDD4					HOXA1		BOD1				GPC3
MAP3K9	CBLL1			CXorf38					MAP3K9		MICAL3				PTPRJ
IQCB1	RAP1A			ZFP30					IQCB1		BFAR				C16orf72
SALL3	PPAT			SPATA5					SALL3		RB1				TFEC
BEND4	C6orf47			RNF165					BEND4		TMEM184B				ELAVL2
PCDH19	RPS6KA1			TTL					PCDH19		ATP1A2				UBA2
SIGLEC5	SPTB			FAM43A					SIGLEC5		PPP4R1				SCN2A
COL4A6	CDC42SE1			WDR76					COL4A6		WNK3				FUT9
GFM2	EIF1AD			SOCS5					GFM2		HSPA8				SASS6
KCNJ11	LGI2			NRXN2					KCNJ11		PPP3R1				TMEM87B
TMOD2	EIF4EBP1			RBM41					TMOD2		AKAP7				PDHX
GCNT4	PCDH7			EMC3					GCNT4		FAM172A				NRBF2
PRSS22	RASSF3			NMNAT1					PRSS22		LMLN				PRTG
NKAPD1	SLC26A6			ATP10B					NKAPD1		COL1A2				MCOLN1
COL4A3BP	GPATCH8			CRACR2A					COL4A3BP		NABP1				DYRK1A
SIGLEC14	ANKRD50			HRG					SIGLEC14		CXADR				ADCY1
C15orf39	KCTD21			CLGN					C15orf39		SLC22A23				AKAP1
APBB3	ORC2			LDLRAD1					APBB3		ZDHHC20				HLTF
OSMR	EPO			PRLHR					OSMR		MFSD14A				PERP
FAXC	BCL2L14			MON2					FAXC		RPGR				DUSP14
DDX19A	PLEKHA8			USP34					DDX19A		ZNF462				ESYT2
ENTPD7	USP38			EPM2A					ENTPD7		TMEM248				SLC25A24
POLR3D	MAPK12			FZD7					POLR3D		DGKH				JPH3
SUB1	PADI2			ZSCAN31					SUB1		MXI1				ZKSCAN2
SLC5A6	MAN1B1			TTI2					SLC5A6		TBC1D15				TMEM108
IMPG2	NIPA1			TFAP2B					IMPG2		ADAM9				RUBCN
ATL2	SLC6A17			ZDHHC3					ATL2		RNF141				HNRNPUL1
ELF4	UBR7			USP38					ELF4		ZFHX4				RPL7L1
SLC25A27	HINFP			CIT					SLC25A27		ADAMTS6				GAN
PDE12	FMO2			IFI27					PDE12		BEND4				SEMG2
RAB11FIP4	TAF9B			RUNDC3B					RAB11FIP4		PHLDB2				ANKRD13C
CDKN1A	TNFAIP3			RAB3IP					CDKN1A		CTNND2				FAM3B
NGF	SCN2B			FAM129A					NGF		DMXL1				YPEL2
IGF2BP2	MCTP2			ZNF607					IGF2BP2		EP400				IGF2R
TNFSF9	PDE7A			COMMD3					TNFSF9		GPALPP1				HGF
LINGO1	SEMA4D			FAM102B					LINGO1		EZH2				LATS1
SLC2A12	HOMEZ			UBASH3B					SLC2A12		HOXA9				UBP1
CLDN16	QSOX2			KBTBD11					CLDN16		FGD1				ATP8B1
ZBTB8B	ABCC4			EIF4EBP2					ZBTB8B		PHF6				ZBTB20
LEPROTL1	FAM118A			CELSR2					LEPROTL1		PARP14				CLIP4
DVL3	VCPIP1			IDNK					DVL3		TNPO1				ISM1
NEK3	CEP85			ADAM22					NEK3		HOXA5				NFATC3
CCL7	C1orf74			NUDT9					CCL7		FANCF				C17orf64
PDPR	KMT5C			FGF5					PDPR		MTTP				KCNA3
STRBP	GEMIN2			RREB1					STRBP		USP25				CHP1
ANKRA2	SERTAD3			SS18L2					ANKRA2		SEPT10				HCAR2
KDM3A	M6PR			TMEM169					KDM3A		MIER1				PTPRR
DHX57	SOD2			SLC38A5					DHX57		MCL1				PCGF3
TAF9B	ZNF827			UGT2A1					TAF9B		PAN3				EEF1E1
EDEM3	SEC14L2			HSD17B12					EDEM3		HTR1B				LARP4B
PEG10	ZNF691			PRPS1					PEG10		HOXD13				THPO
POLL	TBC1D1			RAP1GAP2					POLL		THAP2				ALCAM
CERCAM	DENND6A			ZNF384					CERCAM		SKP2				COG5
CEP120	RREB1			EHF					CEP120		SH3RF1				MCCD1
ZNF516	MSRB3			MED13					ZNF516		TTPA				MYH15
FAM104A	PLEKHM3			A1CF					FAM104A		LSM11				P2RX1
SENP5	MMP11			ASPH					SENP5		RESF1				ZNF629
CADM2	TENT5A			RBMS3					CADM2		ZCCHC24				NTRK2
SDK1	RUFY3			ZNF90					SDK1		ADRA1A				PDE1C
IRS2	CDK19			ZC3H11A					IRS2		ARHGAP21				RPS6KC1
SEMA4C	MXD4			PPP3R2					SEMA4C		TM2D3				STOX2
EEF2K	GOLGA5			VSTM4					EEF2K		UGT8				RPS6KA3
MTDH	NKAPD1			UGT2A2					MTDH		PPP3CB				ZNF792
B4GAT1	VDR			CXXC4					B4GAT1		PCDH18				VGLL3
MAPK8	NDUFA2			MTTP					MAPK8		NCEH1				FRY
ATP2A2	ANKRD42			AKAP2					ATP2A2		VDAC1				SNAP47
DCAF15	NCKAP5L			SSH2					DCAF15		ZNF235				FZD4
LRIG2	LCLAT1			SEC14L4					LRIG2		DUSP5				GSTM3
DNAJA2	GJC1			CRCP					DNAJA2		CCDC6				RERE
FASLG	LRRC8B			IL7R					FASLG		G2E3				STON2
RAB8B	PPP1R37			ZNF624					RAB8B		TANC2				MEIS2
ACSL6	ZBTB7A			PCNT					NAT8L		SUZ12				PEX19
GALNT1	BTG2			LCP1					ACSL6		PELI2				PHEX
UHRF2	DICER1			CNTN3					GALNT1		CTSV				ASPH
TRANK1	KHNYN			HNRNPU					UHRF2		RASSF3				ENDOU
VIRMA	MBOAT2			OTULIN					TRANK1		B4GALT4				DRAP1
MEF2C	MFSD14B			ANKRD34C					VIRMA		RLF				ZNF699
ARID3A	GGA2			INSM2					MEF2C		KLHL18				CCNY
GTF2I	SUN1			PRDM10					ABHD17C		TRIM65				CHN2
RALB	SLC16A6			GDPD1					ARID3A		TWF1				SZRD1
GABBR2	SRF			SCN1A					GTF2I		WNK1				BRWD1
TECPR2	RBAK			XKR6					RALB		ATPAF1				KMT5A
RANBP2	SNX18			SEPT4					GABBR2		KBTBD8				SLITRK4
STARD9	LRRC10B			DIS3					TECPR2		CPPED1				ASXL3
ARL5A	C1orf210			ZNRF3					RANBP2		THUMPD3				CDH4
GPATCH2	TBX4			LHX6					STARD9		TOP1				ACBD7
PLPP6	EIF2B5			LRIF1					ARL5A		PHTF2				LRIT3
PLEKHO1	UBR2			ARHGAP9					GPATCH2		PPP1R3D				KHDRBS3
ERCC4	IGSF11			SYNRG					PLPP6		SRP19				CELF2
MASP1	RYBP			MANEA					PLEKHO1		FPGT				GPATCH2L
CHD4	PDK3			EIF2A					ERCC4		ITGA6				PIP4K2B
PARPBP	SPATA31D4			RAET1E					MASP1		SLC4A4				CDK14
FGD6	ASIC1			RNF11					CHD4		TMEM260				DPP4
DUSP1	AIFM1			DYNLT1					PARPBP		DOCK4				SEC61A2
KLF8	ZNF385A			MINDY2					FGD6		LIN28B				ANO6
ACVR2A	RASGEF1A			GPX8					DUSP1		ZDHHC18				HCAR3
ARMT1	DDX54								KLF8		UBE2H				TARDBP
EPHA4	SPATA31D3								ACVR2A		C18orf25				FOSB
ABL2	SLC4A4								ARMT1		RAB21				TMEM156
TBKBP1	ZNF652								EPHA4		PRR5L				LPP
IKZF2	SULT4A1								ABL2		PECAM1				NKAPD1
RICTOR	KDM4C								TBKBP1		PSD3				RGL1
CRTAM	ZKSCAN5								IKZF2		MATR3				ANGPTL1
POGZ	EBF4								RICTOR		ABL2				CCDC120
E2F2	WDR5								CRTAM		MAP2				RABGAP1L
EEA1	VPS36								POGZ		TMEM68				UGDH
MBD2	PCDH15								E2F2		SOCS7				PRDM1
SNX16	MCL1								EEA1		MDN1				RASL10A
GOLT1B									MBD2		YAF2				GMEB1
ACER2									SNX16		PHF14				CAPRIN1
ABCB9									GOLT1B		CRADD				ZFHX4
WDR37									ACER2		CTH				TFAP2B
UGCG									ABCB9		CCDC28A				GPBP1L1
C19orf47									WDR37		JARID2				LSM5
AMOT									UGCG		USP37				PRAMEF12
FAM214B									C19orf47		HAS3				ADRA1A
SESTD1									AMOT		PGM2				ACAT1
KIAA0930									FAM214B		SLC36A4				FAM155B
ABCC5									SESTD1		SERBP1				FTSJ3
C18orf21									KIAA0930		DDX17				ZDHHC14
RNF165									ABCC5		ARL5B				FGD5
PLAGL2									RNF165		TAOK1				TGFBRAP1
SCN11A									PLAGL2		ST6GAL2				SLC25A35
VAV3									SCN11A		SRGAP1				AMOT
C20orf194									VAV3		CCNJ				ZNF605
SCD									C20orf194		NIPAL2				DYNC2H1
HOXD1									SCD		ACSL3				APH1B
XK									HOXD1		MCUR1				C17orf58
NME4									XK		ZNF516				ZCCHC10
FNIP2									ERVH48-1		BAZ2B				PKHD1L1
MEIS2									NME4		SSX2IP				PTPRT
TMEM121B									FNIP2		POLH				AFF1
XYLT1									MEIS2		MAP3K7				SLC43A1
KLF9									TMEM121B		MIER3				TSC1
DIP2A									XYLT1		TGIF2-RAB5IF				CD200
STARD3NL									KLF9		MAT2A				RAB14
MMS22L									DIP2A		CCDC82				ENTHD1
RFX6									STARD3NL		PLP1				ARX
CDC25A									MMS22L		NATD1				C10orf113
DDTL									RFX6		CPED1				ARHGAP26
DUSP22									CDC25A		PFDN4				NR3C2
CPEB3									DDTL		RCN1				MON2
ZCCHC9									DUSP22		TNNT1				MAGI1
NPEPL1									CPEB3		CACNB2				HMCN2
KLHL31									ZCCHC9		LTBP1				DCUN1D1
SRD5A3									NPEPL1		TNRC6A				PALM2
MFSD4A									KLHL31		ANKRD28				SSR3
CNTRL									SRD5A3		CDC6				LRRC59
FNDC3B									MFSD4A		USP15				ZEB1
DCUN1D2									CNTRL		PIM1				MBNL1
TMEM234									FNDC3B		PDHX				RXFP1
ARG2									DCUN1D2		ASPN				TP53INP1
YPEL2									TMEM234		ATAD1				WDFY2
PRPF38B									ARG2		ZNF469				MMGT1
TMC7									YPEL2		MMP16				CREB1
SNX30									PRPF38B		ALS2				SLC38A7
GYG2									TMC7		BID				FNIP1
MAP3K1									SNX30		HMGA1				AEBP2
P4HA2									GYG2		ICE1				AGPAT4
ESR2									MAP3K1		ESR1				COX10
AKAP6									P4HA2		ADAMTS19				TANC2
BSN									ESR2		OVOL2				TMEM181
SLC22A23									AKAP6		ARL6IP6				THRB
PIGA									BSN		ZNF598				LAMP1
ZNF689									SLC22A23		SELP				HS2ST1
CCDC71L									PIGA		ARFGEF1				USP9Y
ABHD17C									ZNF689		NEK1				JRKL
HTR1E									CCDC71L		TOB1
EIF4G2									HTR1E		CNTNAP3
PRKAR2A									EIF4G2		NAGPA
POGLUT1									PRKAR2A		RBM20
HOOK1									POGLUT1		SLC25A20
TXLNA									HOOK1		SAMD8
KIAA1958									TXLNA		SBNO1
SERF2									KIAA1958		SNX20
ZBTB39									SERF2		NT5C1B-RDH14
SEMA4G									ZBTB39		CDH20
RSPO2									SEMA4G		BAK1
SLC30A4									RSPO2		SFT2D3
LIPT2									SLC30A4		SCAMP1
COL5A2									LIPT2		TTPAL
PRLR									COL5A2		PHF21A
TRIM41									PRLR		PIK3R3
DPH3									TRIM41		TAF2
MED28									DPH3		NUDT11
PRRX1									MED28		ZNF664
PARP8									PRRX1		HOXC4
									PARP8		MAEA
											SRSF6
											ATAD2B
											TBC1D30
											ANKRD63
											UBA5
											SHANK2
											PMAIP1
											ARMCX2
											USP53
											GABRB2
											PCDH9
											CELF2
											ATM
											CNTNAP3B
											IL18R1
											KCNQ4
											RALYL
											C16orf70
											GNPNAT1
											GPSM1
											SH3PXD2A
											GABRA4
											HERC2
											COMMD8
											MLANA
											ACADM
											RCC1L
											MYH10
											SLC30A7
											NAMPT
											BARD1
											CDK2AP1
											RFX3
											TMEM265
											TFAP2A
											SLC1A1
											ATXN7
											NIPA1
											NACC2
											NID1
											UBE2J1
											NFE2L3
											APPL2
											CARF
											RYK
											OSBPL2
											UCK2
											UBE2E2
											GOLGA3
											EAF1
											CREBBP
											TRANK1
											BBS7
											TMEM135
											ELAVL2
											VGLL4
											FAM8A1
											SLC2A14
											BTG1
											CPD
											YTHDF3
											EYA3
											PAG1
											SLC9A2
											MKNK2
											KLF4
											CAMSAP2
											CNOT4
											CARMIL1
											FAM199X
											GMNC
											C2CD5
											ITGA5
											METAP2
											PURG
											APCDD1
											UHRF1BP1
											CCND2
											NCOA4
											CEMIP2
											CDH4
											UBE2K
											ZNF236

## Sheet: hsa_GO-let-7c-5p
Gene ontology analysis of human target genes in DAVID 6.8
let-7c-5p	Based on 407 DAVID IDs	Significantly DE for: Breed
Functional Annotation Clustering
Annotation Cluster 1	Enrichment Score: 2.239272476393181
Category	Term	Count	%	PValue	Genes	List Total	Pop Hits	Pop Total	Fold Enrichment	Bonferroni	BH	FDR
GOTERM_BP_DIRECT	GO:0071230~cellular response to amino acid stimulus	8	1.9656	6.54992e-05	COL3A1, CPEB1, COL1A2, COL4A1, COL5A2, COL4A6, SLC38A9, CPEB3	367	47	16792	7.78805	0.111799	0.118488	0.118488
GOTERM_MF_DIRECT	GO:0005201~extracellular matrix structural constituent	9	2.2113	0.000106214	COL3A1, COL27A1, COL1A2, COL4A2, COL4A1, COL5A2, PXDN, COL4A6, IMPG2	372	67	16881	6.09569	0.0576481	0.0594796	0.0590548
GOTERM_CC_DIRECT	GO:0005788~endoplasmic reticulum lumen	12	2.9484	0.00269056	ERO1A, EDEM3, COL3A1, COL27A1, POGLUT1, COL1A2, COL4A2, COL4A1, P4HA2, COL5A2, COL4A6, CERCAM	387	192	18224	2.94315	0.602043	0.306723	0.304033
GOTERM_BP_DIRECT	GO:0030198~extracellular matrix organization	11	2.7027	0.0109387	ERO1A, COL3A1, COL27A1, COL1A2, COL4A2, COL4A1, ITGB3, COL5A2, PXDN, COL4A6, NPHP3	367	196	16792	2.56787	1	1	1
GOTERM_BP_DIRECT	GO:0030574~collagen catabolic process	6	1.4742	0.0127651	COL3A1, COL1A2, COL4A2, COL4A1, COL5A2, COL4A6	367	64	16792	4.28951	1	1	1
GOTERM_MF_DIRECT	GO:0048407~platelet-derived growth factor binding	3	0.737101	0.0232382	COL3A1, COL1A2, COL4A1	372	11	16881	12.3761	0.999998	0.813338	0.807528
GOTERM_CC_DIRECT	GO:0005581~collagen trimer	6	1.4742	0.0458223	COL3A1, COL4A3BP, COL27A1, COL1A2, COL5A2, COL4A6	387	92	18224	3.07112	1	1	0.994135
GOTERM_CC_DIRECT	GO:0031012~extracellular matrix	8	1.9656	0.437816	COL3A1, FRAS1, COL1A2, COL4A2, COL4A1, COL5A2, PXDN, ADAMTS8	387	296	18224	1.27271	1	1	0.994135
Annotation Cluster 2	Enrichment Score: 1.75292200291787
Category	Term	Count	%	PValue	Genes	List Total	Pop Hits	Pop Total	Fold Enrichment	Bonferroni	BH	FDR
GOTERM_MF_DIRECT	GO:0019838~growth factor binding	5	1.2285	0.00270004	ACVR1C, DUSP1, OSMR, TGFBR1, ACVR2A	372	27	16881	8.40352	0.779391	0.26197	0.260099
GOTERM_MF_DIRECT	GO:0004702~receptor signaling protein serine/threonine kinase activity	5	1.2285	0.0288944	MAP3K1, ACVR1C, TGFBR1, MAP4K3, ACVR2A	372	53	16881	4.28104	1	0.885087	0.878765
GOTERM_BP_DIRECT	GO:0023014~signal transduction by protein phosphorylation	4	0.982801	0.07064	ACVR1C, INSR, TGFBR1, ACVR2A	367	44	16792	4.15952	1	1	1
Annotation Cluster 3	Enrichment Score: 1.587394362905207
Category	Term	Count	%	PValue	Genes	List Total	Pop Hits	Pop Total	Fold Enrichment	Bonferroni	BH	FDR
GOTERM_MF_DIRECT	GO:0046332~SMAD binding	7	1.7199	0.000331839	TGFBR3, COL3A1, COL1A2, COL5A2, HMGA2, SKIL, TGFBR1	372	43	16881	7.38728	0.169335	0.0929149	0.0922512
GOTERM_BP_DIRECT	GO:0030574~collagen catabolic process	6	1.4742	0.0127651	COL3A1, COL1A2, COL4A2, COL4A1, COL5A2, COL4A6	367	64	16792	4.28951	1	1	1
GOTERM_CC_DIRECT	GO:0005581~collagen trimer	6	1.4742	0.0458223	COL3A1, COL4A3BP, COL27A1, COL1A2, COL5A2, COL4A6	387	92	18224	3.07112	1	1	0.994135
GOTERM_BP_DIRECT	GO:0007179~transforming growth factor beta receptor signaling pathway	6	1.4742	0.0506426	TGFBR3, DUSP22, COL3A1, COL1A2, SKIL, TGFBR1	367	92	16792	2.98401	1	1	1
GOTERM_BP_DIRECT	GO:0030199~collagen fibril organization	4	0.982801	0.0527102	COL3A1, COL1A2, COL5A2, TGFBR1	367	39	16792	4.6928	1	1	1
GOTERM_BP_DIRECT	GO:0001501~skeletal system development	4	0.982801	0.577027	COL3A1, COL1A2, COL5A2, TGFBR1	367	137	16792	1.33591	1	1	1
Annotation Cluster 4	Enrichment Score: 1.510652812784551
Category	Term	Count	%	PValue	Genes	List Total	Pop Hits	Pop Total	Fold Enrichment	Bonferroni	BH	FDR
GOTERM_MF_DIRECT	GO:0003730~mRNA 3'-UTR binding	7	1.7199	0.000681451	RNF20, CPEB1, IGF2BP1, IGF2BP3, IGF2BP2, CPEB3, CPEB2	372	49	16881	6.48272	0.316864	0.127204	0.126296
GOTERM_MF_DIRECT	GO:0008135~translation factor activity, RNA binding	5	1.2285	0.00353015	CPEB1, EEF2K, CPEB3, CPEB2, EIF4G2	372	29	16881	7.82397	0.861494	0.282412	0.280394
GOTERM_CC_DIRECT	GO:1990124~messenger ribonucleoprotein complex	3	0.737101	0.00634398	CPEB1, CPEB3, CPEB2	387	6	18224	23.5452	0.886568	0.309949	0.30723
GOTERM_MF_DIRECT	GO:0045182~translation regulator activity	3	0.737101	0.00681493	IGF2BP1, IGF2BP3, IGF2BP2	372	6	16881	22.6895	0.978129	0.381636	0.37891
GOTERM_BP_DIRECT	GO:0017148~negative regulation of translation	6	1.4742	0.00852318	TRIM71, LIN28A, IGF2BP1, IGF2BP3, IGF2BP2, CPEB3	367	58	16792	4.73325	1	1	1
GOTERM_BP_DIRECT	GO:0042035~regulation of cytokine biosynthetic process	3	0.737101	0.00925369	IGF2BP1, IGF2BP3, IGF2BP2	367	7	16792	19.6092	1	1	1
GOTERM_BP_DIRECT	GO:2000766~negative regulation of cytoplasmic translation	3	0.737101	0.00925369	CPEB1, CPEB3, CPEB2	367	7	16792	19.6092	1	1	1
GOTERM_MF_DIRECT	GO:0048027~mRNA 5'-UTR binding	3	0.737101	0.0156574	IGF2BP1, IGF2BP3, IGF2BP2	372	9	16881	15.1263	0.999853	0.674472	0.669654
GOTERM_BP_DIRECT	GO:0051028~mRNA transport	5	1.2285	0.0189607	AHCTF1, IGF2BP1, IGF2BP3, IGF2BP2, SENP2	367	47	16792	4.86753	1	1	1
GOTERM_MF_DIRECT	GO:0000900~translation repressor activity, nucleic acid binding	3	0.737101	0.0192901	CPEB1, CPEB3, CPEB2	372	10	16881	13.6137	0.999981	0.771605	0.766094
GOTERM_MF_DIRECT	GO:0035925~mRNA 3'-UTR AU-rich region binding	3	0.737101	0.0232382	CPEB1, CPEB3, CPEB2	372	11	16881	12.3761	0.999998	0.813338	0.807528
GOTERM_MF_DIRECT	GO:0043022~ribosome binding	4	0.982801	0.101518	CPEB1, RICTOR, CPEB3, CPEB2	372	51	16881	3.55914	1	1	0.994633
GOTERM_CC_DIRECT	GO:0045202~synapse	7	1.7199	0.186811	SDK1, CPEB1, KCNC2, CADM2, DMD, CPEB3, CPEB2	387	181	18224	1.82118	1	1	0.994135
GOTERM_BP_DIRECT	GO:0010467~gene expression	3	0.737101	0.281423	IGF2BP1, IGF2BP3, IGF2BP2	367	48	16792	2.85967	1	1	1
GOTERM_MF_DIRECT	GO:0000166~nucleotide binding	8	1.9656	0.646493	ABT1, CPEB1, RBFOX2, IGF2BP1, IGF2BP3, IGF2BP2, CPEB3, CPEB2	372	348	16881	1.0432	1	1	0.994633
GOTERM_CC_DIRECT	GO:0043005~neuron projection	5	1.2285	0.742592	GABBR2, CPEB1, STX3, CPEB3, CPEB2	387	237	18224	0.993469	1	1	0.994135
GOTERM_BP_DIRECT	GO:0006412~translation	5	1.2285	0.805174	SLC25A27, CPEB1, IGF2BP3, CPEB3, CPEB2	367	253	16792	0.904244	1	1	1
Annotation Cluster 5	Enrichment Score: 0.8062216485516127
Category	Term	Count	%	PValue	Genes	List Total	Pop Hits	Pop Total	Fold Enrichment	Bonferroni	BH	FDR
GOTERM_BP_DIRECT	GO:0030182~neuron differentiation	7	1.7199	0.017657	PTPRD, MEF2C, FZD3, FZD4, HOXD1, CASP3, WNT9B	367	95	16792	3.3714	1	1	1
GOTERM_BP_DIRECT	GO:0060070~canonical Wnt signaling pathway	4	0.982801	0.271088	FZD3, FZD4, WNT9B, DVL3	367	83	16792	2.20505	1	1	1
GOTERM_BP_DIRECT	GO:0060071~Wnt signaling pathway, planar cell polarity pathway	4	0.982801	0.324734	FZD3, FZD4, WNT9B, DVL3	367	92	16792	1.98934	1	1	1
GOTERM_BP_DIRECT	GO:0016055~Wnt signaling pathway	6	1.4742	0.383319	FZD4, RSPO2, WNT9B, DVL3, NPHP3, SENP2	367	187	16792	1.46807	1	1	1
Annotation Cluster 6	Enrichment Score: 0.6310983573315178
Category	Term	Count	%	PValue	Genes	List Total	Pop Hits	Pop Total	Fold Enrichment	Bonferroni	BH	FDR
GOTERM_MF_DIRECT	GO:0004713~protein tyrosine kinase activity	6	1.4742	0.169278	EPHA4, INSR, CNTRL, ABL2, MAP3K9, IGF1R	372	133	16881	2.04717	1	1	0.994633
GOTERM_BP_DIRECT	GO:0038083~peptidyl-tyrosine autophosphorylation	3	0.737101	0.216632	INSR, ABL2, IGF1R	367	40	16792	3.43161	1	1	1
GOTERM_BP_DIRECT	GO:0007169~transmembrane receptor protein tyrosine kinase signaling pathway	4	0.982801	0.348644	INSR, ABL2, NGF, IGF1R	367	96	16792	1.90645	1	1	1
Annotation Cluster 7	Enrichment Score: 0.5982018008939881
Category	Term	Count	%	PValue	Genes	List Total	Pop Hits	Pop Total	Fold Enrichment	Bonferroni	BH	FDR
GOTERM_CC_DIRECT	GO:0045211~postsynaptic membrane	8	1.9656	0.161853	GABBR2, EPHA4, CPEB1, KCNC2, SEMA4C, DMD, CPEB3, UTRN	387	211	18224	1.78542	1	1	0.994135
GOTERM_CC_DIRECT	GO:0014069~postsynaptic density	7	1.7199	0.196424	EPHA4, CPEB1, EEF2K, SEMA4C, CPEB3, BSN, MIB1	387	184	18224	1.79148	1	1	0.994135
GOTERM_CC_DIRECT	GO:0030054~cell junction	11	2.7027	0.504753	GABBR2, EPHA4, SDK1, CPEB1, KCNC2, RUFY3, SEMA4C, ARHGAP28, CPEB3, UTRN, BSN	387	459	18224	1.12853	1	1	0.994135
Annotation Cluster 8	Enrichment Score: 0.35136995278683997
Category	Term	Count	%	PValue	Genes	List Total	Pop Hits	Pop Total	Fold Enrichment	Bonferroni	BH	FDR
GOTERM_MF_DIRECT	GO:0004674~protein serine/threonine kinase activity	11	2.7027	0.313586	MAPK8, EEF2K, MAP3K1, ACVR1C, NEK3, MAP3K9, MAPK6, TGFBR1, STK40, MAP4K3, ACVR2A	372	376	16881	1.32758	1	1	0.994633
GOTERM_BP_DIRECT	GO:0006468~protein phosphorylation	11	2.7027	0.526639	COL4A3BP, MAPK8, MAP3K1, ACVR1C, NEK3, MAP3K9, MAPK6, FNIP2, TGFBR1, STK40, MAP4K3	367	456	16792	1.10373	1	1	1
GOTERM_MF_DIRECT	GO:0004672~protein kinase activity	9	2.2113	0.53459	EPHA4, COL4A3BP, EEF2K, MAP3K1, ABL2, NEK3, MAP3K9, TGFBR1, MAP4K3	372	359	16881	1.13764	1	1	0.994633
Annotation Cluster 9	Enrichment Score: 0.18079255445421785
Category	Term	Count	%	PValue	Genes	List Total	Pop Hits	Pop Total	Fold Enrichment	Bonferroni	BH	FDR
GOTERM_CC_DIRECT	GO:0005913~cell-cell adherens junction	8	1.9656	0.528496	CADM2, RDX, CRTAM, EFHD2, HDLBP, ASAP1, BZW1, EIF4G2	387	323	18224	1.16633	1	1	0.994135
GOTERM_BP_DIRECT	GO:0098609~cell-cell adhesion	6	1.4742	0.7073	RDX, EFHD2, HDLBP, ASAP1, BZW1, EIF4G2	367	271	16792	1.01302	1	1	1
GOTERM_MF_DIRECT	GO:0098641~cadherin binding involved in cell-cell adhesion	6	1.4742	0.767321	RDX, EFHD2, HDLBP, ASAP1, BZW1, EIF4G2	372	290	16881	0.938877	1	1	0.994633
KEGG-pathway
Category	Term	Count	%	PValue	Genes	List Total	Pop Hits	Pop Total	Fold Enrichment	Bonferroni	BH	FDR
KEGG_PATHWAY	hsa04550:Signaling pathways regulating pluripotency of stem cells	12	2.9484	0.000264914	FZD3, NRAS, ACVR1C, FZD4, PCGF3, HAND1, WNT9B, DVL3, SMARCAD1, SKIL, ACVR2A, IGF1R	154	140	6879	3.82876	0.051359	0.0527179	0.0511284
KEGG_PATHWAY	hsa04151:PI3K-Akt signaling pathway	19	4.6683	0.000604805	CDKN1A, COL27A1, ITGB3, INSR, FASLG, NGF, OSMR, PRLR, IGF1R, COL3A1, NRAS, COL1A2, CCND2, GNG5, COL4A2, COL4A1, COL5A2, COL4A6, FGF11	154	345	6879	2.46002	0.113428	0.0601781	0.0583637
KEGG_PATHWAY	hsa05146:Amoebiasis	9	2.2113	0.00238346	ARG2, COL3A1, COL27A1, COL1A2, COL4A2, COL4A1, CASP3, COL5A2, COL4A6	154	106	6879	3.79264	0.378036	0.123284	0.119567
KEGG_PATHWAY	hsa05200:Pathways in cancer	19	4.6683	0.00265341	CDKN1A, FZD3, RALB, FZD4, WNT9B, FASLG, RASGRP1, TGFBR1, IGF1R, NRAS, MAPK8, GNG5, COL4A2, COL4A1, CASP3, COL4A6, DVL3, E2F2, FGF11	154	393	6879	2.15956	0.410647	0.123284	0.119567
KEGG_PATHWAY	hsa04512:ECM-receptor interaction	8	1.9656	0.00309759	COL3A1, COL27A1, COL1A2, COL4A2, COL4A1, ITGB3, COL5A2, COL4A6	154	87	6879	4.10748	0.460643	0.123284	0.119567
KEGG_PATHWAY	hsa04510:Focal adhesion	12	2.9484	0.00603407	VAV3, COL3A1, MAPK8, COL27A1, COL1A2, CCND2, COL4A2, COL4A1, ITGB3, COL5A2, COL4A6, IGF1R	154	206	6879	2.60207	0.700133	0.20013	0.194096
KEGG_PATHWAY	hsa04068:FoxO signaling pathway	9	2.2113	0.00978616	CDKN1A, NRAS, MAPK8, CCND2, INSR, FASLG, IRS2, TGFBR1, IGF1R	154	134	6879	3.00015	0.858724	0.259525	0.2517
KEGG_PATHWAY	hsa05206:MicroRNAs in cancer	14	3.4398	0.0109764	TRIM71, CDKN1A, FZD3, ITGB3, RDX, HMGA2, IRS2, CDC25A, NRAS, CCND2, CASP3, IGF2BP1, E2F2, MDM4	154	286	6879	2.18659	0.888794	0.259525	0.2517
KEGG_PATHWAY	hsa04014:Ras signaling pathway	12	2.9484	0.0117373	NRAS, MAPK8, RALB, GNG5, INSR, PLA2G3, ABL2, FASLG, NGF, RASGRP1, FGF11, IGF1R	154	226	6879	2.3718	0.904587	0.259525	0.2517
KEGG_PATHWAY	hsa04974:Protein digestion and absorption	7	1.7199	0.0133091	COL3A1, COL27A1, COL1A2, COL4A2, COL4A1, COL5A2, COL4A6	154	88	6879	3.5532	0.930491	0.264852	0.256866
KEGG_PATHWAY	hsa04917:Prolactin signaling pathway	6	1.4742	0.0204678	NRAS, MAPK8, CCND2, PRLR, ESR2, SOCS4	154	71	6879	3.77483	0.98368	0.355809	0.345081
KEGG_PATHWAY	hsa04930:Type II diabetes mellitus	5	1.2285	0.0214558	MAPK8, KCNJ11, INSR, IRS2, SOCS4	154	48	6879	4.653	0.986649	0.355809	0.345081
KEGG_PATHWAY	hsa04010:MAPK signaling pathway	12	2.9484	0.0250751	MEF2C, NRAS, MAPK8, MAP3K1, DUSP1, CASP3, FASLG, NGF, RASGRP1, FGF11, TGFBR1, MAP4K3	154	253	6879	2.11868	0.993614	0.383842	0.372269
KEGG_PATHWAY	hsa05202:Transcriptional misregulation in cancer	9	2.2113	0.0323422	MEF2C, CDKN1A, MYCN, CCND2, PBX3, TMPRSS2, HMGA2, PBX1, IGF1R	154	167	6879	2.4073	0.998559	0.449677	0.436119
KEGG_PATHWAY	hsa05205:Proteoglycans in cancer	10	2.457	0.0338952	CDKN1A, FZD3, NRAS, FZD4, CASP3, ITGB3, RDX, WNT9B, FASLG, IGF1R	154	200	6879	2.23344	0.998953	0.449677	0.436119
KEGG_PATHWAY	hsa05161:Hepatitis B	8	1.9656	0.0424304	CDKN1A, NRAS, MAPK8, MAP3K1, CASP3, E2F2, FASLG, TGFBR1	154	145	6879	2.46449	0.999821	0.51428	0.498774
KEGG_PATHWAY	hsa04914:Progesterone-mediated oocyte maturation	6	1.4742	0.0439335	CPEB1, MAPK8, CPEB3, CPEB2, CDC25A, IGF1R	154	87	6879	3.08061	0.999869	0.51428	0.498774
KEGG_PATHWAY	hsa04390:Hippo signaling pathway	8	1.9656	0.0508719	FZD3, CCND2, FZD4, WNT9B, DVL3, GDF6, TGFBR1, AMOT	154	151	6879	2.36656	0.999969	0.562418	0.54546
KEGG_PATHWAY	hsa04916:Melanogenesis	6	1.4742	0.0714927	EDN1, FZD3, NRAS, FZD4, WNT9B, DVL3	154	100	6879	2.68013	1	0.724287	0.702449
KEGG_PATHWAY	hsa05218:Melanoma	5	1.2285	0.0727927	CDKN1A, NRAS, E2F2, FGF11, IGF1R	154	71	6879	3.14569	1	0.724287	0.702449
KEGG_PATHWAY	hsa04310:Wnt signaling pathway	7	1.7199	0.0867024	FZD3, MAPK8, CCND2, FZD4, WNT9B, DVL3, SENP2	154	138	6879	2.26581	1	0.821608	0.796836
Biological process (BP) of target genes (hits with p ≤ 0,05)
Category	Term	Count	%	PValue	Genes	List Total	Pop Hits	Pop Total	Fold Enrichment	Bonferroni	BH	FDR
GOTERM_BP_DIRECT	GO:0071230~cellular response to amino acid stimulus	8	1.9656	6.54992e-05	COL3A1, CPEB1, COL1A2, COL4A1, COL5A2, COL4A6, SLC38A9, CPEB3	367	47	16792	7.78805	0.111741	0.118488	0.118488
GOTERM_BP_DIRECT	GO:0030335~positive regulation of cell migration	12	2.9484	0.00238826	EDN1, CCL7, ONECUT2, RUFY3, INSR, RDX, SEMA4C, HAS2, IRS2, SEMA4G, TGFBR1, IGF1R	367	184	16792	2.98401	0.986773	1	1
GOTERM_BP_DIRECT	GO:0070848~response to growth factor	4	0.982801	0.00465722	CDC34, FASLG, SKIL, MEIS2	367	16	16792	11.4387	0.999785	1	1
GOTERM_BP_DIRECT	GO:0006493~protein O-linked glycosylation	5	1.2285	0.00492931	POGLUT1, GALNT2, GALNT1, TET3, GCNT4	367	32	16792	7.14918	0.999869	1	1
GOTERM_BP_DIRECT	GO:0001934~positive regulation of protein phosphorylation	9	2.2113	0.00668941	RALB, CCND2, ITGB3, INSR, DVL3, FNIP1, SENP2, RASGRP1, ACVR2A	367	127	16792	3.24246	0.999995	1	1
GOTERM_BP_DIRECT	GO:0017148~negative regulation of translation	6	1.4742	0.00852318	TRIM71, LIN28A, IGF2BP1, IGF2BP3, IGF2BP2, CPEB3	367	58	16792	4.73325	1	1	1
GOTERM_BP_DIRECT	GO:0006366~transcription from RNA polymerase II promoter	21	5.15971	0.00897274	ABT1, MEF2C, ONECUT2, PBX3, HMGA2, ARID3A, ARID3B, MEIS2, BACH1, PBX1, RFX6, ELF4, SALL3, SUB1, SALL4, HAND1, ZNF516, PLAGL2, ERCC6, TAF9B, GTF2I	367	513	16792	1.873	1	1	1
GOTERM_BP_DIRECT	GO:2000766~negative regulation of cytoplasmic translation	3	0.737101	0.00925369	CPEB1, CPEB3, CPEB2	367	7	16792	19.6092	1	1	1
GOTERM_BP_DIRECT	GO:0042035~regulation of cytokine biosynthetic process	3	0.737101	0.00925369	IGF2BP1, IGF2BP3, IGF2BP2	367	7	16792	19.6092	1	1	1
GOTERM_BP_DIRECT	GO:0060998~regulation of dendritic spine development	3	0.737101	0.00925369	SDK1, MEF2C, CPEB3	367	7	16792	19.6092	1	1	1
GOTERM_BP_DIRECT	GO:0030890~positive regulation of B cell proliferation	5	1.2285	0.0100094	VAV3, MEF2C, CDKN1A, IL13, IRS2	367	39	16792	5.866	1	1	1
GOTERM_BP_DIRECT	GO:0030326~embryonic limb morphogenesis	5	1.2285	0.0109347	FRAS1, PRRX1, SALL4, PBX2, PBX1	367	40	16792	5.71935	1	1	1
GOTERM_BP_DIRECT	GO:0030198~extracellular matrix organization	11	2.7027	0.0109387	ERO1A, COL3A1, COL27A1, COL1A2, COL4A2, COL4A1, ITGB3, COL5A2, PXDN, COL4A6, NPHP3	367	196	16792	2.56787	1	1	1
GOTERM_BP_DIRECT	GO:0030574~collagen catabolic process	6	1.4742	0.0127651	COL3A1, COL1A2, COL4A2, COL4A1, COL5A2, COL4A6	367	64	16792	4.28951	1	1	1
GOTERM_BP_DIRECT	GO:0030182~neuron differentiation	7	1.7199	0.017657	PTPRD, MEF2C, FZD3, FZD4, HOXD1, CASP3, WNT9B	367	95	16792	3.3714	1	1	1
GOTERM_BP_DIRECT	GO:0051028~mRNA transport	5	1.2285	0.0189607	AHCTF1, IGF2BP1, IGF2BP3, IGF2BP2, SENP2	367	47	16792	4.86753	1	1	1
GOTERM_BP_DIRECT	GO:0000910~cytokinesis	5	1.2285	0.020339	AHCTF1, ZFYVE26, BIN3, RALB, RAB11FIP4	367	48	16792	4.76612	1	1	1
GOTERM_BP_DIRECT	GO:0019511~peptidyl-proline hydroxylation	3	0.737101	0.0228806	P4HA2, TET3, HIF1AN	367	11	16792	12.4786	1	1	1
GOTERM_BP_DIRECT	GO:0007519~skeletal muscle tissue development	5	1.2285	0.0248369	MEF2C, DMD, GPCPD1, SKIL, KLHL31	367	51	16792	4.48576	1	1	1
GOTERM_BP_DIRECT	GO:0060021~palate development	6	1.4742	0.0250875	TGFBR3, MEF2C, FRAS1, PRRX1, WNT9B, TGFBR1	367	76	16792	3.61222	1	1	1
GOTERM_BP_DIRECT	GO:0043507~positive regulation of JUN kinase activity	4	0.982801	0.0294112	EPHA4, EDN1, FZD4, DVL3	367	31	16792	5.90384	1	1	1
GOTERM_BP_DIRECT	GO:0031054~pre-miRNA processing	3	0.737101	0.0315335	LIN28B, LIN28A, AGO4	367	13	16792	10.5588	1	1	1
GOTERM_BP_DIRECT	GO:0060389~pathway-restricted SMAD protein phosphorylation	3	0.737101	0.0315335	TGFBR3, GDF6, TGFBR1	367	13	16792	10.5588	1	1	1
GOTERM_BP_DIRECT	GO:0003007~heart morphogenesis	4	0.982801	0.0319439	TGFBR3, COL4A3BP, DLC1, INSR	367	32	16792	5.71935	1	1	1
GOTERM_BP_DIRECT	GO:0050873~brown fat cell differentiation	4	0.982801	0.0319439	ERO1A, ADRB3, ZNF516, ADRB2	367	32	16792	5.71935	1	1	1
GOTERM_BP_DIRECT	GO:0006919~activation of cysteine-type endopeptidase activity involved in apoptotic process	6	1.4742	0.03492	ACER2, HIP1, CASP3, DLC1, FASLG, NGF	367	83	16792	3.30757	1	1	1
GOTERM_BP_DIRECT	GO:0016266~O-glycan processing	5	1.2285	0.0416929	B3GNT7, GALNT2, GALNT1, GXYLT1, GCNT4	367	60	16792	3.8129	1	1	1
GOTERM_BP_DIRECT	GO:0043066~negative regulation of apoptotic process	17	4.1769	0.041986	CDKN1A, DUSP1, HMGA2, NGF, PRLR, MTDH, IGF1R, SLC25A27, MAPK8, EEF2K, CCND2, AGO4, CASP3, MDM4, CD59, TAF9B, STK40	367	455	16792	1.70952	1	1	1
GOTERM_BP_DIRECT	GO:0035621~ER to Golgi ceramide transport	2	0.4914	0.0431184	COL4A3BP, PLEKHA8	367	2	16792	45.7548	1	1	1
GOTERM_BP_DIRECT	GO:1900248~negative regulation of cytoplasmic translational elongation	2	0.4914	0.0431184	CPEB3, CPEB2	367	2	16792	45.7548	1	1	1
GOTERM_BP_DIRECT	GO:0032924~activin receptor signaling pathway	3	0.737101	0.0464845	GDF6, TGFBR1, ACVR2A	367	16	16792	8.57902	1	1	1
Cellular compartment (CC) of target genes (hits with p ≤ 0,05)
Category	Term	Count	%	PValue	Genes	List Total	Pop Hits	Pop Total	Fold Enrichment	Bonferroni	BH	FDR
GOTERM_CC_DIRECT	GO:0031965~nuclear membrane	14	3.4398	0.00124625	RANBP2, AHCTF1, OSBPL3, AKAP6, AEN, DTX2, SENP2, MTDH, DDX19A, DDX19B, DNAJC1, CCND2, ELF4, LBR	387	229	18224	2.87889	0.3472	0.306723	0.304033
GOTERM_CC_DIRECT	GO:0016020~membrane	67	16.4619	0.00213295	ERO1A, HIP1, LPGAT1, GOLT1B, PLXND1, KCNC2, ATP2A2, CHD4, BZW1, IGF1R, NIPAL4, EEA1, COIL, CNTRL, LAMP2, AP1S1, PLXNC1, LBR, GTF2I, STARD3NL, ABCC5, SLC30A4, ACSL6, FNDC3A, TGFBR1, MED28, SLC5A6, DDX19A, DDX19B, DNAJC1, TXLNA, XRN1, PIGA, RUFY3, ANKRA2, UTRN, KDM3A, SLC20A1, PTAFR, PEX11B, ATL2, DLST, AGAP1, ASAP1, HSPA14, RASGRP1, BEGAIN, UGCG, NRAS, PGRMC1, GNG5, PRKAR2A, CD59, EDEM3, RANBP2, G…	387	2200	18224	1.43412	0.51821	0.306723	0.304033
GOTERM_CC_DIRECT	GO:0005788~endoplasmic reticulum lumen	12	2.9484	0.00269056	ERO1A, EDEM3, COL3A1, COL27A1, POGLUT1, COL1A2, COL4A2, COL4A1, P4HA2, COL5A2, COL4A6, CERCAM	387	192	18224	2.94315	0.602043	0.306723	0.304033
GOTERM_CC_DIRECT	GO:0030175~filopodium	7	1.7199	0.00390608	ACTA1, EPHA4, RUFY3, RDX, IGF2BP1, DMD, UTRN	387	71	18224	4.64272	0.73776	0.309949	0.30723
GOTERM_CC_DIRECT	GO:0043235~receptor complex	9	2.2113	0.0056763	TGFBR3, ADRB3, ITGB3, INSR, ADRB2, TGFBR1, ACVR2A, IGF1R, IMPG2	387	127	18224	3.33712	0.857273	0.309949	0.30723
GOTERM_CC_DIRECT	GO:1990124~messenger ribonucleoprotein complex	3	0.737101	0.00634398	CPEB1, CPEB3, CPEB2	387	6	18224	23.5452	0.886568	0.309949	0.30723
GOTERM_CC_DIRECT	GO:0005587~collagen type IV trimer	3	0.737101	0.00634398	COL4A2, COL4A1, COL4A6	387	6	18224	23.5452	0.886568	0.309949	0.30723
GOTERM_CC_DIRECT	GO:0000785~chromatin	7	1.7199	0.0115611	AHCTF1, KDM3A, PARPBP, MYCN, SLF2, CCND2, HMGA2	387	89	18224	3.70374	0.981257	0.494237	0.489902
GOTERM_CC_DIRECT	GO:0014704~intercalated disc	5	1.2285	0.014907	GJC1, TMEM65, KCNJ11, AKAP6, SCN4B	387	45	18224	5.23227	0.994122	0.566465	0.561496
GOTERM_CC_DIRECT	GO:0005667~transcription factor complex	10	2.457	0.0222608	ABT1, NR6A1, SUB1, PBX3, PBX2, E2F2, E2F5, SKIL, E2F6, PBX1	387	193	18224	2.43992	0.999547	0.76132	0.754642
GOTERM_CC_DIRECT	GO:0005634~nucleus	133	32.6781	0.0304105	CCNJ, HDLBP, IKZF2, BACH1, CCND2, SALL3, CLP1, PEG10, DHX57, SALL4, POGZ, ZNF689, HOXA1, DIP2A, NEK3, BSN, ZNF322, RGS6, GTF2I, ABT1, ZBP1, PPP1R16B, ZBTB39, MEF2C, RBFOX2, SFMBT1, STARD9, YOD1, CDC25A, HIC2, MYCN, CDC34, RFX6, XRN1, SUB1, ZNF710, DNA2, ANKRA2, PXT1, ZNF275, HOXD1, FIGNL2, ADRB2, ZBTB5, MTDH, DPH3, SKIL, ZNF784, SERF2, CBX5, PBX3, HMGA2, PBX2, ESR2, PBX1, CPEB1, LIN28A, P4HA2, AG…	387	5415	18224	1.15661	0.999974	0.945489	0.937195
GOTERM_CC_DIRECT	GO:0005581~collagen trimer	6	1.4742	0.0458223	COL3A1, COL4A3BP, COL27A1, COL1A2, COL5A2, COL4A6	387	92	18224	3.07112	1	1	0.994135
GOTERM_CC_DIRECT	GO:0031527~filopodium membrane	3	0.737101	0.0493514	ITGB3, DMD, UTRN	387	17	18224	8.31008	1	1	0.994135
Molecular function (MF) of target genes (hits with p ≤ 0,05)
Category	Term	Count	%	PValue	Genes	List Total	Pop Hits	Pop Total	Fold Enrichment	Bonferroni	BH	FDR
GOTERM_MF_DIRECT	GO:0005201~extracellular matrix structural constituent	9	2.2113	0.000106214	COL3A1, COL27A1, COL1A2, COL4A2, COL4A1, COL5A2, PXDN, COL4A6, IMPG2	372	67	16881	6.09569	0.0577482	0.0594796	0.0590548
GOTERM_MF_DIRECT	GO:0046332~SMAD binding	7	1.7199	0.000331839	TGFBR3, COL3A1, COL1A2, COL5A2, HMGA2, SKIL, TGFBR1	372	43	16881	7.38728	0.169611	0.0929149	0.0922512
GOTERM_MF_DIRECT	GO:0003730~mRNA 3'-UTR binding	7	1.7199	0.000681451	RNF20, CPEB1, IGF2BP1, IGF2BP3, IGF2BP2, CPEB3, CPEB2	372	49	16881	6.48272	0.317329	0.127204	0.126296
GOTERM_MF_DIRECT	GO:0001205~transcriptional activator activity, RNA polymerase II distal enhancer sequence-specific binding	5	1.2285	0.0020146	MEF2C, SUB1, PBX3, ARID3B, BACH1	372	25	16881	9.07581	0.676745	0.26197	0.260099
GOTERM_MF_DIRECT	GO:0019838~growth factor binding	5	1.2285	0.00270004	ACVR1C, DUSP1, OSMR, TGFBR1, ACVR2A	372	27	16881	8.40352	0.779987	0.26197	0.260099
GOTERM_MF_DIRECT	GO:0030158~protein xylosyltransferase activity	3	0.737101	0.00280683	POGLUT1, GXYLT1, XYLT1	372	4	16881	34.0343	0.792792	0.26197	0.260099
GOTERM_MF_DIRECT	GO:0008135~translation factor activity, RNA binding	5	1.2285	0.00353015	CPEB1, EEF2K, CPEB3, CPEB2, EIF4G2	372	29	16881	7.82397	0.861983	0.282412	0.280394
GOTERM_MF_DIRECT	GO:0035198~miRNA binding	4	0.982801	0.00476641	TRIM71, MEF2C, LIN28A, AGO4	372	16	16881	11.3448	0.931133	0.333649	0.331266
GOTERM_MF_DIRECT	GO:0003677~DNA binding	53	13.0221	0.00664677	ZNF512B, AHCTF1, CHD4, PEG10, ZNF280B, POGZ, SMARCAD1, ZNF689, POLL, ZNF644, LBR, ZNF322, GTF2I, ZBP1, ABT1, ZBTB39, MEF2C, STRBP, HIC2, DNAJC1, MYCN, XRN1, SUB1, TET3, DNA2, ZNF710, ZNF275, PARPBP, UHRF2, ZBTB5, E2F2, E2F5, HDX, E2F6, ZNF784, MBD2, PBX3, HMGA2, ARID3A, ARID3B, MEIS2, ESR2, PBX1, KLF8, LIN28B, NR6A1, LIN28A, ERCC4, POLR3D, KLF9, ERCC6, KIAA1958, ZBTB8B	372	1674	16881	1.43673	0.976118	0.381636	0.37891
GOTERM_MF_DIRECT	GO:0045182~translation regulator activity	3	0.737101	0.00681493	IGF2BP1, IGF2BP3, IGF2BP2	372	6	16881	22.6895	0.978278	0.381636	0.37891
GOTERM_MF_DIRECT	GO:0005515~protein binding	216	53.0713	0.012017	IKZF2, BACH1, FAM122A, ZFYVE26, PEG10, DHX57, HOXA1, DIP2A, ABT1, EPHA4, MEF2C, ARMT1, RBFOX2, SFMBT1, MED8, YOD1, BIN3, CDC34, XRN1, RFX6, SUB1, RUFY3, DNA2, KCTD17, ANKRA2, SMIM3, PARPBP, PEX11B, ABCB9, ZBTB5, MTDH, PRKAR2A, DPH3, RAB11FIP4, STARD13, FZD3, FZD4, INSR, RDX, PBX2, PBX1, COL1A2, AGO4, SESTD1, C19ORF47, CPEB3, TECPR2, CDKN1A, HIP1, GFM2, LIMD2, EEA1, COIL, CNTRL, RSPO2, RAB8B, VAV3…	372	8785	16881	1.11575	0.998853	0.611774	0.607404
GOTERM_MF_DIRECT	GO:0000980~RNA polymerase II distal enhancer sequence-specific DNA binding	6	1.4742	0.0140418	MEF2C, MBD2, PBX3, CHD4, ARID3B, BACH1	372	65	16881	4.18883	0.999636	0.655282	0.650602
GOTERM_MF_DIRECT	GO:0048027~mRNA 5'-UTR binding	3	0.737101	0.0156574	IGF2BP1, IGF2BP3, IGF2BP2	372	9	16881	15.1263	0.999855	0.674472	0.669654
GOTERM_MF_DIRECT	GO:0000900~translation repressor activity, nucleic acid binding	3	0.737101	0.0192901	CPEB1, CPEB3, CPEB2	372	10	16881	13.6137	0.999982	0.771605	0.766094
GOTERM_MF_DIRECT	GO:0035925~mRNA 3'-UTR AU-rich region binding	3	0.737101	0.0232382	CPEB1, CPEB3, CPEB2	372	11	16881	12.3761	0.999998	0.813338	0.807528
GOTERM_MF_DIRECT	GO:0048407~platelet-derived growth factor binding	3	0.737101	0.0232382	COL3A1, COL1A2, COL4A1	372	11	16881	12.3761	0.999998	0.813338	0.807528
GOTERM_MF_DIRECT	GO:0031994~insulin-like growth factor I binding	3	0.737101	0.0274861	ITGB3, INSR, IGF1R	372	12	16881	11.3448	1	0.885087	0.878765
GOTERM_MF_DIRECT	GO:0004702~receptor signaling protein serine/threonine kinase activity	5	1.2285	0.0288944	MAP3K1, ACVR1C, TGFBR1, MAP4K3, ACVR2A	372	53	16881	4.28104	1	0.885087	0.878765
GOTERM_MF_DIRECT	GO:0046872~metal ion binding	59	14.4963	0.0300297	ZNF512B, CDKN1A, ATP2A2, IKZF2, EEA1, ZFYVE26, SALL3, DHX57, SALL4, ZNF280B, POGZ, ZNF689, POLL, NEK3, ZNF644, BSN, ZNF322, VAV3, ZBTB39, ARG2, CNOT6L, COL27A1, ENTPD7, YOD1, NME4, PRLR, TGFBR1, HIC2, NME6, PDE12, PXDN, ZNF516, DNA2, ZNF710, ZNF275, PLA2G3, AGAP1, ASAP1, ZBTB5, ACVR1C, FGD6, DPH3, PLAGL2, ZNF784, ZNF583, PCGF3, ACVR2A, TMPPE, KLF8, COL3A1, CPEB1, FRAS1, COL1A2, B4GAT1, COL5A2, KL…	372	2069	16881	1.29404	1	0.885087	0.878765
GOTERM_MF_DIRECT	GO:0016874~ligase activity	12	2.9484	0.0371632	LIPT2, RNF20, TRIM71, RANBP2, TRIM41, UHRF2, HECTD2, ACSL6, DTX2, DTX4, RNF165, MIB1	372	270	16881	2.01685	1	1	0.994633
GOTERM_MF_DIRECT	GO:0004386~helicase activity	6	1.4742	0.0392692	DDX19A, DDX19B, DHX57, SMARCAD1, DNA2, ERCC6	372	85	16881	3.20323	1	1	0.994633
GOTERM_MF_DIRECT	GO:0097001~ceramide binding	2	0.4914	0.043473	COL4A3BP, PLEKHA8	372	2	16881	45.379	1	1	0.994633
GOTERM_MF_DIRECT	GO:0016757~transferase activity, transferring glycosyl groups	5	1.2285	0.045005	B4GAT1, GALNT2, PIGA, GALNT1, GYG2	372	61	16881	3.71959	1	1	0.994633
GOTERM_MF_DIRECT	GO:0008022~protein C-terminus binding	9	2.2113	0.0482063	COIL, HIC2, CEP135, KCNJ11, ERCC4, CEP120, ATP2A2, FIGN, ERCC6	372	182	16881	2.24402	1	1	0.994633

## Sheet: hsa_GO-miR-26b-5p
Gene ontology analysis of human target genes in DAVID 6.8
miR-26b-5p	Based on 490 DAVID IDs	Significantly DE for: Breed
Functional Annotation Clustering
Annotation Cluster 1	Enrichment Score: 3.028483287781837
Category	Term	Count	%	PValue	Genes	List Total	Pop Hits	Pop Total	Fold Enrichment	Bonferroni	BH	FDR
GOTERM_BP_DIRECT	GO:0006468~protein phosphorylation	29	5.91837	2.99979e-05	GSK3B, GMFB, STK39, NLK, RPS6KA6, PPP3CB, PPP4R1, ACVR1C, MKNK2, PIM1, NEK1, MAPK6, PAK2, MARK1, DAPK1, RYK, STRADB, PRKCD, BCR, CDK8, PAN3, CREB1, CDK6, WNK1, TAOK1, WNK3, ULK1, ATM, TRIB2	442	456	16792	2.41609	0.0644834	0.0333127	0.0332827
GOTERM_MF_DIRECT	GO:0004674~protein serine/threonine kinase activity	23	4.69388	0.00040824	GSK3B, DAPK1, PRKCD, STK39, NLK, BCR, CDK8, RPS6KA6, ACVR1C, WNK1, TAOK1, WNK3, MKNK2, PIM1, ULK2, NEK1, PRKCQ, ULK1, ATM, MAPK6, MAP3K7, PAK2, MARK1	444	376	16881	2.32571	0.231855	0.129268	0.126467
GOTERM_MF_DIRECT	GO:0005524~ATP binding	61	12.449	0.000600318	GSK3B, CHD1, RPS6KA6, RFK, CHORDC1, PIM1, NEK1, MAP3K7, DDX17, ABCC4, DAPK1, STRADB, PRKCD, UBE2E2, ATP11C, UBE4B, ACSL3, BCR, ULK2, PRKCQ, ULK1, DNA2, TRIB2, DGKH, PFKFB2, PFKFB3, SRCAP, UBA5, PALM3, STK39, TWF1, ATP1A2, NLK, UBE2J1, ATAD2B, ACVR1C, MAT2A, MKNK2, EP400, ABL2, MAPK6, MYH10, PAK2, MDN1, MARK1, ATAD1, HSPA8, UBE2H, RYK, UBE2G1, CDC6, CDK8, UCK2, PAN3, CDK6, WNK1, ETNK1, TAOK1, WNK3…	444	1495	16881	1.55133	0.321534	0.129268	0.126467
GOTERM_BP_DIRECT	GO:0046777~protein autophosphorylation	14	2.85714	0.000628718	GSK3B, DAPK1, STK39, NLK, EIF2S1, BCR, WNK1, WNK3, MKNK2, PIM1, ULK2, ULK1, ATM, PAK2	442	172	16792	3.09229	0.752774	0.279277	0.279025
GOTERM_MF_DIRECT	GO:0004672~protein kinase activity	20	4.08163	0.00311644	GSK3B, DAPK1, RYK, STRADB, PRKCD, STK39, NLK, CDK8, RPS6KA6, PAN3, WNK1, TAOK1, WNK3, MKNK2, NEK1, ABL2, PRKCQ, MAP3K7, PAK2, TRIB2	444	359	16881	2.11812	0.866861	0.144833	0.141694
GOTERM_BP_DIRECT	GO:0018105~peptidyl-serine phosphorylation	8	1.63265	0.0468379	GSK3B, MKNK2, PRKCD, STK39, PRKCQ, ULK1, ATM, PAK2	442	125	16792	2.43142	1	1	0.99955
Annotation Cluster 2	Enrichment Score: 2.25212477070691
Category	Term	Count	%	PValue	Genes	List Total	Pop Hits	Pop Total	Fold Enrichment	Bonferroni	BH	FDR
GOTERM_BP_DIRECT	GO:0007223~Wnt signaling pathway, calcium modulating pathway	9	1.83673	6.39127e-06	TNRC6C, PPP3CB, PPP3R1, LEF1, PLCB1, NLK, MAP3K7, TNRC6A, TNRC6B	442	39	16792	8.76714	0.0141011	0.014195	0.0141822
GOTERM_BP_DIRECT	GO:0035194~posttranscriptional gene silencing by RNA	3	0.612245	0.0132408	TNRC6C, TNRC6A, TNRC6B	442	7	16792	16.2818	1	0.864937	0.864158
GOTERM_BP_DIRECT	GO:0035278~miRNA mediated inhibition of translation	3	0.612245	0.0381634	TNRC6C, TNRC6A, TNRC6B	442	12	16792	9.49774	1	1	0.99955
GOTERM_BP_DIRECT	GO:0048015~phosphatidylinositol-mediated signaling	5	1.02041	0.303635	TNRC6C, FGF18, PTEN, TNRC6A, TNRC6B	442	106	16792	1.79203	1	1	0.99955
Annotation Cluster 3	Enrichment Score: 2.072811782096772
Category	Term	Count	%	PValue	Genes	List Total	Pop Hits	Pop Total	Fold Enrichment	Bonferroni	BH	FDR
GOTERM_BP_DIRECT	GO:0090188~negative regulation of pancreatic juice secretion	3	0.612245	0.00652908	WNK1, WNK3, STK39	442	5	16792	22.7946	1	0.676288	0.675679
GOTERM_BP_DIRECT	GO:0032414~positive regulation of ion transmembrane transporter activity	3	0.612245	0.00962402	WNK1, WNK3, STK39	442	6	16792	18.9955	1	0.748995	0.748321
GOTERM_BP_DIRECT	GO:2000021~regulation of ion homeostasis	3	0.612245	0.00962402	WNK1, WNK3, STK39	442	6	16792	18.9955	1	0.748995	0.748321
Annotation Cluster 4	Enrichment Score: 2.0120816825927745
Category	Term	Count	%	PValue	Genes	List Total	Pop Hits	Pop Total	Fold Enrichment	Bonferroni	BH	FDR
GOTERM_BP_DIRECT	GO:0006211~5-methylcytosine catabolic process	3	0.612245	0.0020286	TET3, TET2, TET1	442	3	16792	37.991	0.989025	0.409593	0.409224
GOTERM_MF_DIRECT	GO:0018602~2,4-dichlorophenoxyacetate alpha-ketoglutarate dioxygenase activity	3	0.612245	0.00398071	TET3, TET2, TET1	444	4	16881	28.5152	0.923973	0.144833	0.141694
GOTERM_MF_DIRECT	GO:0000907~sulfonate dioxygenase activity	3	0.612245	0.00398071	TET3, TET2, TET1	444	4	16881	28.5152	0.923973	0.144833	0.141694
GOTERM_MF_DIRECT	GO:0019798~procollagen-proline dioxygenase activity	3	0.612245	0.00398071	TET3, TET2, TET1	444	4	16881	28.5152	0.923973	0.144833	0.141694
GOTERM_MF_DIRECT	GO:0052634~C-19 gibberellin 2-beta-dioxygenase activity	3	0.612245	0.00398071	TET3, TET2, TET1	444	4	16881	28.5152	0.923973	0.144833	0.141694
GOTERM_MF_DIRECT	GO:0052635~C-20 gibberellin 2-beta-dioxygenase activity	3	0.612245	0.00398071	TET3, TET2, TET1	444	4	16881	28.5152	0.923973	0.144833	0.141694
GOTERM_MF_DIRECT	GO:0070579~methylcytosine dioxygenase activity	3	0.612245	0.00398071	TET3, TET2, TET1	444	4	16881	28.5152	0.923973	0.144833	0.141694
GOTERM_MF_DIRECT	GO:0034792~hypophosphite dioxygenase activity	3	0.612245	0.00398071	TET3, TET2, TET1	444	4	16881	28.5152	0.923973	0.144833	0.141694
GOTERM_MF_DIRECT	GO:0043734~DNA-N1-methyladenine dioxygenase activity	3	0.612245	0.0132217	TET3, TET2, TET1	444	7	16881	16.2944	0.999816	0.355883	0.348171
GOTERM_BP_DIRECT	GO:0019511~peptidyl-proline hydroxylation	3	0.612245	0.0323557	TET3, TET2, TET1	442	11	16792	10.3612	1	1	0.99955
GOTERM_BP_DIRECT	GO:0070989~oxidative demethylation	3	0.612245	0.0381634	TET3, TET2, TET1	442	12	16792	9.49774	1	1	0.99955
GOTERM_BP_DIRECT	GO:0080111~DNA demethylation	3	0.612245	0.0647921	TET3, TET2, TET1	442	16	16792	7.1233	1	1	0.99955
GOTERM_BP_DIRECT	GO:0006493~protein O-linked glycosylation	3	0.612245	0.204932	TET3, TET2, TET1	442	32	16792	3.56165	1	1	0.99955
Annotation Cluster 5	Enrichment Score: 1.7459596532137645
Category	Term	Count	%	PValue	Genes	List Total	Pop Hits	Pop Total	Fold Enrichment	Bonferroni	BH	FDR
Annotation Cluster 6	Enrichment Score: 1.7230292492733625
Category	Term	Count	%	PValue	Genes	List Total	Pop Hits	Pop Total	Fold Enrichment	Bonferroni	BH	FDR
GOTERM_BP_DIRECT	GO:0006470~protein dephosphorylation	13	2.65306	0.000120901	DUSP5, STYX, PTEN, SSH2, CPPED1, CTTNBP2NL, MTM1, PTPRD, PPP3CB, PPP3R1, PPP4R1, NCEH1, PPP1R3D	442	126	16792	3.9197	0.235596	0.0671305	0.0670701
GOTERM_MF_DIRECT	GO:0008138~protein tyrosine/serine/threonine phosphatase activity	4	0.816327	0.0723685	DUSP5, STYX, PTEN, SSH2	444	37	16881	4.1103	1	0.916667	0.896801
GOTERM_BP_DIRECT	GO:0035335~peptidyl-tyrosine dephosphorylation	6	1.22449	0.119325	PTPRD, DUSP5, EYA3, PTEN, SSH2, MTM1	442	99	16792	2.30248	1	1	0.99955
GOTERM_MF_DIRECT	GO:0004725~protein tyrosine phosphatase activity	6	1.22449	0.122792	PTPRD, DUSP5, EYA3, PTEN, SSH2, MTM1	444	100	16881	2.28122	1	1	0.979845
Annotation Cluster 7	Enrichment Score: 1.6076065949442453
Category	Term	Count	%	PValue	Genes	List Total	Pop Hits	Pop Total	Fold Enrichment	Bonferroni	BH	FDR
Annotation Cluster 8	Enrichment Score: 1.3602566860705274
Category	Term	Count	%	PValue	Genes	List Total	Pop Hits	Pop Total	Fold Enrichment	Bonferroni	BH	FDR
GOTERM_BP_DIRECT	GO:0070936~protein K48-linked ubiquitination	6	1.22449	0.00756633	UBE2H, UBE2E2, RNF6, BFAR, UBE2G1, UBE2K	442	47	16792	4.84991	1	0.700201	0.699571
GOTERM_MF_DIRECT	GO:0061631~ubiquitin conjugating enzyme activity	4	0.816327	0.0396005	UBE2H, UBE2E2, UBE2G1, UBE2J1	444	29	16881	5.24418	1	0.752409	0.736103
Annotation Cluster 9	Enrichment Score: 1.25109519013965
Category	Term	Count	%	PValue	Genes	List Total	Pop Hits	Pop Total	Fold Enrichment	Bonferroni	BH	FDR
GOTERM_BP_DIRECT	GO:1904837~beta-catenin-TCF complex assembly	3	0.612245	0.312341	CREBBP, LEF1, EP300	442	43	16792	2.65053	1	1	0.99955
Annotation Cluster 10	Enrichment Score: 1.1571512760707579
Category	Term	Count	%	PValue	Genes	List Total	Pop Hits	Pop Total	Fold Enrichment	Bonferroni	BH	FDR
Annotation Cluster 11	Enrichment Score: 1.1525839536922329
Category	Term	Count	%	PValue	Genes	List Total	Pop Hits	Pop Total	Fold Enrichment	Bonferroni	BH	FDR
Annotation Cluster 12	Enrichment Score: 1.14212458605689
Category	Term	Count	%	PValue	Genes	List Total	Pop Hits	Pop Total	Fold Enrichment	Bonferroni	BH	FDR
GOTERM_MF_DIRECT	GO:0002039~p53 binding	3	0.612245	0.528129	GSK3B, CREBBP, EP300	444	67	16881	1.7024	1	1	0.979845
Annotation Cluster 13	Enrichment Score: 1.1329742438262411
Category	Term	Count	%	PValue	Genes	List Total	Pop Hits	Pop Total	Fold Enrichment	Bonferroni	BH	FDR
GOTERM_BP_DIRECT	GO:0032956~regulation of actin cytoskeleton organization	6	1.22449	0.00756633	VANGL2, PRKCD, GRHL3, CELSR1, RHOQ, CLASP2	442	47	16792	4.84991	1	0.700201	0.699571
GOTERM_BP_DIRECT	GO:0090179~planar cell polarity pathway involved in neural tube closure	3	0.612245	0.0381634	VANGL2, GRHL3, CELSR1	442	12	16792	9.49774	1	1	0.99955
GOTERM_BP_DIRECT	GO:0001736~establishment of planar polarity	3	0.612245	0.0647921	VANGL2, GRHL3, CELSR1	442	16	16792	7.1233	1	1	0.99955
GOTERM_BP_DIRECT	GO:0001843~neural tube closure	4	0.816327	0.329397	VANGL2, ADM, GRHL3, CELSR1	442	77	16792	1.97356	1	1	0.99955
GOTERM_BP_DIRECT	GO:0042060~wound healing	4	0.816327	0.351037	VANGL2, PECAM1, GRHL3, CELSR1	442	80	16792	1.89955	1	1	0.99955
Annotation Cluster 14	Enrichment Score: 1.0636637246180305
Category	Term	Count	%	PValue	Genes	List Total	Pop Hits	Pop Total	Fold Enrichment	Bonferroni	BH	FDR
GOTERM_MF_DIRECT	GO:0036459~thiol-dependent ubiquitinyl hydrolase activity	6	1.22449	0.0366435	USP25, USP15, USP37, USP53, USP9X, USP3	444	70	16881	3.25888	1	0.752409	0.736103
GOTERM_MF_DIRECT	GO:0004843~thiol-dependent ubiquitin-specific protease activity	6	1.22449	0.0591128	OTUD4, USP25, USP15, USP37, USP9X, USP3	444	80	16881	2.85152	1	0.851813	0.833353
GOTERM_BP_DIRECT	GO:0016579~protein deubiquitination	6	1.22449	0.119325	USP25, USP15, USP37, USP53, USP9X, USP3	442	99	16792	2.30248	1	1	0.99955
GOTERM_MF_DIRECT	GO:0004197~cysteine-type endopeptidase activity	4	0.816327	0.215245	USP15, USP37, USP9X, CTSV	444	61	16881	2.49313	1	1	0.979845
Annotation Cluster 15	Enrichment Score: 1.0478060097374808
Category	Term	Count	%	PValue	Genes	List Total	Pop Hits	Pop Total	Fold Enrichment	Bonferroni	BH	FDR
GOTERM_CC_DIRECT	GO:0005741~mitochondrial outer membrane	9	1.83673	0.0355049	ATF2, SNN, MTX2, PMAIP1, VDAC1, BAK1, ACSL3, BID, MCL1	461	149	18224	2.38781	0.999997	1	1
GOTERM_BP_DIRECT	GO:0001836~release of cytochrome c from mitochondria	3	0.612245	0.121354	PMAIP1, BAK1, BID	442	23	16792	4.95534	1	1	0.99955
GOTERM_BP_DIRECT	GO:0090200~positive regulation of release of cytochrome c from mitochondria	3	0.612245	0.166817	PMAIP1, BAK1, BID	442	28	16792	4.07046	1	1	0.99955
Annotation Cluster 16	Enrichment Score: 0.9973269710592044
Category	Term	Count	%	PValue	Genes	List Total	Pop Hits	Pop Total	Fold Enrichment	Bonferroni	BH	FDR
GOTERM_BP_DIRECT	GO:0033627~cell adhesion mediated by integrin	4	0.816327	0.00646996	ADAM17, ADAM9, ITGA6, ITGA5	442	15	16792	10.1309	0.999999	0.676288	0.675679
GOTERM_BP_DIRECT	GO:0007229~integrin-mediated signaling pathway	6	1.22449	0.119325	ADAM23, PLP1, ITGB8, ADAM9, ITGA6, ITGA5	442	99	16792	2.30248	1	1	0.99955
GOTERM_MF_DIRECT	GO:0005178~integrin binding	6	1.22449	0.142299	ADAM17, CXADR, ADAM23, ADAM9, ITGA6, ITGA5	444	105	16881	2.17259	1	1	0.979845
GOTERM_CC_DIRECT	GO:0009986~cell surface	10	2.04082	0.932948	ADAM17, CXADR, MMP16, ITGB8, ADAM9, ITGA6, SLC7A11, ITGA5, SULF1, AMOT	461	542	18224	0.729363	1	1	1
Annotation Cluster 17	Enrichment Score: 0.9809813580627328
Category	Term	Count	%	PValue	Genes	List Total	Pop Hits	Pop Total	Fold Enrichment	Bonferroni	BH	FDR
Annotation Cluster 18	Enrichment Score: 0.9800856847412365
Category	Term	Count	%	PValue	Genes	List Total	Pop Hits	Pop Total	Fold Enrichment	Bonferroni	BH	FDR
GOTERM_BP_DIRECT	GO:0007229~integrin-mediated signaling pathway	6	1.22449	0.119325	ADAM23, PLP1, ITGB8, ADAM9, ITGA6, ITGA5	442	99	16792	2.30248	1	1	0.99955
GOTERM_CC_DIRECT	GO:0008305~integrin complex	3	0.612245	0.147878	ITGB8, ITGA6, ITGA5	461	27	18224	4.39238	1	1	1
Annotation Cluster 19	Enrichment Score: 0.9733219973814905
Category	Term	Count	%	PValue	Genes	List Total	Pop Hits	Pop Total	Fold Enrichment	Bonferroni	BH	FDR
GOTERM_MF_DIRECT	GO:0016409~palmitoyltransferase activity	3	0.612245	0.079742	ZDHHC18, ZDHHC20, ZDHHC6	444	18	16881	6.33671	1	0.936607	0.916309
GOTERM_BP_DIRECT	GO:0018345~protein palmitoylation	3	0.612245	0.0958544	ZDHHC18, ZDHHC20, ZDHHC6	442	20	16792	5.69864	1	1	0.99955
GOTERM_MF_DIRECT	GO:0019706~protein-cysteine S-palmitoyltransferase activity	3	0.612245	0.157302	ZDHHC18, ZDHHC20, ZDHHC6	444	27	16881	4.22447	1	1	0.979845
Annotation Cluster 20	Enrichment Score: 0.9641278093151914
Category	Term	Count	%	PValue	Genes	List Total	Pop Hits	Pop Total	Fold Enrichment	Bonferroni	BH	FDR
Annotation Cluster 21	Enrichment Score: 0.9289851140364335
Category	Term	Count	%	PValue	Genes	List Total	Pop Hits	Pop Total	Fold Enrichment	Bonferroni	BH	FDR
GOTERM_BP_DIRECT	GO:0000729~DNA double-strand break processing	3	0.612245	0.0576693	BARD1, ATM, DNA2	442	15	16792	7.59819	1	1	0.99955
GOTERM_BP_DIRECT	GO:0000731~DNA synthesis involved in DNA repair	4	0.816327	0.0634157	BARD1, ATM, DNA2, POLH	442	35	16792	4.34182	1	1	0.99955
GOTERM_BP_DIRECT	GO:1901796~regulation of signal transduction by p53 class mediator	7	1.42857	0.108446	BARD1, TP53INP1, EP300, ATM, DNA2, TAF9B, TAF2	442	124	16792	2.14465	1	1	0.99955
GOTERM_BP_DIRECT	GO:0000732~strand displacement	3	0.612245	0.148269	BARD1, ATM, DNA2	442	26	16792	4.38357	1	1	0.99955
GOTERM_BP_DIRECT	GO:0006260~DNA replication	6	1.22449	0.385183	BARD1, ATM, DNA2, CDC6, TOP1, POLH	442	155	16792	1.47062	1	1	0.99955
Annotation Cluster 22	Enrichment Score: 0.9207211872141283
Category	Term	Count	%	PValue	Genes	List Total	Pop Hits	Pop Total	Fold Enrichment	Bonferroni	BH	FDR
GOTERM_MF_DIRECT	GO:0004222~metalloendopeptidase activity	8	1.63265	0.0293702	LMLN, ADAM19, ADAM17, MMP16, ADAMTS19, ADAM23, ADAM9, ADAMTS6	444	113	16881	2.6917	1	0.65301	0.638858
GOTERM_MF_DIRECT	GO:0008237~metallopeptidase activity	6	1.22449	0.0617107	ADAM17, ADAMTS19, ADAM23, ADAM9, ADAMTS6, TAF2	444	81	16881	2.81632	1	0.851813	0.833353
GOTERM_BP_DIRECT	GO:0006508~proteolysis	9	1.83673	0.954045	LMLN, USP25, ADAM17, MMP16, ADAMTS19, HGF, ADAM23, ADAMTS6, TAF2	442	500	16792	0.683837	1	1	0.99955
Annotation Cluster 23	Enrichment Score: 0.8961484026319607
Category	Term	Count	%	PValue	Genes	List Total	Pop Hits	Pop Total	Fold Enrichment	Bonferroni	BH	FDR
GOTERM_BP_DIRECT	GO:0050680~negative regulation of epithelial cell proliferation	4	0.816327	0.181822	RB1, ATF2, CDK6, PTEN	442	56	16792	2.71364	1	1	0.99955
Annotation Cluster 24	Enrichment Score: 0.776472674513768
Category	Term	Count	%	PValue	Genes	List Total	Pop Hits	Pop Total	Fold Enrichment	Bonferroni	BH	FDR
Annotation Cluster 25	Enrichment Score: 0.6468388744136057
Category	Term	Count	%	PValue	Genes	List Total	Pop Hits	Pop Total	Fold Enrichment	Bonferroni	BH	FDR
GOTERM_BP_DIRECT	GO:0006607~NLS-bearing protein import into nucleus	3	0.612245	0.121354	KPNA6, TNPO1, KPNA2	442	23	16792	4.95534	1	1	0.99955
GOTERM_MF_DIRECT	GO:0008139~nuclear localization sequence binding	3	0.612245	0.166619	KPNA6, TNPO1, KPNA2	444	28	16881	4.0736	1	1	0.979845
GOTERM_MF_DIRECT	GO:0008565~protein transporter activity	3	0.612245	0.567161	KPNA6, TNPO1, KPNA2	444	72	16881	1.58418	1	1	0.979845
Annotation Cluster 26	Enrichment Score: 0.639665393150947
Category	Term	Count	%	PValue	Genes	List Total	Pop Hits	Pop Total	Fold Enrichment	Bonferroni	BH	FDR
GOTERM_BP_DIRECT	GO:0006366~transcription from RNA polymerase II promoter	20	4.08163	0.083936	TFAP2A, ATF2, SMAD1, LEF1, HMGA1, HMGA2, HOXD13, GRHL3, KLF4, ESR1, CARF, OVOL2, REST, CREB1, ZNF516, NFE2L3, EP300, TAF9B, HOXA5, TAF2	442	513	16792	1.48113	1	1	0.99955
GOTERM_MF_DIRECT	GO:0001077~transcriptional activator activity, RNA polymerase II core promoter proximal region sequence-specific binding	11	2.2449	0.0936035	TFAP2A, SMAD1, ATF2, CREB1, LEF1, HMGA2, HOXD13, KLF4, ESR1, CARF, HOXA5	444	236	16881	1.77213	1	0.97586	0.954711
GOTERM_MF_DIRECT	GO:0000978~RNA polymerase II core promoter proximal region sequence-specific DNA binding	12	2.44898	0.330367	TFAP2A, SMAD1, CREB1, NACC2, LEF1, NFE2L3, RFX3, HOXD13, ESR1, CARF, ZNF664, HOXA5	444	355	16881	1.28519	1	1	0.979845
GOTERM_MF_DIRECT	GO:0043565~sequence-specific DNA binding	16	3.26531	0.387449	ZBTB18, TFAP2A, CREBZF, ATF2, LEF1, GRHL3, ZFHX4, ESR1, HOXA9, CREB1, ZNF516, NFE2L3, CREBRF, HOXC4, HOXA5, TAF2	444	518	16881	1.17437	1	1	0.979845
GOTERM_MF_DIRECT	GO:0003700~transcription factor activity, sequence-specific DNA binding	25	5.10204	0.629827	RB1, CREBZF, ATF2, LEF1, HOXD13, CARF, HOXC4, HOXA5, E2F7, ZBTB18, TFAP2A, SMAD1, CREBBP, HMGA1, RFX3, DMRT3, KLF4, ESR1, REST, CREB1, BHLHE40, ZNF516, NFE2L3, CREBRF, ZNF235	444	961	16881	0.989081	1	1	0.979845
Annotation Cluster 27	Enrichment Score: 0.632975608248783
Category	Term	Count	%	PValue	Genes	List Total	Pop Hits	Pop Total	Fold Enrichment	Bonferroni	BH	FDR
Annotation Cluster 28	Enrichment Score: 0.6322573091129607
Category	Term	Count	%	PValue	Genes	List Total	Pop Hits	Pop Total	Fold Enrichment	Bonferroni	BH	FDR
GOTERM_BP_DIRECT	GO:0086091~regulation of heart rate by cardiac conduction	3	0.612245	0.234084	CACNB2, CACNA1C, KCNJ2	442	35	16792	3.25637	1	1	0.99955
GOTERM_BP_DIRECT	GO:0061337~cardiac conduction	3	0.612245	0.331731	CACNB2, CACNA1C, KCNJ2	442	45	16792	2.53273	1	1	0.99955
Annotation Cluster 29	Enrichment Score: 0.6105443265696399
Category	Term	Count	%	PValue	Genes	List Total	Pop Hits	Pop Total	Fold Enrichment	Bonferroni	BH	FDR
GOTERM_BP_DIRECT	GO:0038095~Fc-epsilon receptor signaling pathway	5	1.02041	0.69127	PPP3CB, PPP3R1, PRKCQ, MAP3K7, PAK2	442	178	16792	1.06716	1	1	0.99955
Annotation Cluster 30	Enrichment Score: 0.5854259126760031
Category	Term	Count	%	PValue	Genes	List Total	Pop Hits	Pop Total	Fold Enrichment	Bonferroni	BH	FDR
GOTERM_CC_DIRECT	GO:0005913~cell-cell adherens junction	13	2.65306	0.118777	HSPA8, TWF1, GOLGA3, LARP1, EIF5, DLG5, SERBP1, ITGA6, PAK2, PHLDB2, SSX2IP, CD200, EIF4G2	461	323	18224	1.59105	1	1	1
GOTERM_MF_DIRECT	GO:0098641~cadherin binding involved in cell-cell adhesion	10	2.04082	0.352266	HSPA8, GOLGA3, LARP1, EIF5, SERBP1, TWF1, ITGA6, PAK2, PHLDB2, EIF4G2	444	290	16881	1.31104	1	1	0.979845
GOTERM_BP_DIRECT	GO:0098609~cell-cell adhesion	9	1.83673	0.418908	HSPA8, GOLGA3, LARP1, EIF5, SERBP1, TWF1, PAK2, PHLDB2, EIF4G2	442	271	16792	1.26169	1	1	0.99955
Annotation Cluster 31	Enrichment Score: 0.5332960407144782
Category	Term	Count	%	PValue	Genes	List Total	Pop Hits	Pop Total	Fold Enrichment	Bonferroni	BH	FDR
Annotation Cluster 32	Enrichment Score: 0.4357082269515155
Category	Term	Count	%	PValue	Genes	List Total	Pop Hits	Pop Total	Fold Enrichment	Bonferroni	BH	FDR
GOTERM_BP_DIRECT	GO:0042384~cilium assembly	6	1.22449	0.227198	ABCC4, RFX3, NEK1, BBS7, SSX2IP, RPGR	442	124	16792	1.83827	1	1	0.99955
GOTERM_CC_DIRECT	GO:0036064~ciliary basal body	4	0.816327	0.451287	TBC1D30, BBS7, SSX2IP, RPGR	461	98	18224	1.61353	1	1	1
GOTERM_BP_DIRECT	GO:0060271~cilium morphogenesis	5	1.02041	0.48086	RFX3, NEK1, BBS7, SSX2IP, RPGR	442	136	16792	1.39673	1	1	0.99955
Annotation Cluster 33	Enrichment Score: 0.36641861920863705
Category	Term	Count	%	PValue	Genes	List Total	Pop Hits	Pop Total	Fold Enrichment	Bonferroni	BH	FDR
GOTERM_BP_DIRECT	GO:0030574~collagen catabolic process	4	0.816327	0.236398	COL1A2, MMP16, COL10A1, COL19A1	442	64	16792	2.37443	1	1	0.99955
GOTERM_CC_DIRECT	GO:0005788~endoplasmic reticulum lumen	7	1.42857	0.357022	RCN1, RCN2, COL1A2, MTTP, COL10A1, PTGS2, COL19A1	461	192	18224	1.44125	1	1	1
GOTERM_CC_DIRECT	GO:0005578~proteinaceous extracellular matrix	9	1.83673	0.366086	COL1A2, MMP16, CILP, ADAMTS19, COL10A1, LTBP1, ADAMTS6, ASPN, COL19A1	461	268	18224	1.32755	1	1	1
GOTERM_CC_DIRECT	GO:0005581~collagen trimer	3	0.612245	0.678835	COL1A2, COL10A1, COL19A1	461	92	18224	1.28907	1	1	1
GOTERM_BP_DIRECT	GO:0001501~skeletal system development	4	0.816327	0.70181	COL1A2, COL10A1, HOXD13, COL19A1	442	137	16792	1.10922	1	1	0.99955
Annotation Cluster 34	Enrichment Score: 0.3385517885746729
Category	Term	Count	%	PValue	Genes	List Total	Pop Hits	Pop Total	Fold Enrichment	Bonferroni	BH	FDR
GOTERM_BP_DIRECT	GO:0031338~regulation of vesicle fusion	3	0.612245	0.312341	TBC1D4, TBC1D30, TBC1D15	442	43	16792	2.65053	1	1	0.99955
GOTERM_BP_DIRECT	GO:0090630~activation of GTPase activity	4	0.816327	0.34383	EIF5, TBC1D4, TBC1D30, TBC1D15	442	79	16792	1.92359	1	1	0.99955
GOTERM_CC_DIRECT	GO:0012505~endomembrane system	4	0.816327	0.552065	PGRMC2, TBC1D4, TBC1D30, TBC1D15	461	114	18224	1.38707	1	1	1
GOTERM_BP_DIRECT	GO:0006886~intracellular protein transport	6	1.22449	0.746157	HERC2, TBC1D4, TBC1D30, TNPO1, TBC1D15, RPGR	442	236	16792	0.965872	1	1	0.99955
Annotation Cluster 35	Enrichment Score: 0.24331162669582065
Category	Term	Count	%	PValue	Genes	List Total	Pop Hits	Pop Total	Fold Enrichment	Bonferroni	BH	FDR
GOTERM_MF_DIRECT	GO:0003743~translation initiation factor activity	3	0.612245	0.478246	EIF5, EIF2S1, EIF4G2	444	61	16881	1.86985	1	1	0.979845
GOTERM_BP_DIRECT	GO:0006413~translational initiation	5	1.02041	0.486546	MTFMT, LARP1, EIF5, EIF2S1, EIF4G2	442	137	16792	1.38653	1	1	0.99955
Annotation Cluster 36	Enrichment Score: 0.18201161995932283
Category	Term	Count	%	PValue	Genes	List Total	Pop Hits	Pop Total	Fold Enrichment	Bonferroni	BH	FDR
Annotation Cluster 37	Enrichment Score: 0.005792181003430743
Category	Term	Count	%	PValue	Genes	List Total	Pop Hits	Pop Total	Fold Enrichment	Bonferroni	BH	FDR
GOTERM_MF_DIRECT	GO:0003735~structural constituent of ribosome	3	0.612245	0.981465	SLC25A16, SLC25A20, SLC25A36	444	222	16881	0.513787	1	1	0.981465
GOTERM_CC_DIRECT	GO:0005743~mitochondrial inner membrane	6	1.22449	0.98778	SLC25A16, HERC2, SFXN1, VDAC1, SLC25A20, SLC25A36	461	441	18224	0.537843	1	1	1
GOTERM_BP_DIRECT	GO:0006412~translation	3	0.612245	0.991033	SLC25A16, SLC25A20, SLC25A36	442	253	16792	0.450486	1	1	0.99955
KEGG-pathway
Category	Term	Count	%	PValue	Genes	List Total	Pop Hits	Pop Total	Fold Enrichment	Bonferroni	BH	FDR
KEGG_PATHWAY	hsa04310:Wnt signaling pathway	12	2.44898	0.00055005	GSK3B, CREBBP, PPP3CB, PPP3R1, VANGL2, FRAT2, CCND2, LEF1, EP300, PLCB1, NLK, MAP3K7	170	138	6879	3.51867	0.11303	0.119911	0.114961
KEGG_PATHWAY	hsa05200:Pathways in cancer	20	4.08163	0.00342947	RB1, GSK3B, CREBBP, DAPK1, HGF, LEF1, NCOA4, PTEN, PIK3R3, PTGS2, BCR, GNA13, CDK6, FGF18, CCDC6, EP300, ITGA6, PLCB1, SKP2, BID	170	393	6879	2.05927	0.527118	0.20712	0.198569
KEGG_PATHWAY	hsa04010:MAPK signaling pathway	15	3.06122	0.00363436	ATF2, HSPA8, DUSP5, CACNA1C, NLK, CACNB2, RPS6KA6, PPP3CB, PPP3R1, MRAS, TAOK1, FGF18, MKNK2, MAP3K7, PAK2	170	253	6879	2.39909	0.547846	0.20712	0.198569
KEGG_PATHWAY	hsa04931:Insulin resistance	9	1.83673	0.0049206	GSK3B, RPS6KA6, CREB1, TBC1D4, PPP1R3D, PRKCD, PTEN, PIK3R3, PRKCQ	170	108	6879	3.37206	0.658818	0.20712	0.198569
KEGG_PATHWAY	hsa04720:Long-term potentiation	7	1.42857	0.0054057	RPS6KA6, CREBBP, PPP3CB, PPP3R1, EP300, CACNA1C, PLCB1	170	66	6879	4.29171	0.693224	0.20712	0.198569
KEGG_PATHWAY	hsa05215:Prostate cancer	8	1.63265	0.00570055	RB1, GSK3B, CREBBP, CREB1, LEF1, PTEN, EP300, PIK3R3	170	88	6879	3.67861	0.712426	0.20712	0.198569
KEGG_PATHWAY	hsa04919:Thyroid hormone signaling pathway	9	1.83673	0.00715678	PFKFB2, GSK3B, CREBBP, TBC1D4, EP300, PIK3R3, ATP1A2, PLCB1, ESR1	170	115	6879	3.1668	0.791077	0.222883	0.213681
KEGG_PATHWAY	hsa05166:HTLV-I infection	14	2.85714	0.00949267	RB1, ATF2, GSK3B, CREBBP, PIK3R3, PPP3CB, PPP3R1, CREB1, MRAS, CCND2, TP53INP1, EP300, VDAC1, ATM	170	254	6879	2.23034	0.874981	0.258675	0.247996
KEGG_PATHWAY	hsa04110:Cell cycle	9	1.83673	0.0110695	RB1, GSK3B, CREBBP, CDK6, CCND2, EP300, ATM, CDC6, SKP2	170	124	6879	2.93695	0.911664	0.268128	0.257059
KEGG_PATHWAY	hsa04022:cGMP-PKG signaling pathway	10	2.04082	0.0155395	GNA13, ATF2, PPP3CB, PPP3R1, CREB1, VDAC1, ATP1A2, CACNA1C, PLCB1, ADRA1A	170	158	6879	2.56106	0.967097	0.31543	0.302408
KEGG_PATHWAY	hsa04668:TNF signaling pathway	8	1.63265	0.0159162	ATF2, BAG4, JAG1, CREB1, PIK3R3, PTGS2, MAP3K7, IL18R1	170	107	6879	3.0254	0.969731	0.31543	0.302408
KEGG_PATHWAY	hsa05222:Small cell lung cancer	7	1.42857	0.0177955	RB1, CDK6, PTEN, PIK3R3, ITGA6, SKP2, PTGS2	170	85	6879	3.33239	0.980047	0.323286	0.309939
KEGG_PATHWAY	hsa04924:Renin secretion	6	1.22449	0.0200368	PPP3CB, PPP3R1, CREB1, CACNA1C, PLCB1, KCNJ2	170	64	6879	3.79357	0.987874	0.326225	0.312757
KEGG_PATHWAY	hsa05206:MicroRNAs in cancer	14	2.85714	0.0233911	CREBBP, PTEN, HMGA2, PTGS2, CDK6, CCND2, MMP16, PIM1, EP300, ATM, BAK1, ITGA5, EZH2, MCL1	170	286	6879	1.98079	0.994257	0.326225	0.312757
KEGG_PATHWAY	hsa04115:p53 signaling pathway	6	1.22449	0.0239431	CDK6, CCND2, PTEN, PMAIP1, ATM, BID	170	67	6879	3.62371	0.994923	0.326225	0.312757
KEGG_PATHWAY	hsa05412:Arrhythmogenic right ventricular cardiomyopathy (ARVC)	6	1.22449	0.0239431	CACNB2, LEF1, ITGB8, ITGA6, CACNA1C, ITGA5	170	67	6879	3.62371	0.994923	0.326225	0.312757
KEGG_PATHWAY	hsa05203:Viral carcinogenesis	11	2.2449	0.029202	RB1, ATF2, CREBBP, CREB1, CDK6, CCND2, EP300, PMAIP1, PIK3R3, BAK1, SKP2	170	205	6879	2.17128	0.998437	0.342733	0.328584
KEGG_PATHWAY	hsa05218:Melanoma	6	1.22449	0.0298713	RB1, CDK6, HGF, FGF18, PTEN, PIK3R3	170	71	6879	3.41955	0.998655	0.342733	0.328584
KEGG_PATHWAY	hsa04520:Adherens junction	6	1.22449	0.0298713	CREBBP, LEF1, EP300, NLK, MAP3K7, SSX2IP	170	71	6879	3.41955	0.998655	0.342733	0.328584
KEGG_PATHWAY	hsa04922:Glucagon signaling pathway	7	1.42857	0.034539	ATF2, CREBBP, PPP3CB, PPP3R1, CREB1, EP300, PLCB1	170	99	6879	2.86114	0.99953	0.356973	0.342236
KEGG_PATHWAY	hsa04915:Estrogen signaling pathway	7	1.42857	0.034539	HSPA8, ATF2, CREB1, PRKCD, PIK3R3, PLCB1, ESR1	170	99	6879	2.86114	0.99953	0.356973	0.342236
KEGG_PATHWAY	hsa04660:T cell receptor signaling pathway	7	1.42857	0.0360248	GSK3B, PPP3CB, PPP3R1, PIK3R3, PRKCQ, MAP3K7, PAK2	170	100	6879	2.83253	0.999664	0.356973	0.342236
KEGG_PATHWAY	hsa00051:Fructose and mannose metabolism	4	0.816327	0.0429203	PFKFB2, PFKFB3, GMDS, FPGT	170	32	6879	5.05809	0.99993	0.405653	0.388906
KEGG_PATHWAY	hsa05162:Measles	8	1.63265	0.0449813	HSPA8, GSK3B, CDK6, CCND2, PIK3R3, PRKCQ, MAP3K7, EIF2S1	170	133	6879	2.43397	0.999956	0.405653	0.388906
KEGG_PATHWAY	hsa04068:FoxO signaling pathway	8	1.63265	0.0465199	CREBBP, CCND2, PTEN, EP300, PIK3R3, ATM, NLK, SKP2	170	134	6879	2.4158	0.999969	0.405653	0.388906
KEGG_PATHWAY	hsa04120:Ubiquitin mediated proteolysis	8	1.63265	0.051337	UBE2H, HERC2, UBE2E2, UBE4B, UBE2G1, SKP2, UBE2K, UBE2J1	170	137	6879	2.3629	0.99999	0.424416	0.406895
KEGG_PATHWAY	hsa04150:mTOR signaling pathway	5	1.02041	0.0535287	RPS6KA6, PTEN, PIK3R3, ULK2, ULK1	170	58	6879	3.48834	0.999994	0.424416	0.406895
KEGG_PATHWAY	hsa04350:TGF-beta signaling pathway	6	1.22449	0.0551374	SMAD1, CREBBP, ACVR1C, EP300, INHBB, LTBP1	170	84	6879	2.89034	0.999996	0.424416	0.406895
KEGG_PATHWAY	hsa04550:Signaling pathways regulating pluripotency of stem cells	8	1.63265	0.0564591	GSK3B, SMAD1, REST, ACVR1C, PIK3R3, INHBB, KLF4, JARID2	170	140	6879	2.31227	0.999997	0.424416	0.406895
KEGG_PATHWAY	hsa04724:Glutamatergic synapse	7	1.42857	0.0611938	PPP3CB, PPP3R1, SLC1A1, CACNA1C, PLCB1, SLC38A2, SHANK2	170	114	6879	2.48467	0.999999	0.440488	0.422303
KEGG_PATHWAY	hsa05164:Influenza A	9	1.83673	0.0646934	HSPA8, GSK3B, ATF2, CREBBP, EP300, PIK3R3, VDAC1, KPNA2, EIF2S1	170	174	6879	2.093	1	0.440488	0.422303
KEGG_PATHWAY	hsa05161:Hepatitis B	8	1.63265	0.0656815	RB1, ATF2, CREBBP, CREB1, CDK6, PTEN, EP300, PIK3R3	170	145	6879	2.23254	1	0.440488	0.422303
KEGG_PATHWAY	hsa04510:Focal adhesion	10	2.04082	0.0666794	GSK3B, COL1A2, CCND2, HGF, PTEN, ITGB8, PIK3R3, ITGA6, ITGA5, PAK2	170	206	6879	1.96431	1	0.440488	0.422303
KEGG_PATHWAY	hsa04810:Regulation of actin cytoskeleton	10	2.04082	0.0733264	GNA13, MRAS, FGF18, ITGB8, PIK3R3, ITGA6, ITGA5, SSH2, PAK2, FGD1	170	210	6879	1.92689	1	0.469161	0.449792
KEGG_PATHWAY	hsa05031:Amphetamine addiction	5	1.02041	0.0784374	ATF2, PPP3CB, PPP3R1, CREB1, CACNA1C	170	66	6879	3.06551	1	0.469161	0.449792
KEGG_PATHWAY	hsa05211:Renal cell carcinoma	5	1.02041	0.0784374	CREBBP, HGF, EP300, PIK3R3, PAK2	170	66	6879	3.06551	1	0.469161	0.449792
KEGG_PATHWAY	hsa04151:PI3K-Akt signaling pathway	14	2.85714	0.0814535	ATF2, GSK3B, HGF, PTEN, PIK3R3, CREB1, CDK6, COL1A2, CCND2, FGF18, ITGB8, ITGA6, ITGA5, MCL1	170	345	6879	1.64205	1	0.469161	0.449792
KEGG_PATHWAY	hsa04152:AMPK signaling pathway	7	1.42857	0.0817803	PFKFB2, PFKFB3, CREB1, STRADB, PIK3R3, ADRA1A, MAP3K7	170	123	6879	2.30287	1	0.469161	0.449792
KEGG_PATHWAY	hsa04976:Bile secretion	5	1.02041	0.0890397	ABCC4, NCEH1, ATP1A2, SLC5A1, SLC4A4	170	69	6879	2.93223	1	0.497709	0.477162
KEGG_PATHWAY	hsa04917:Prolactin signaling pathway	5	1.02041	0.0964725	GSK3B, CCND2, PIK3R3, ESR1, SOCS7	170	71	6879	2.84963	1	0.525775	0.504069
KEGG_PATHWAY	hsa04916:Melanogenesis	6	1.22449	0.0991216	GSK3B, CREBBP, CREB1, LEF1, EP300, PLCB1	170	100	6879	2.42788	1	0.527037	0.505279
Biological process (BP) of target genes (hits with p ≤ 0,05)
Category	Term	Count	%	PValue	Genes	List Total	Pop Hits	Pop Total	Fold Enrichment	Bonferroni	BH	FDR
GOTERM_BP_DIRECT	GO:0007223~Wnt signaling pathway, calcium modulating pathway	9	1.83673	6.39127e-06	TNRC6C, PPP3CB, PPP3R1, LEF1, PLCB1, NLK, MAP3K7, TNRC6A, TNRC6B	442	39	16792	8.76714	0.0140948	0.014195	0.0141822
GOTERM_BP_DIRECT	GO:0006468~protein phosphorylation	29	5.91837	2.99979e-05	GSK3B, GMFB, STK39, NLK, RPS6KA6, PPP3CB, PPP4R1, ACVR1C, MKNK2, PIM1, NEK1, MAPK6, PAK2, MARK1, DAPK1, RYK, STRADB, PRKCD, BCR, CDK8, PAN3, CREB1, CDK6, WNK1, TAOK1, WNK3, ULK1, ATM, TRIB2	442	456	16792	2.41609	0.0644553	0.0333127	0.0332827
GOTERM_BP_DIRECT	GO:0045444~fat cell differentiation	10	2.04082	0.000120005	GSK3B, ATF2, EP300, HMGA2, INHBB, BBS7, KLF4, OSBPL11, PLCB1, SOCS7	442	73	16792	5.20424	0.233981	0.0671305	0.0670701
GOTERM_BP_DIRECT	GO:0006470~protein dephosphorylation	13	2.65306	0.000120901	DUSP5, STYX, PTEN, SSH2, CPPED1, CTTNBP2NL, MTM1, PTPRD, PPP3CB, PPP3R1, PPP4R1, NCEH1, PPP1R3D	442	126	16792	3.9197	0.235504	0.0671305	0.0670701
GOTERM_BP_DIRECT	GO:0046777~protein autophosphorylation	14	2.85714	0.000628718	GSK3B, DAPK1, STK39, NLK, EIF2S1, BCR, WNK1, WNK3, MKNK2, PIM1, ULK2, ULK1, ATM, PAK2	442	172	16792	3.09229	0.752618	0.279277	0.279025
GOTERM_BP_DIRECT	GO:0006511~ubiquitin-dependent protein catabolic process	14	2.85714	0.00106321	USP25, UBE2H, USP15, USP37, USP9X, USP3, UBR3, RNF6, UBE4B, UBE2G1, FBXO11, CHFR, SKP2, UBE2K	442	182	16792	2.92238	0.905829	0.346948	0.346635
GOTERM_BP_DIRECT	GO:0007613~memory	8	1.63265	0.00116255	ATAD1, PPP3CB, CREB1, PTEN, ITGA5, PLCB1, PTGS2, SHANK2	442	62	16792	4.90206	0.924493	0.346948	0.346635
GOTERM_BP_DIRECT	GO:0007417~central nervous system development	11	2.2449	0.0012497	UGT8, CASZ1, RPS6KA6, ALDH5A1, B3GNT5, GABRA4, ADAM23, PTEN, GRHL3, CELSR1, JARID2	442	120	16792	3.4825	0.937795	0.346948	0.346635
GOTERM_BP_DIRECT	GO:0051726~regulation of cell cycle	11	2.2449	0.00160176	BCR, RB1, CDK8, HSPA8, PTEN, EP300, ATM, BAK1, PLCB1, SKP2, OVOL2	442	124	16792	3.37016	0.971571	0.395278	0.394922
GOTERM_BP_DIRECT	GO:0010506~regulation of autophagy	7	1.42857	0.00189537	DAPK1, TP53INP1, EP300, ULK2, ABL2, ULK1, ATM	442	50	16792	5.31873	0.985207	0.409593	0.409224
GOTERM_BP_DIRECT	GO:0006211~5-methylcytosine catabolic process	3	0.612245	0.0020286	TET3, TET2, TET1	442	3	16792	37.991	0.989003	0.409593	0.409224
GOTERM_BP_DIRECT	GO:1900034~regulation of cellular response to heat	8	1.63265	0.00350803	HSPA8, GSK3B, BAG4, CREBBP, NUP50, CHORDC1, EP300, ATM	442	75	16792	4.05237	0.999592	0.553341	0.552843
GOTERM_BP_DIRECT	GO:0007612~learning	7	1.42857	0.00371162	ATAD1, PPP3CB, GMFB, GPR52, VDAC1, PTGS2, SHANK2	442	57	16792	4.66556	0.999741	0.553341	0.552843
GOTERM_BP_DIRECT	GO:2001235~positive regulation of apoptotic signaling pathway	5	1.02041	0.00383189	CRADD, TP53INP1, PRKCD, PTEN, INHBB	442	25	16792	7.59819	0.999802	0.553341	0.552843
GOTERM_BP_DIRECT	GO:0045944~positive regulation of transcription from RNA polymerase II promoter	41	8.36735	0.00385909	RB1, ATF2, GSK3B, LEF1, HOXD13, RTF1, RLF, ATAD2B, PPP3CB, PPP3R1, ATXN7, NAMPT, KPNA6, EP300, EPC1, TAF9B, HOXA5, E2F7, DDX17, TFAP2A, ZNF462, SMAD1, CREBBP, JAG1, HGF, TET2, HMGA1, HMGA2, RFX3, TET1, GRHL3, KLF4, ESR1, OVOL2, CDK8, REST, CREB1, TET3, ITGA6, RHOQ, TAF2	442	981	16792	1.5878	0.999814	0.553341	0.552843
GOTERM_BP_DIRECT	GO:0008285~negative regulation of cell proliferation	21	4.28571	0.00413427	RB1, TFAP2A, SMAD1, BTG1, PTEN, HMGA1, ADM, CDC6, KLF4, PTGS2, ADRA1A, TOB1, REST, CDK6, NACC2, DLG5, TP53INP1, MXI1, BAK1, JARID2, E2F7	442	396	16792	2.01467	0.999899	0.553341	0.552843
GOTERM_BP_DIRECT	GO:0042981~regulation of apoptotic process	14	2.85714	0.00423539	CREBBP, CRADD, DAPK1, INHBB, ESR1, RASSF3, DLG5, TP53INP1, SERBP1, PMAIP1, ATM, SKP2, BID, MCL1	442	213	16792	2.49706	0.999919	0.553341	0.552843
GOTERM_BP_DIRECT	GO:0031175~neuron projection development	9	1.83673	0.00481255	ARFGEF1, RB1, RYK, MAP2, BLOC1S2, UBE4B, ULK1, CAMSAP1, CAMSAP2	442	100	16792	3.41919	0.999978	0.593815	0.59328
GOTERM_BP_DIRECT	GO:0034644~cellular response to UV	6	1.22449	0.00571058	CREBBP, TP53INP1, EP300, BAK1, PTGS2, EIF2S1	442	44	16792	5.18058	0.999997	0.667536	0.666935
GOTERM_BP_DIRECT	GO:0033627~cell adhesion mediated by integrin	4	0.816327	0.00646996	ADAM17, ADAM9, ITGA6, ITGA5	442	15	16792	10.1309	0.999999	0.676288	0.675679
GOTERM_BP_DIRECT	GO:0090188~negative regulation of pancreatic juice secretion	3	0.612245	0.00652908	WNK1, WNK3, STK39	442	5	16792	22.7946	1	0.676288	0.675679
GOTERM_BP_DIRECT	GO:0045892~negative regulation of transcription, DNA-templated	24	4.89796	0.00669894	RB1, ZBTB18, TFAP2A, CREBZF, HSPA8, CIPC, NAB1, LEF1, HMGA1, RFX3, HMGA2, KLF4, LOXL2, OVOL2, SFPQ, REST, NACC2, BHLHE40, EPC1, PLCB1, JARID2, YAF2, RCOR1, EZH2	442	499	16792	1.82722	1	0.676288	0.675679
GOTERM_BP_DIRECT	GO:0070936~protein K48-linked ubiquitination	6	1.22449	0.00756633	UBE2H, UBE2E2, RNF6, BFAR, UBE2G1, UBE2K	442	47	16792	4.84991	1	0.700201	0.699571
GOTERM_BP_DIRECT	GO:0032956~regulation of actin cytoskeleton organization	6	1.22449	0.00756633	VANGL2, PRKCD, GRHL3, CELSR1, RHOQ, CLASP2	442	47	16792	4.84991	1	0.700201	0.699571
GOTERM_BP_DIRECT	GO:0014070~response to organic cyclic compound	6	1.22449	0.00901411	ABCC4, NAMPT, TET2, BAK1, ACSL3, TAF2	442	49	16792	4.65195	1	0.748995	0.748321
GOTERM_BP_DIRECT	GO:0045893~positive regulation of transcription, DNA-templated	24	4.89796	0.00960016	RB1, TFAP2A, CREBBP, LEF1, NCOA4, HMGA1, RFX3, HMGA2, RNF6, KLF4, RLF, ESR1, REST, PPP3CB, CREB1, BLOC1S2, TP53INP1, ZNF516, NFE2L3, HAS3, EPC1, NAA15, PLCB1, YAF2	442	515	16792	1.77045	1	0.748995	0.748321
GOTERM_BP_DIRECT	GO:2000021~regulation of ion homeostasis	3	0.612245	0.00962402	WNK1, WNK3, STK39	442	6	16792	18.9955	1	0.748995	0.748321
GOTERM_BP_DIRECT	GO:0032414~positive regulation of ion transmembrane transporter activity	3	0.612245	0.00962402	WNK1, WNK3, STK39	442	6	16792	18.9955	1	0.748995	0.748321
GOTERM_BP_DIRECT	GO:0007157~heterophilic cell-cell adhesion via plasma membrane cell adhesion molecules	6	1.22449	0.00980508	SELP, PTPRD, CDH4, CXADR, ITGA5, CD200	442	50	16792	4.55891	1	0.748995	0.748321
GOTERM_BP_DIRECT	GO:0070059~intrinsic apoptotic signaling pathway in response to endoplasmic reticulum stress	5	1.02041	0.0105136	GSK3B, PMAIP1, BAK1, CHAC1, UBE2K	442	33	16792	5.7562	1	0.748995	0.748321
GOTERM_BP_DIRECT	GO:0007179~transforming growth factor beta receptor signaling pathway	8	1.63265	0.0106133	SMAD1, USP15, CREB1, COL1A2, USP9X, ADAM9, NLK, MAP3K7	442	92	16792	3.30356	1	0.748995	0.748321
GOTERM_BP_DIRECT	GO:0000226~microtubule cytoskeleton organization	7	1.42857	0.0107915	MAP2, ATXN7, MAP7, PHLDB2, CLASP2, CAMSAP2, MARK1	442	71	16792	3.74559	1	0.748995	0.748321
GOTERM_BP_DIRECT	GO:0001837~epithelial to mesenchymal transition	5	1.02041	0.0116737	GSK3B, HGF, LEF1, HMGA2, LOXL2	442	34	16792	5.5869	1	0.785676	0.784969
GOTERM_BP_DIRECT	GO:0035194~posttranscriptional gene silencing by RNA	3	0.612245	0.0132408	TNRC6C, TNRC6A, TNRC6B	442	7	16792	16.2818	1	0.864937	0.864158
GOTERM_BP_DIRECT	GO:0018107~peptidyl-threonine phosphorylation	5	1.02041	0.017122	GSK3B, WNK1, PRKCD, STK39, NLK	442	38	16792	4.99881	1	1	0.99955
GOTERM_BP_DIRECT	GO:2000774~positive regulation of cellular senescence	3	0.612245	0.0173501	HMGA1, PAWR, HMGA2	442	8	16792	14.2466	1	1	0.99955
GOTERM_BP_DIRECT	GO:0007155~cell adhesion	21	4.28571	0.0190529	CNTNAP3, LMLN, CTNND2, PCDH18, COL19A1, LOXL2, SELP, CDH4, ADAM17, MAEA, CNTNAP3B, ADAM23, PECAM1, HAS3, ITGB8, ADAM9, ABL2, ITGA6, ITGA5, MYH10, SSX2IP	442	459	16792	1.73815	1	1	0.99955
GOTERM_BP_DIRECT	GO:0006509~membrane protein ectodomain proteolysis	4	0.816327	0.0191225	ADAM19, ADAM17, ADAM9, PRKCQ	442	22	16792	6.90745	1	1	0.99955
GOTERM_BP_DIRECT	GO:1900087~positive regulation of G1/S transition of mitotic cell cycle	4	0.816327	0.0191225	LSM11, CCND2, UBE2E2, PLCB1	442	22	16792	6.90745	1	1	0.99955
GOTERM_BP_DIRECT	GO:0035556~intracellular signal transduction	19	3.87755	0.0204808	GSK3B, DAPK1, PRKCD, STK39, DCDC2, AKAP7, NLK, ADRA1A, BCR, WNK1, DLG5, WNK3, MKNK2, PRKCQ, PLCB1, SOCS7, PAG1, MARK1, DGKH	442	403	16792	1.79114	1	1	0.99955
GOTERM_BP_DIRECT	GO:0097186~amelogenesis	3	0.612245	0.0219235	ATF2, SLC24A4, ITGA6	442	9	16792	12.6637	1	1	0.99955
GOTERM_BP_DIRECT	GO:0032886~regulation of microtubule-based process	3	0.612245	0.0219235	GSK3B, CLASP2, KLHL42	442	9	16792	12.6637	1	1	0.99955
GOTERM_BP_DIRECT	GO:0051301~cell division	17	3.46939	0.0230893	RB1, LMLN, USP37, BOD1, USP9X, HMGA2, CDC6, ARPP19, CHFR, KLHL42, MAEA, CDK6, CCND2, SENP5, REEP3, NEK1, CLASP2	442	350	16792	1.84527	1	1	0.99955
GOTERM_BP_DIRECT	GO:0048675~axon extension	4	0.816327	0.0241838	PPP3CB, USP9X, ULK2, ULK1	442	24	16792	6.33183	1	1	0.99955
GOTERM_BP_DIRECT	GO:0000122~negative regulation of transcription from RNA polymerase II promoter	29	5.91837	0.0251079	RB1, ATF2, LEF1, RTF1, PHF21A, MTDH, EP300, EPC1, JARID2, TAF9B, E2F7, SUZ12, ZBTB18, TFAP2A, CREBBP, USP9X, USP3, PAWR, HMGA2, KLF4, ESR1, SFPQ, REST, BHLHE40, NFE2L3, CREBRF, PHF14, RCOR1, EZH2	442	720	16792	1.53019	1	1	0.99955
GOTERM_BP_DIRECT	GO:0010944~negative regulation of transcription by competitive promoter binding	3	0.612245	0.026934	TFAP2A, CREB1, OVOL2	442	10	16792	11.3973	1	1	0.99955
GOTERM_BP_DIRECT	GO:1901030~positive regulation of mitochondrial outer membrane permeabilization involved in apoptotic signaling pathway	3	0.612245	0.026934	GSK3B, BAK1, BID	442	10	16792	11.3973	1	1	0.99955
GOTERM_BP_DIRECT	GO:2000134~negative regulation of G1/S transition of mitotic cell cycle	4	0.816327	0.0269591	RB1, PTEN, E2F7, EZH2	442	25	16792	6.07855	1	1	0.99955
GOTERM_BP_DIRECT	GO:0023014~signal transduction by protein phosphorylation	5	1.02041	0.0278717	ACVR1C, TAOK1, STK39, NEK1, PAK2	442	44	16792	4.31715	1	1	0.99955
GOTERM_BP_DIRECT	GO:0007420~brain development	11	2.2449	0.0287754	BCR, PFKFB3, B3GNT5, ATM, BAK1, ACSL3, SLC7A11, BBS7, PLCB1, BID, PCDH18	442	190	16792	2.19948	1	1	0.99955
GOTERM_BP_DIRECT	GO:0001958~endochondral ossification	4	0.816327	0.0298969	MMP16, NAB1, FGF18, COL10A1	442	26	16792	5.84476	1	1	0.99955
GOTERM_BP_DIRECT	GO:0019511~peptidyl-proline hydroxylation	3	0.612245	0.0323557	TET3, TET2, TET1	442	11	16792	10.3612	1	1	0.99955
GOTERM_BP_DIRECT	GO:0045176~apical protein localization	3	0.612245	0.0323557	VANGL2, DLG5, CELSR1	442	11	16792	10.3612	1	1	0.99955
GOTERM_BP_DIRECT	GO:0060213~positive regulation of nuclear-transcribed mRNA poly(A) tail shortening	3	0.612245	0.0323557	TNRC6C, TOB1, TNRC6B	442	11	16792	10.3612	1	1	0.99955
GOTERM_BP_DIRECT	GO:0070989~oxidative demethylation	3	0.612245	0.0381634	TET3, TET2, TET1	442	12	16792	9.49774	1	1	0.99955
GOTERM_BP_DIRECT	GO:0035278~miRNA mediated inhibition of translation	3	0.612245	0.0381634	TNRC6C, TNRC6A, TNRC6B	442	12	16792	9.49774	1	1	0.99955
GOTERM_BP_DIRECT	GO:0090179~planar cell polarity pathway involved in neural tube closure	3	0.612245	0.0381634	VANGL2, GRHL3, CELSR1	442	12	16792	9.49774	1	1	0.99955
GOTERM_BP_DIRECT	GO:0071260~cellular response to mechanical stimulus	6	1.22449	0.0387094	CRADD, ATP1A2, BAK1, PTGS2, SLC38A2, KCNJ2	442	71	16792	3.2105	1	1	0.99955
GOTERM_BP_DIRECT	GO:0045814~negative regulation of gene expression, epigenetic	5	1.02041	0.0418854	CREBZF, SUZ12, EPC1, JARID2, EZH2	442	50	16792	3.7991	1	1	0.99955
GOTERM_BP_DIRECT	GO:0007266~Rho protein signal transduction	5	1.02041	0.0418854	GNA13, VANGL2, COL1A2, PECAM1, CELSR1	442	50	16792	3.7991	1	1	0.99955
GOTERM_BP_DIRECT	GO:0006810~transport	16	3.26531	0.0421864	GABRB2, ACBD5, TMEM184B, GABRA4, SLC33A1, SLC4A4, PITPNC1, SLC25A16, TTPA, CREBRF, G3BP2, FLVCR1, SLC25A20, TTPAL, SLC25A36, SLC19A2	442	348	16792	1.74671	1	1	0.99955
GOTERM_BP_DIRECT	GO:0086012~membrane depolarization during cardiac muscle cell action potential	3	0.612245	0.0443334	ATP1A2, CACNA1C, KCNJ2	442	13	16792	8.76714	1	1	0.99955
GOTERM_BP_DIRECT	GO:0015693~magnesium ion transport	3	0.612245	0.0443334	NIPAL2, NIPA1, KCNJ2	442	13	16792	8.76714	1	1	0.99955
GOTERM_BP_DIRECT	GO:0030837~negative regulation of actin filament polymerization	3	0.612245	0.0443334	ARFGEF1, PRKCD, TWF1	442	13	16792	8.76714	1	1	0.99955
GOTERM_BP_DIRECT	GO:0018105~peptidyl-serine phosphorylation	8	1.63265	0.0468379	GSK3B, MKNK2, PRKCD, STK39, PRKCQ, ULK1, ATM, PAK2	442	125	16792	2.43142	1	1	0.99955
GOTERM_BP_DIRECT	GO:0043967~histone H4 acetylation	4	0.816327	0.0469832	LEF1, EP400, EP300, EPC1	442	31	16792	4.90206	1	1	0.99955
GOTERM_BP_DIRECT	GO:0007623~circadian rhythm	6	1.22449	0.0472067	GSK3B, CREB1, MTTP, NAMPT, EP300, TOP1	442	75	16792	3.03928	1	1	0.99955
GOTERM_BP_DIRECT	GO:0006351~transcription, DNA-templated	64	13.0612	0.0493399	RB1, PHF3, CREBZF, PHTF2, NAB1, CTNND2, PHF6, CHD1, RCBTB1, LOXL2, HOXA9, BBX, EPC1, EPC2, JARID2, YAF2, MAP3K7, DDX17, NCOA4, TET1, PAWR, RFX3, SFPQ, ZNF236, ZNF235, VGLL4, CASZ1, SRCAP, CIPC, BAZ2B, NLK, RLF, PHF21A, COMMD8, ATXN7, MIER3, NACC2, TP53INP1, MIER1, MXI1, HOXC4, ZNF469, ZNF664, E2F7, SUZ12, ZBTB18, ZNF462, HSPA8, SMAD1, EYA3, EAF1, DMRT3, PARP14, ZFHX4, ESR1, REST, BHLHE40, NFE2L3,…	442	1955	16792	1.24369	1	1	0.99955
GOTERM_BP_DIRECT	GO:0030509~BMP signaling pathway	6	1.22449	0.0494904	SMAD1, USP15, USP9X, LEF1, SLC33A1, TOB1	442	76	16792	2.99929	1	1	0.99955
Cellular compartment (CC) of target genes (hits with p ≤ 0,05)
Category	Term	Count	%	PValue	Genes	List Total	Pop Hits	Pop Total	Fold Enrichment	Bonferroni	BH	FDR
GOTERM_CC_DIRECT	GO:0005737~cytoplasm	174	35.5102	1.67175e-05	SRP19, ATF2, CTNND2, THUMPD3, RCBTB1, AMOT, RGS4, NUDT11, HOXA9, RPS6KA6, MAEA, HERC2, RASSF3, FPGT, NAMPT, KPNA6, SACS, PIM1, NEK1, BBX, EP300, SKP2, ANKS1A, KPNA2, MAP3K7, ANKS1B, SLC30A7, CXADR, DAPK1, SEMA6D, USP3, PRKCD, UBE4B, FRMD4B, FBXO11, KLHL42, ADAM17, ULK1, TRIB2, PHLDB2, DGKH, CASZ1, PARPBP, UBA5, STK39, TWF1, UBR3, CACNA1C, ABHD5, ARPP19, CAMSAP1, UBE2J1, MTM1, CAMSAP2, MTDH, COMMD…	461	5222	18224	1.31721	0.00590057	0.005918	0.005918
GOTERM_CC_DIRECT	GO:0005634~nucleus	176	35.9184	6.46946e-05	RB1, SRP19, ATF2, CCNJ, NAB1, CTNND2, CARF, RCBTB1, LOXL2, RGS4, NUDT11, GOLGA3, HOXA9, RPS6KA6, MAEA, CCND2, LSM11, HERC2, KPNA6, SACS, PIM1, NEK1, EPC1, EP300, SKP2, KPNA2, MAP3K7, HOXA5, DDX17, USP3, PRKCD, RFX3, UBE4B, FBXO11, OVOL2, MATR3, GMNC, VDAC1, DNA2, TRIB2, DGKH, CASZ1, SRCAP, UBA5, STK39, BAZ2B, ABHD5, NLK, RLF, MTDH, BAG4, COMMD8, MIER3, ATXN7, BLOC1S2, NACC2, HOXC4, PMAIP1, RDH14,…	461	5415	18224	1.28486	0.0226424	0.0114509	0.0114509
GOTERM_CC_DIRECT	GO:0005654~nucleoplasm	96	19.5918	0.0010911	RB1, ATF2, ICE1, PTEN, CELSR1, CARF, PHF6, ELAVL2, PITPNC1, LOXL2, GOLGA3, PPP3CB, RPS6KA6, LSM11, HERC2, CCND2, SENP5, NAMPT, KPNA6, BBX, EPC1, EP300, JARID2, SKP2, ANKS1A, KPNA2, YAF2, POLH, DDX17, DUSP5, CXADR, PRKCD, SCAMP1, SFPQ, CREB1, NUP50, MATR3, DNA2, TOP1, SRSF6, CASZ1, PFKFB3, PARPBP, LEF1, RNF6, NLK, ARPP19, PHF21A, PPP3R1, LARP1, ATXN7, UBN2, TP53INP1, MKNK2, MIER1, EP400, TAF9B, MA…	461	2784	18224	1.36315	0.320541	0.128749	0.128749
GOTERM_CC_DIRECT	GO:1990391~DNA repair complex	3	0.612245	0.00368804	ATM, RCOR1, PHF21A	461	4	18224	29.6486	0.729635	0.326392	0.326392
GOTERM_CC_DIRECT	GO:0000790~nuclear chromatin	11	2.2449	0.0250441	CREBBP, CREB1, NACC2, USP3, PAWR, RFX3, POLR3G, KLF4, PLCB1, ESR1, EZH2	461	193	18224	2.25309	0.999874	1	1
GOTERM_CC_DIRECT	GO:0001726~ruffle	7	1.42857	0.0263452	CDK6, ALS2, ITGA5, FRMD4B, FGD1, MTM1, AMOT	461	90	18224	3.07467	0.999921	1	1
GOTERM_CC_DIRECT	GO:0030426~growth cone	8	1.63265	0.027745	GSK3B, CXADR, PCDH9, ALS2, USP9X, ERC2, MYH10, SHANK2	461	116	18224	2.72631	0.999953	1	1
GOTERM_CC_DIRECT	GO:0005741~mitochondrial outer membrane	9	1.83673	0.0355049	ATF2, SNN, MTX2, PMAIP1, VDAC1, BAK1, ACSL3, BID, MCL1	461	149	18224	2.38781	0.999997	1	1
GOTERM_CC_DIRECT	GO:0043197~dendritic spine	7	1.42857	0.0410408	ALS2, PTEN, ATP1A2, MYH10, SHANK2, KCNJ2, ANKS1B	461	100	18224	2.7672	1	1	1
GOTERM_CC_DIRECT	GO:0032580~Golgi cisterna membrane	6	1.22449	0.043032	RAB21, GOLGA3, ST6GAL2, CHSY1, NAGPA, B4GALT4	461	76	18224	3.1209	1	1	1
GOTERM_CC_DIRECT	GO:0016020~membrane	69	14.0816	0.0442058	DOCK4, SFT2D3, SLC7A11, LOXL2, GOLGA3, HERC2, NIPAL2, SLC16A6, KPNA6, BBS7, KPNA2, SLC30A7, DDX17, ABCC4, HGF, PRKCD, NIPA1, ACSL3, RAP2C, BCR, ADAM17, MRAS, ALS2, MATR3, VDAC1, TTPAL, SLC24A4, ZDHHC20, SLC1A1, ATP1A2, RHD, GNA13, PGRMC2, LARP1, CHSY1, MAN2A1, RDH14, BID, MDN1, MCL1, CLASP2, ATAD1, LMLN, HSPA8, ACBD5, JAG1, USP9X, RYK, CEP350, CPSF2, SLC33A1, BFAR, KIAA2013, PARP14, EIF2S1, ESR1,…	461	2200	18224	1.23985	1	1	1
GOTERM_CC_DIRECT	GO:0005730~nucleolus	31	6.32653	0.0445251	SRP19, THUMPD3, RTF1, CTSV, PHF6, CARF, MTDH, GOLGA3, RPS6KA6, CCND2, SENP5, MAP2, ATXN7, MKNK2, MXI1, SKP2, MDN1, ARFGEF1, SUZ12, DDX17, HSPA8, FBXO11, THAP2, CDK8, LIN28B, RCN2, BHLHE40, FGF18, G2E3, TOP1, BRWD1	461	857	18224	1.42996	1	1	1
GOTERM_CC_DIRECT	GO:0016604~nuclear body	4	0.816327	0.0498536	CREBBP, NACC2, CREBRF, MTDH	461	33	18224	4.79169	1	1	1
Molecular function (MF) of target genes (hits with p ≤ 0,05)
Category	Term	Count	%	PValue	Genes	List Total	Pop Hits	Pop Total	Fold Enrichment	Bonferroni	BH	FDR
GOTERM_MF_DIRECT	GO:0005515~protein binding	282	57.551	6.21866e-07	RB1, ATF2, SLC4A4, GOLGA3, HOXA9, LSM11, HERC2, PPP4R1, RASSF3, CHORDC1, NAMPT, EPC1, CHAC1, ANKS1A, SKP2, HOXA5, DDX17, PDHX, CXADR, DAPK1, PRKCD, RFX3, SCAMP1, BCR, KCNQ4, ULK2, UHRF1BP1, ULK1, VDAC1, PRKCQ, DNA2, PARPBP, SRCAP, MTTP, PIK3R3, RTF1, BAZ2B, SLC5A1, NLK, MTDH, COMMD8, PPP3R1, LARP1, MAP2, TTPA, BLOC1S2, EPB41L3, MIER1, HOXC4, PAG1, SLC19A2, BARD1, CARMIL1, NUS1, CREBBP, JAG1, CRAD…	444	8785	16881	1.22046	0.000401645	0.000401725	0.000393019
GOTERM_MF_DIRECT	GO:0004674~protein serine/threonine kinase activity	23	4.69388	0.00040824	GSK3B, DAPK1, PRKCD, STK39, NLK, BCR, CDK8, RPS6KA6, ACVR1C, WNK1, TAOK1, WNK3, MKNK2, PIM1, ULK2, NEK1, PRKCQ, ULK1, ATM, MAPK6, MAP3K7, PAK2, MARK1	444	376	16881	2.32571	0.231855	0.129268	0.126467
GOTERM_MF_DIRECT	GO:0005524~ATP binding	61	12.449	0.000600318	GSK3B, CHD1, RPS6KA6, RFK, CHORDC1, PIM1, NEK1, MAP3K7, DDX17, ABCC4, DAPK1, STRADB, PRKCD, UBE2E2, ATP11C, UBE4B, ACSL3, BCR, ULK2, PRKCQ, ULK1, DNA2, TRIB2, DGKH, PFKFB2, PFKFB3, SRCAP, UBA5, PALM3, STK39, TWF1, ATP1A2, NLK, UBE2J1, ATAD2B, ACVR1C, MAT2A, MKNK2, EP400, ABL2, MAPK6, MYH10, PAK2, MDN1, MARK1, ATAD1, HSPA8, UBE2H, RYK, UBE2G1, CDC6, CDK8, UCK2, PAN3, CDK6, WNK1, ETNK1, TAOK1, WNK3…	444	1495	16881	1.55133	0.321534	0.129268	0.126467
GOTERM_MF_DIRECT	GO:0001047~core promoter binding	8	1.63265	0.00139818	RB1, SFPQ, REST, EP300, HMGA2, KLF4, E2F7, EZH2	444	64	16881	4.75253	0.594995	0.144833	0.141694
GOTERM_MF_DIRECT	GO:0004402~histone acetyltransferase activity	7	1.42857	0.00152383	ATF2, CREBBP, SRCAP, EP300, EPC1, EPC2, TAF9B	444	48	16881	5.54462	0.626614	0.144833	0.141694
GOTERM_MF_DIRECT	GO:0003682~chromatin binding	22	4.4898	0.00161615	TFAP2A, ATF2, CREBBP, USP3, LEF1, HMGA1, HOXD13, ESR1, PHF21A, LOXL2, ATAD2B, OVOL2, SFPQ, REST, ATXN7, EP400, EP300, GMNC, TOP1, JARID2, TAF2, EZH2	444	391	16881	2.13925	0.648265	0.144833	0.141694
GOTERM_MF_DIRECT	GO:0008270~zinc ion binding	48	9.79592	0.00232224	PHF3, ZDHHC20, UBR3, ZDHHC6, RNF6, BAZ2B, RLF, PHF6, SH3RF1, PHF21A, ZDHHC18, HERC2, ADAMTS19, MAN2A1, CHORDC1, EP300, ZSWIM6, TRIM65, YAF2, ADAMTS6, RSPRY1, BARD1, ZCCHC24, CREBBP, FBXL19, USP3, TET2, MICAL3, TET1, BFAR, KLF4, FBXO11, ZFHX4, ESR1, CHFR, CNOT4, LIN28B, MMP16, CPD, TET3, PHF14, G2E3, RBM20, MATR3, ZNF598, RNF141, TAF2, LNX2	444	1169	16881	1.56114	0.777297	0.144833	0.141694
GOTERM_MF_DIRECT	GO:0000987~core promoter proximal region sequence-specific DNA binding	5	1.02041	0.00235135	TFAP2A, CREBBP, ZNF516, DMRT3, KLF4	444	22	16881	8.64097	0.781454	0.144833	0.141694
GOTERM_MF_DIRECT	GO:0001102~RNA polymerase II activating transcription factor binding	6	1.22449	0.00299111	RB1, ATF2, CREBBP, CREB1, BHLHE40, EP300	444	38	16881	6.0032	0.855598	0.144833	0.141694
GOTERM_MF_DIRECT	GO:0004672~protein kinase activity	20	4.08163	0.00311644	GSK3B, DAPK1, RYK, STRADB, PRKCD, STK39, NLK, CDK8, RPS6KA6, PAN3, WNK1, TAOK1, WNK3, MKNK2, NEK1, ABL2, PRKCQ, MAP3K7, PAK2, TRIB2	444	359	16881	2.11812	0.866861	0.144833	0.141694
GOTERM_MF_DIRECT	GO:0034792~hypophosphite dioxygenase activity	3	0.612245	0.00398071	TET3, TET2, TET1	444	4	16881	28.5152	0.923973	0.144833	0.141694
GOTERM_MF_DIRECT	GO:0019798~procollagen-proline dioxygenase activity	3	0.612245	0.00398071	TET3, TET2, TET1	444	4	16881	28.5152	0.923973	0.144833	0.141694
GOTERM_MF_DIRECT	GO:0000907~sulfonate dioxygenase activity	3	0.612245	0.00398071	TET3, TET2, TET1	444	4	16881	28.5152	0.923973	0.144833	0.141694
GOTERM_MF_DIRECT	GO:0018602~2,4-dichlorophenoxyacetate alpha-ketoglutarate dioxygenase activity	3	0.612245	0.00398071	TET3, TET2, TET1	444	4	16881	28.5152	0.923973	0.144833	0.141694
GOTERM_MF_DIRECT	GO:0070579~methylcytosine dioxygenase activity	3	0.612245	0.00398071	TET3, TET2, TET1	444	4	16881	28.5152	0.923973	0.144833	0.141694
GOTERM_MF_DIRECT	GO:0052635~C-20 gibberellin 2-beta-dioxygenase activity	3	0.612245	0.00398071	TET3, TET2, TET1	444	4	16881	28.5152	0.923973	0.144833	0.141694
GOTERM_MF_DIRECT	GO:0052634~C-19 gibberellin 2-beta-dioxygenase activity	3	0.612245	0.00398071	TET3, TET2, TET1	444	4	16881	28.5152	0.923973	0.144833	0.141694
GOTERM_MF_DIRECT	GO:0005546~phosphatidylinositol-4,5-bisphosphate binding	7	1.42857	0.0040356	TTPA, SYT10, TWF1, PLCB1, SNX20, KCNJ2, MARK1	444	58	16881	4.58865	0.926632	0.144833	0.141694
GOTERM_MF_DIRECT	GO:0000166~nucleotide binding	19	3.87755	0.00500009	CELF2, AKAP7, ATP1A2, CDC6, ELAVL2, CHFR, CNOT4, TNRC6C, SFPQ, RALYL, G3BP2, RBM20, MATR3, NT5C1B-RDH14, SRSF6, TRIB2, RBM24, TNRC6A, TNRC6B	444	348	16881	2.07582	0.960764	0.170003	0.166319
GOTERM_MF_DIRECT	GO:0008013~beta-catenin binding	8	1.63265	0.00572686	GSK3B, CXADR, CTNND2, DLG5, LEF1, EP300, KLF4, ESR1	444	82	16881	3.70929	0.975527	0.184977	0.180969
GOTERM_MF_DIRECT	GO:0004721~phosphoprotein phosphatase activity	6	1.22449	0.00626942	PPP3CB, PPP4R1, PTEN, SSH2, CPPED1, MTM1	444	45	16881	5.06937	0.982799	0.186199	0.182164
GOTERM_MF_DIRECT	GO:0004842~ubiquitin-protein transferase activity	18	3.67347	0.00634115	BARD1, KLHL18, UBE2H, UBR3, UBE2E2, RNF6, UBE2G1, FBXO11, CHFR, KLHL42, CNOT4, MAEA, HERC2, G2E3, SKP2, RNF141, UBE2K, KBTBD8	444	329	16881	2.08014	0.983583	0.186199	0.182164
GOTERM_MF_DIRECT	GO:0005516~calmodulin binding	12	2.44898	0.0113839	RGS4, PPP3CB, PPP3R1, MAP2, DAPK1, CTH, MKNK2, CACNA1C, PLCB1, MYH10, CAMSAP1, CAMSAP2	444	189	16881	2.41399	0.999386	0.31974	0.31281
GOTERM_MF_DIRECT	GO:0043734~DNA-N1-methyladenine dioxygenase activity	3	0.612245	0.0132217	TET3, TET2, TET1	444	7	16881	16.2944	0.999816	0.355883	0.348171
GOTERM_MF_DIRECT	GO:0031625~ubiquitin protein ligase binding	15	3.06122	0.0198905	RB1, USP25, HSPA8, GSK3B, UBE2H, ERLIN1, PRR5L, UBE2G1, NLK, UBE2J1, BAG4, HERC2, BID, UBE2K, TRIB2	444	287	16881	1.98712	0.999998	0.513972	0.502833
GOTERM_MF_DIRECT	GO:0044212~transcription regulatory region DNA binding	12	2.44898	0.0253149	TFAP2A, SFPQ, REST, CREB1, LEF1, ZNF516, RFX3, TAF9B, KLF4, RCOR1, TAF2, OVOL2	444	213	16881	2.14199	1	0.614441	0.601125
GOTERM_MF_DIRECT	GO:0016301~kinase activity	13	2.65306	0.025681	GSK3B, DAPK1, STK39, PIK3R3, AKAP7, BCR, RPS6KA6, WNK1, TAOK1, NEK1, SKP2, PAK2, MARK1	444	241	16881	2.05089	1	0.614441	0.601125
GOTERM_MF_DIRECT	GO:0001078~transcriptional repressor activity, RNA polymerase II core promoter proximal region sequence-specific binding	8	1.63265	0.0269845	TFAP2A, REST, CREBBP, NACC2, BHLHE40, NFE2L3, HMGA2, RCOR1	444	111	16881	2.7402	1	0.62257	0.609078
GOTERM_MF_DIRECT	GO:0004222~metalloendopeptidase activity	8	1.63265	0.0293702	LMLN, ADAM19, ADAM17, MMP16, ADAMTS19, ADAM23, ADAM9, ADAMTS6	444	113	16881	2.6917	1	0.65301	0.638858
GOTERM_MF_DIRECT	GO:0019899~enzyme binding	16	3.26531	0.0303256	HSPA8, BTG1, PRKCD, PTEN, HMGA1, PAWR, UBE4B, PTGS2, PHF6, ESR1, BCR, HOXA9, PPP3CB, CREB1, PPP1R3D, PLCB1	444	333	16881	1.8268	1	0.65301	0.638858
GOTERM_MF_DIRECT	GO:0036459~thiol-dependent ubiquitinyl hydrolase activity	6	1.22449	0.0366435	USP25, USP15, USP37, USP53, USP9X, USP3	444	70	16881	3.25888	1	0.752409	0.736103
GOTERM_MF_DIRECT	GO:0008134~transcription factor binding	14	2.85714	0.0374684	RB1, CREBBP, NAB1, LEF1, HMGA1, HMGA2, NLK, ESR1, REST, PIM1, EP300, TAF9B, TRIB2, RCOR1	444	284	16881	1.87424	1	0.752409	0.736103
GOTERM_MF_DIRECT	GO:0001228~transcriptional activator activity, RNA polymerase II transcription regulatory region sequence-specific binding	7	1.42857	0.0388991	ATF2, REST, LEF1, EP300, HOXD13, GRHL3, OVOL2	444	95	16881	2.80149	1	0.752409	0.736103
GOTERM_MF_DIRECT	GO:0061631~ubiquitin conjugating enzyme activity	4	0.816327	0.0396005	UBE2H, UBE2E2, UBE2G1, UBE2J1	444	29	16881	5.24418	1	0.752409	0.736103
GOTERM_MF_DIRECT	GO:0034450~ubiquitin-ubiquitin ligase activity	3	0.612245	0.0442727	PELI2, UBE4B, UBE2K	444	13	16881	8.77391	1	0.755521	0.739148
GOTERM_MF_DIRECT	GO:0035497~cAMP response element binding	3	0.612245	0.0442727	ATF2, CREB1, HMGA2	444	13	16881	8.77391	1	0.755521	0.739148
GOTERM_MF_DIRECT	GO:0016407~acetyltransferase activity	3	0.612245	0.0442727	CREBBP, EP300, NAA15	444	13	16881	8.77391	1	0.755521	0.739148
GOTERM_MF_DIRECT	GO:0015293~symporter activity	5	1.02041	0.0444424	SLC24A4, SLC1A1, SLC16A6, SLC36A4, SLC38A2	444	51	16881	3.72748	1	0.755521	0.739148

## Sheet: hsa_GO-miR-98-5p
Gene ontology analysis of human target genes in DAVID 6.8
miR-98-5p	Based on 408 DAVID IDs	Significantly DE for: Breed
Functional Annotation Clustering
Annotation Cluster 1	Enrichment Score: 2.2308321348735327
Category	Term	Count	%	PValue	Genes	List Total	Pop Hits	Pop Total	Fold Enrichment	Bonferroni	BH	FDR
GOTERM_BP_DIRECT	GO:0071230~cellular response to amino acid stimulus	8	1.96078	6.66328e-05	COL3A1, CPEB1, COL1A2, COL4A1, COL5A2, COL4A6, SLC38A9, CPEB3	368	47	16792	7.76688	0.113679	0.120605	0.120605
GOTERM_MF_DIRECT	GO:0005201~extracellular matrix structural constituent	9	2.20588	0.000110236	COL3A1, COL27A1, COL1A2, COL4A2, COL4A1, COL5A2, PXDN, COL4A6, IMPG2	374	67	16881	6.06309	0.0599723	0.0619528	0.0615118
GOTERM_CC_DIRECT	GO:0005788~endoplasmic reticulum lumen	12	2.94118	0.00278671	ERO1A, EDEM3, COL3A1, COL27A1, POGLUT1, COL1A2, COL4A2, COL4A1, P4HA2, COL5A2, COL4A6, CERCAM	389	192	18224	2.92802	0.616025	0.313996	0.312165
GOTERM_BP_DIRECT	GO:0030198~extracellular matrix organization	11	2.69608	0.0112065	ERO1A, COL3A1, COL27A1, COL1A2, COL4A2, COL4A1, ITGB3, COL5A2, PXDN, COL4A6, NPHP3	368	196	16792	2.56089	1	1	1
GOTERM_BP_DIRECT	GO:0030574~collagen catabolic process	6	1.47059	0.0129041	COL3A1, COL1A2, COL4A2, COL4A1, COL5A2, COL4A6	368	64	16792	4.27785	1	1	1
GOTERM_MF_DIRECT	GO:0048407~platelet-derived growth factor binding	3	0.735294	0.0234731	COL3A1, COL1A2, COL4A1	374	11	16881	12.3099	0.999998	0.824493	0.818624
GOTERM_CC_DIRECT	GO:0005581~collagen trimer	6	1.47059	0.0466676	COL3A1, COL4A3BP, COL27A1, COL1A2, COL5A2, COL4A6	389	92	18224	3.05533	1	1	0.997076
GOTERM_CC_DIRECT	GO:0031012~extracellular matrix	8	1.96078	0.438989	COL3A1, FRAS1, COL1A2, COL4A2, COL4A1, COL5A2, PXDN, ADAMTS8	389	296	18224	1.26617	1	1	0.997076
Annotation Cluster 2	Enrichment Score: 1.7467129383594955
Category	Term	Count	%	PValue	Genes	List Total	Pop Hits	Pop Total	Fold Enrichment	Bonferroni	BH	FDR
GOTERM_MF_DIRECT	GO:0019838~growth factor binding	5	1.22549	0.00275296	ACVR1C, DUSP1, OSMR, TGFBR1, ACVR2A	374	27	16881	8.35859	0.787017	0.26571	0.263818
GOTERM_MF_DIRECT	GO:0004702~receptor signaling protein serine/threonine kinase activity	5	1.22549	0.0293911	MAP3K1, ACVR1C, TGFBR1, MAP4K3, ACVR2A	374	53	16881	4.25815	1	0.917656	0.911125
GOTERM_BP_DIRECT	GO:0023014~signal transduction by protein phosphorylation	4	0.980392	0.0710959	ACVR1C, INSR, TGFBR1, ACVR2A	368	44	16792	4.14822	1	1	1
Annotation Cluster 3	Enrichment Score: 1.5818051064940317
Category	Term	Count	%	PValue	Genes	List Total	Pop Hits	Pop Total	Fold Enrichment	Bonferroni	BH	FDR
GOTERM_MF_DIRECT	GO:0046332~SMAD binding	7	1.71569	0.000341502	TGFBR3, COL3A1, COL1A2, COL5A2, HMGA2, SKIL, TGFBR1	374	43	16881	7.34778	0.174375	0.0959619	0.0952789
GOTERM_BP_DIRECT	GO:0030574~collagen catabolic process	6	1.47059	0.0129041	COL3A1, COL1A2, COL4A2, COL4A1, COL5A2, COL4A6	368	64	16792	4.27785	1	1	1
GOTERM_CC_DIRECT	GO:0005581~collagen trimer	6	1.47059	0.0466676	COL3A1, COL4A3BP, COL27A1, COL1A2, COL5A2, COL4A6	389	92	18224	3.05533	1	1	0.997076
GOTERM_BP_DIRECT	GO:0007179~transforming growth factor beta receptor signaling pathway	6	1.47059	0.0511284	TGFBR3, DUSP22, COL3A1, COL1A2, SKIL, TGFBR1	368	92	16792	2.9759	1	1	1
GOTERM_BP_DIRECT	GO:0030199~collagen fibril organization	4	0.980392	0.0530613	COL3A1, COL1A2, COL5A2, TGFBR1	368	39	16792	4.68004	1	1	1
GOTERM_BP_DIRECT	GO:0001501~skeletal system development	4	0.980392	0.578886	COL3A1, COL1A2, COL5A2, TGFBR1	368	137	16792	1.33228	1	1	1
Annotation Cluster 4	Enrichment Score: 1.5063433101349695
Category	Term	Count	%	PValue	Genes	List Total	Pop Hits	Pop Total	Fold Enrichment	Bonferroni	BH	FDR
GOTERM_MF_DIRECT	GO:0003730~mRNA 3'-UTR binding	7	1.71569	0.000700873	RNF20, CPEB1, IGF2BP1, IGF2BP3, IGF2BP2, CPEB3, CPEB2	374	49	16881	6.44805	0.325192	0.131297	0.130362
GOTERM_MF_DIRECT	GO:0008135~translation factor activity, RNA binding	5	1.22549	0.00359867	CPEB1, EEF2K, CPEB3, CPEB2, EIF4G2	374	29	16881	7.78213	0.867675	0.288922	0.286865
GOTERM_CC_DIRECT	GO:1990124~messenger ribonucleoprotein complex	3	0.735294	0.00640809	CPEB1, CPEB3, CPEB2	389	6	18224	23.4242	0.889755	0.313996	0.312165
GOTERM_MF_DIRECT	GO:0045182~translation regulator activity	3	0.735294	0.00688651	IGF2BP1, IGF2BP3, IGF2BP2	374	6	16881	22.5682	0.979281	0.414622	0.411671
GOTERM_BP_DIRECT	GO:0017148~negative regulation of translation	6	1.47059	0.00861846	TRIM71, LIN28A, IGF2BP1, IGF2BP3, IGF2BP2, CPEB3	368	58	16792	4.72039	1	1	1
GOTERM_BP_DIRECT	GO:0042035~regulation of cytokine biosynthetic process	3	0.735294	0.00930254	IGF2BP1, IGF2BP3, IGF2BP2	368	7	16792	19.5559	1	1	1
GOTERM_BP_DIRECT	GO:2000766~negative regulation of cytoplasmic translation	3	0.735294	0.00930254	CPEB1, CPEB3, CPEB2	368	7	16792	19.5559	1	1	1
GOTERM_MF_DIRECT	GO:0048027~mRNA 5'-UTR binding	3	0.735294	0.0158181	IGF2BP1, IGF2BP3, IGF2BP2	374	9	16881	15.0455	0.99987	0.683829	0.678962
GOTERM_BP_DIRECT	GO:0051028~mRNA transport	5	1.22549	0.019131	AHCTF1, IGF2BP1, IGF2BP3, IGF2BP2, SENP2	368	47	16792	4.8543	1	1	1
GOTERM_MF_DIRECT	GO:0000900~translation repressor activity, nucleic acid binding	3	0.735294	0.0194866	CPEB1, CPEB3, CPEB2	374	10	16881	13.5409	0.999984	0.782248	0.776681
GOTERM_MF_DIRECT	GO:0035925~mRNA 3'-UTR AU-rich region binding	3	0.735294	0.0234731	CPEB1, CPEB3, CPEB2	374	11	16881	12.3099	0.999998	0.824493	0.818624
GOTERM_MF_DIRECT	GO:0043022~ribosome binding	4	0.980392	0.102751	CPEB1, RICTOR, CPEB3, CPEB2	374	51	16881	3.54011	1	1	0.994652
GOTERM_CC_DIRECT	GO:0045202~synapse	7	1.71569	0.18841	SDK1, CPEB1, KCNC2, CADM2, DMD, CPEB3, CPEB2	389	181	18224	1.81181	1	1	0.997076
GOTERM_BP_DIRECT	GO:0010467~gene expression	3	0.735294	0.282487	IGF2BP1, IGF2BP3, IGF2BP2	368	48	16792	2.8519	1	1	1
GOTERM_MF_DIRECT	GO:0000166~nucleotide binding	8	1.96078	0.652023	ABT1, CPEB1, RBFOX2, IGF2BP1, IGF2BP3, IGF2BP2, CPEB3, CPEB2	374	348	16881	1.03762	1	1	0.994652
GOTERM_CC_DIRECT	GO:0043005~neuron projection	5	1.22549	0.746222	GABBR2, CPEB1, STX3, CPEB3, CPEB2	389	237	18224	0.988361	1	1	0.997076
GOTERM_BP_DIRECT	GO:0006412~translation	5	1.22549	0.806867	SLC25A27, CPEB1, IGF2BP3, CPEB3, CPEB2	368	253	16792	0.901787	1	1	1
Annotation Cluster 5	Enrichment Score: 0.8020870161929663
Category	Term	Count	%	PValue	Genes	List Total	Pop Hits	Pop Total	Fold Enrichment	Bonferroni	BH	FDR
GOTERM_BP_DIRECT	GO:0030182~neuron differentiation	7	1.71569	0.0178707	PTPRD, MEF2C, FZD3, FZD4, HOXD1, CASP3, WNT9B	368	95	16792	3.36224	1	1	1
GOTERM_BP_DIRECT	GO:0060070~canonical Wnt signaling pathway	4	0.980392	0.272429	FZD3, FZD4, WNT9B, DVL3	368	83	16792	2.19906	1	1	1
GOTERM_BP_DIRECT	GO:0060071~Wnt signaling pathway, planar cell polarity pathway	4	0.980392	0.326237	FZD3, FZD4, WNT9B, DVL3	368	92	16792	1.98393	1	1	1
GOTERM_BP_DIRECT	GO:0016055~Wnt signaling pathway	6	1.47059	0.389693	FZD4, RSPO2, WNT9B, DVL3, NPHP3, SENP2	368	187	16792	1.46408	1	1	1
Annotation Cluster 6	Enrichment Score: 0.6276599332571856
Category	Term	Count	%	PValue	Genes	List Total	Pop Hits	Pop Total	Fold Enrichment	Bonferroni	BH	FDR
GOTERM_MF_DIRECT	GO:0004713~protein tyrosine kinase activity	6	1.47059	0.171875	EPHA4, INSR, CNTRL, ABL2, MAP3K9, IGF1R	374	133	16881	2.03623	1	1	0.994652
GOTERM_BP_DIRECT	GO:0038083~peptidyl-tyrosine autophosphorylation	3	0.735294	0.21751	INSR, ABL2, IGF1R	368	40	16792	3.42228	1	1	1
GOTERM_BP_DIRECT	GO:0007169~transmembrane receptor protein tyrosine kinase signaling pathway	4	0.980392	0.35021	INSR, ABL2, NGF, IGF1R	368	96	16792	1.90127	1	1	1
Annotation Cluster 7	Enrichment Score: 0.5929955035514002
Category	Term	Count	%	PValue	Genes	List Total	Pop Hits	Pop Total	Fold Enrichment	Bonferroni	BH	FDR
GOTERM_CC_DIRECT	GO:0045211~postsynaptic membrane	8	1.96078	0.163571	GABBR2, EPHA4, CPEB1, KCNC2, SEMA4C, DMD, CPEB3, UTRN	389	211	18224	1.77624	1	1	0.997076
GOTERM_CC_DIRECT	GO:0014069~postsynaptic density	7	1.71569	0.198358	EPHA4, CPEB1, EEF2K, SEMA4C, CPEB3, BSN, MIB1	389	184	18224	1.78227	1	1	0.997076
GOTERM_CC_DIRECT	GO:0030054~cell junction	11	2.69608	0.512693	GABBR2, EPHA4, SDK1, CPEB1, KCNC2, RUFY3, SEMA4C, ARHGAP28, CPEB3, UTRN, BSN	389	459	18224	1.12273	1	1	0.997076
Annotation Cluster 8	Enrichment Score: 0.3429967730382265
Category	Term	Count	%	PValue	Genes	List Total	Pop Hits	Pop Total	Fold Enrichment	Bonferroni	BH	FDR
GOTERM_MF_DIRECT	GO:0004674~protein serine/threonine kinase activity	11	2.69608	0.319923	MAPK8, EEF2K, MAP3K1, ACVR1C, NEK3, MAP3K9, MAPK6, TGFBR1, STK40, MAP4K3, ACVR2A	374	376	16881	1.32048	1	1	0.994652
GOTERM_MF_DIRECT	GO:0004672~protein kinase activity	9	2.20588	0.540638	EPHA4, COL4A3BP, EEF2K, MAP3K1, ABL2, NEK3, MAP3K9, TGFBR1, MAP4K3	374	359	16881	1.13155	1	1	0.994652
GOTERM_BP_DIRECT	GO:0006468~protein phosphorylation	11	2.69608	0.540826	COL4A3BP, MAPK8, MAP3K1, ACVR1C, NEK3, MAP3K9, MAPK6, FNIP2, TGFBR1, STK40, MAP4K3	368	456	16792	1.10073	1	1	1
Annotation Cluster 9	Enrichment Score: 0.1794057336113885
Category	Term	Count	%	PValue	Genes	List Total	Pop Hits	Pop Total	Fold Enrichment	Bonferroni	BH	FDR
GOTERM_CC_DIRECT	GO:0005913~cell-cell adherens junction	8	1.96078	0.529116	CADM2, RDX, CRTAM, EFHD2, HDLBP, ASAP1, BZW1, EIF4G2	389	323	18224	1.16033	1	1	0.997076
GOTERM_BP_DIRECT	GO:0098609~cell-cell adhesion	6	1.47059	0.709546	RDX, EFHD2, HDLBP, ASAP1, BZW1, EIF4G2	368	271	16792	1.01027	1	1	1
GOTERM_MF_DIRECT	GO:0098641~cadherin binding involved in cell-cell adhesion	6	1.47059	0.77135	RDX, EFHD2, HDLBP, ASAP1, BZW1, EIF4G2	374	290	16881	0.933856	1	1	0.994652
KEGG-pathway
Category	Term	Count	%	PValue	Genes	List Total	Pop Hits	Pop Total	Fold Enrichment	Bonferroni	BH	FDR
KEGG_PATHWAY	hsa04550:Signaling pathways regulating pluripotency of stem cells	12	2.94118	0.000280392	FZD3, NRAS, ACVR1C, FZD4, PCGF3, HAND1, WNT9B, DVL3, SMARCAD1, SKIL, ACVR2A, IGF1R	155	140	6879	3.80406	0.0545423	0.0560783	0.0546764
KEGG_PATHWAY	hsa04151:PI3K-Akt signaling pathway	19	4.65686	0.000654143	CDKN1A, COL27A1, ITGB3, INSR, FASLG, NGF, OSMR, PRLR, IGF1R, COL3A1, NRAS, COL1A2, CCND2, GNG5, COL4A2, COL4A1, COL5A2, COL4A6, FGF11	155	345	6879	2.44415	0.122669	0.0654143	0.0637789
KEGG_PATHWAY	hsa05146:Amoebiasis	9	2.20588	0.00248248	ARG2, COL3A1, COL27A1, COL1A2, COL4A2, COL4A1, CASP3, COL5A2, COL4A6	155	106	6879	3.76817	0.391716	0.128494	0.125282
KEGG_PATHWAY	hsa05200:Pathways in cancer	19	4.65686	0.00285098	CDKN1A, FZD3, RALB, FZD4, WNT9B, FASLG, RASGRP1, TGFBR1, IGF1R, NRAS, MAPK8, GNG5, COL4A2, COL4A1, CASP3, COL4A6, DVL3, E2F2, FGF11	155	393	6879	2.14563	0.435045	0.128494	0.125282
KEGG_PATHWAY	hsa04512:ECM-receptor interaction	8	1.96078	0.00321235	COL3A1, COL27A1, COL1A2, COL4A2, COL4A1, ITGB3, COL5A2, COL4A6	155	87	6879	4.08098	0.474552	0.128494	0.125282
KEGG_PATHWAY	hsa04510:Focal adhesion	12	2.94118	0.006332	VAV3, COL3A1, MAPK8, COL27A1, COL1A2, CCND2, COL4A2, COL4A1, ITGB3, COL5A2, COL4A6, IGF1R	155	206	6879	2.58528	0.719288	0.211067	0.20579
KEGG_PATHWAY	hsa04068:FoxO signaling pathway	9	2.20588	0.0101574	CDKN1A, NRAS, MAPK8, CCND2, INSR, FASLG, IRS2, TGFBR1, IGF1R	155	134	6879	2.98079	0.870213	0.273011	0.266186
KEGG_PATHWAY	hsa05206:MicroRNAs in cancer	14	3.43137	0.0115553	TRIM71, CDKN1A, FZD3, ITGB3, RDX, HMGA2, IRS2, CDC25A, NRAS, CCND2, CASP3, IGF2BP1, E2F2, MDM4	155	286	6879	2.17248	0.90217	0.273011	0.266186
KEGG_PATHWAY	hsa04014:Ras signaling pathway	12	2.94118	0.0122855	NRAS, MAPK8, RALB, GNG5, INSR, PLA2G3, ABL2, FASLG, NGF, RASGRP1, FGF11, IGF1R	155	226	6879	2.35649	0.915611	0.273011	0.266186
KEGG_PATHWAY	hsa04974:Protein digestion and absorption	7	1.71569	0.0137098	COL3A1, COL27A1, COL1A2, COL4A2, COL4A1, COL5A2, COL4A6	155	88	6879	3.53028	0.936767	0.274196	0.267341
KEGG_PATHWAY	hsa04917:Prolactin signaling pathway	6	1.47059	0.020989	NRAS, MAPK8, CCND2, PRLR, ESR2, SOCS4	155	71	6879	3.75048	0.985628	0.365287	0.356155
KEGG_PATHWAY	hsa04930:Type II diabetes mellitus	5	1.22549	0.0219172	MAPK8, KCNJ11, INSR, IRS2, SOCS4	155	48	6879	4.62298	0.988112	0.365287	0.356155
KEGG_PATHWAY	hsa04010:MAPK signaling pathway	12	2.94118	0.0261575	MEF2C, NRAS, MAPK8, MAP3K1, DUSP1, CASP3, FASLG, NGF, RASGRP1, FGF11, TGFBR1, MAP4K3	155	253	6879	2.10501	0.995014	0.402424	0.392363
KEGG_PATHWAY	hsa05202:Transcriptional misregulation in cancer	9	2.20588	0.0334354	MEF2C, CDKN1A, MYCN, CCND2, PBX3, TMPRSS2, HMGA2, PBX1, IGF1R	155	167	6879	2.39177	0.998888	0.468378	0.456668
KEGG_PATHWAY	hsa05205:Proteoglycans in cancer	10	2.45098	0.0351283	CDKN1A, FZD3, NRAS, FZD4, CASP3, ITGB3, RDX, WNT9B, FASLG, IGF1R	155	200	6879	2.21903	0.999217	0.468378	0.456668
KEGG_PATHWAY	hsa05161:Hepatitis B	8	1.96078	0.0436978	CDKN1A, NRAS, MAPK8, MAP3K1, CASP3, E2F2, FASLG, TGFBR1	155	145	6879	2.44859	0.999868	0.529073	0.515846
KEGG_PATHWAY	hsa04914:Progesterone-mediated oocyte maturation	6	1.47059	0.0449712	CPEB1, MAPK8, CPEB3, CPEB2, CDC25A, IGF1R	155	87	6879	3.06073	0.999899	0.529073	0.515846
KEGG_PATHWAY	hsa04390:Hippo signaling pathway	8	1.96078	0.0523552	FZD3, CCND2, FZD4, WNT9B, DVL3, GDF6, TGFBR1, AMOT	155	151	6879	2.35129	0.999979	0.581724	0.567181
KEGG_PATHWAY	hsa04916:Melanogenesis	6	1.47059	0.0730771	EDN1, FZD3, NRAS, FZD4, WNT9B, DVL3	155	100	6879	2.66284	1	0.741741	0.723197
KEGG_PATHWAY	hsa05218:Melanoma	5	1.22549	0.0741741	CDKN1A, NRAS, E2F2, FGF11, IGF1R	155	71	6879	3.1254	1	0.741741	0.723197
KEGG_PATHWAY	hsa04310:Wnt signaling pathway	7	1.71569	0.0888048	FZD3, MAPK8, CCND2, FZD4, WNT9B, DVL3, SENP2	155	138	6879	2.25119	1	0.84576	0.824616
Biological process (BP) of target genes (hits with p ≤ 0,05)
Category	Term	Count	%	PValue	Genes	List Total	Pop Hits	Pop Total	Fold Enrichment	Bonferroni	BH	FDR
GOTERM_BP_DIRECT	GO:0071230~cellular response to amino acid stimulus	8	1.96078	6.66328e-05	COL3A1, CPEB1, COL1A2, COL4A1, COL5A2, COL4A6, SLC38A9, CPEB3	368	47	16792	7.76688	0.11362	0.120605	0.120605
GOTERM_BP_DIRECT	GO:0030335~positive regulation of cell migration	12	2.94118	0.00245468	EDN1, CCL7, ONECUT2, RUFY3, INSR, RDX, SEMA4C, HAS2, IRS2, SEMA4G, TGFBR1, IGF1R	368	184	16792	2.9759	0.988303	1	1
GOTERM_BP_DIRECT	GO:0070848~response to growth factor	4	0.980392	0.00469287	CDC34, FASLG, SKIL, MEIS2	368	16	16792	11.4076	0.999799	1	1
GOTERM_BP_DIRECT	GO:0006493~protein O-linked glycosylation	5	1.22549	0.00497701	POGLUT1, GALNT2, GALNT1, TET3, GCNT4	368	32	16792	7.12976	0.99988	1	1
GOTERM_BP_DIRECT	GO:0001934~positive regulation of protein phosphorylation	9	2.20588	0.00679609	RALB, CCND2, ITGB3, INSR, DVL3, FNIP1, SENP2, RASGRP1, ACVR2A	368	127	16792	3.23365	0.999996	1	1
GOTERM_BP_DIRECT	GO:0017148~negative regulation of translation	6	1.47059	0.00861846	TRIM71, LIN28A, IGF2BP1, IGF2BP3, IGF2BP2, CPEB3	368	58	16792	4.72039	1	1	1
GOTERM_BP_DIRECT	GO:0006366~transcription from RNA polymerase II promoter	21	5.14706	0.00925075	ABT1, MEF2C, ONECUT2, PBX3, HMGA2, ARID3A, ARID3B, MEIS2, BACH1, PBX1, RFX6, ELF4, SALL3, SUB1, SALL4, HAND1, ZNF516, PLAGL2, ERCC6, TAF9B, GTF2I	368	513	16792	1.86791	1	1	1
GOTERM_BP_DIRECT	GO:0042035~regulation of cytokine biosynthetic process	3	0.735294	0.00930254	IGF2BP1, IGF2BP3, IGF2BP2	368	7	16792	19.5559	1	1	1
GOTERM_BP_DIRECT	GO:0060998~regulation of dendritic spine development	3	0.735294	0.00930254	SDK1, MEF2C, CPEB3	368	7	16792	19.5559	1	1	1
GOTERM_BP_DIRECT	GO:2000766~negative regulation of cytoplasmic translation	3	0.735294	0.00930254	CPEB1, CPEB3, CPEB2	368	7	16792	19.5559	1	1	1
GOTERM_BP_DIRECT	GO:0030890~positive regulation of B cell proliferation	5	1.22549	0.010103	VAV3, MEF2C, CDKN1A, IL13, IRS2	368	39	16792	5.85006	1	1	1
GOTERM_BP_DIRECT	GO:0030326~embryonic limb morphogenesis	5	1.22549	0.0110364	FRAS1, PRRX1, SALL4, PBX2, PBX1	368	40	16792	5.7038	1	1	1
GOTERM_BP_DIRECT	GO:0030198~extracellular matrix organization	11	2.69608	0.0112065	ERO1A, COL3A1, COL27A1, COL1A2, COL4A2, COL4A1, ITGB3, COL5A2, PXDN, COL4A6, NPHP3	368	196	16792	2.56089	1	1	1
GOTERM_BP_DIRECT	GO:0030574~collagen catabolic process	6	1.47059	0.0129041	COL3A1, COL1A2, COL4A2, COL4A1, COL5A2, COL4A6	368	64	16792	4.27785	1	1	1
GOTERM_BP_DIRECT	GO:0030182~neuron differentiation	7	1.71569	0.0178707	PTPRD, MEF2C, FZD3, FZD4, HOXD1, CASP3, WNT9B	368	95	16792	3.36224	1	1	1
GOTERM_BP_DIRECT	GO:0051028~mRNA transport	5	1.22549	0.019131	AHCTF1, IGF2BP1, IGF2BP3, IGF2BP2, SENP2	368	47	16792	4.8543	1	1	1
GOTERM_BP_DIRECT	GO:0000910~cytokinesis	5	1.22549	0.0205208	AHCTF1, ZFYVE26, BIN3, RALB, RAB11FIP4	368	48	16792	4.75317	1	1	1
GOTERM_BP_DIRECT	GO:0019511~peptidyl-proline hydroxylation	3	0.735294	0.0229977	P4HA2, TET3, HIF1AN	368	11	16792	12.4447	1	1	1
GOTERM_BP_DIRECT	GO:0007519~skeletal muscle tissue development	5	1.22549	0.0250555	MEF2C, DMD, GPCPD1, SKIL, KLHL31	368	51	16792	4.47357	1	1	1
GOTERM_BP_DIRECT	GO:0060021~palate development	6	1.47059	0.0253466	TGFBR3, MEF2C, FRAS1, PRRX1, WNT9B, TGFBR1	368	76	16792	3.6024	1	1	1
GOTERM_BP_DIRECT	GO:0043507~positive regulation of JUN kinase activity	4	0.980392	0.0296171	EPHA4, EDN1, FZD4, DVL3	368	31	16792	5.8878	1	1	1
GOTERM_BP_DIRECT	GO:0031054~pre-miRNA processing	3	0.735294	0.0316925	LIN28B, LIN28A, AGO4	368	13	16792	10.5301	1	1	1
GOTERM_BP_DIRECT	GO:0060389~pathway-restricted SMAD protein phosphorylation	3	0.735294	0.0316925	TGFBR3, GDF6, TGFBR1	368	13	16792	10.5301	1	1	1
GOTERM_BP_DIRECT	GO:0050873~brown fat cell differentiation	4	0.980392	0.0321661	ERO1A, ADRB3, ZNF516, ADRB2	368	32	16792	5.7038	1	1	1
GOTERM_BP_DIRECT	GO:0003007~heart morphogenesis	4	0.980392	0.0321661	TGFBR3, COL4A3BP, DLC1, INSR	368	32	16792	5.7038	1	1	1
GOTERM_BP_DIRECT	GO:0006919~activation of cysteine-type endopeptidase activity involved in apoptotic process	6	1.47059	0.0352693	ACER2, HIP1, CASP3, DLC1, FASLG, NGF	368	83	16792	3.29859	1	1	1
GOTERM_BP_DIRECT	GO:0016266~O-glycan processing	5	1.22549	0.042043	B3GNT7, GALNT2, GALNT1, GXYLT1, GCNT4	368	60	16792	3.80254	1	1	1
GOTERM_BP_DIRECT	GO:0043066~negative regulation of apoptotic process	17	4.16667	0.0428976	CDKN1A, DUSP1, HMGA2, NGF, PRLR, MTDH, IGF1R, SLC25A27, MAPK8, EEF2K, CCND2, AGO4, CASP3, MDM4, CD59, TAF9B, STK40	368	455	16792	1.70487	1	1	1
GOTERM_BP_DIRECT	GO:0035621~ER to Golgi ceramide transport	2	0.490196	0.0432349	COL4A3BP, PLEKHA8	368	2	16792	45.6304	1	1	1
GOTERM_BP_DIRECT	GO:1900248~negative regulation of cytoplasmic translational elongation	2	0.490196	0.0432349	CPEB3, CPEB2	368	2	16792	45.6304	1	1	1
GOTERM_BP_DIRECT	GO:0032924~activin receptor signaling pathway	3	0.735294	0.0467135	GDF6, TGFBR1, ACVR2A	368	16	16792	8.55571	1	1	1
Cellular compartment (CC) of target genes (hits with p ≤ 0,05)
Category	Term	Count	%	PValue	Genes	List Total	Pop Hits	Pop Total	Fold Enrichment	Bonferroni	BH	FDR
GOTERM_CC_DIRECT	GO:0031965~nuclear membrane	14	3.43137	0.00130794	RANBP2, AHCTF1, OSBPL3, AKAP6, AEN, DTX2, SENP2, MTDH, DDX19A, DDX19B, DNAJC1, CCND2, ELF4, LBR	389	229	18224	2.86409	0.361682	0.313996	0.312165
GOTERM_CC_DIRECT	GO:0016020~membrane	67	16.4216	0.00242562	ERO1A, HIP1, LPGAT1, GOLT1B, PLXND1, KCNC2, ATP2A2, CHD4, BZW1, IGF1R, NIPAL4, EEA1, COIL, CNTRL, LAMP2, AP1S1, PLXNC1, LBR, GTF2I, STARD3NL, ABCC5, SLC30A4, ACSL6, FNDC3A, TGFBR1, MED28, SLC5A6, DDX19A, DDX19B, DNAJC1, TXLNA, XRN1, PIGA, RUFY3, ANKRA2, UTRN, KDM3A, SLC20A1, PTAFR, PEX11B, ATL2, DLST, AGAP1, ASAP1, HSPA14, RASGRP1, BEGAIN, UGCG, NRAS, PGRMC1, GNG5, PRKAR2A, CD59, EDEM3, RANBP2, G…	389	2200	18224	1.42674	0.565256	0.313996	0.312165
GOTERM_CC_DIRECT	GO:0005788~endoplasmic reticulum lumen	12	2.94118	0.00278671	ERO1A, EDEM3, COL3A1, COL27A1, POGLUT1, COL1A2, COL4A2, COL4A1, P4HA2, COL5A2, COL4A6, CERCAM	389	192	18224	2.92802	0.616025	0.313996	0.312165
GOTERM_CC_DIRECT	GO:0030175~filopodium	7	1.71569	0.00400555	ACTA1, EPHA4, RUFY3, RDX, IGF2BP1, DMD, UTRN	389	71	18224	4.61885	0.74758	0.313996	0.312165
GOTERM_CC_DIRECT	GO:0043235~receptor complex	9	2.20588	0.00585069	TGFBR3, ADRB3, ITGB3, INSR, ADRB2, TGFBR1, ACVR2A, IGF1R, IMPG2	389	127	18224	3.31996	0.86637	0.313996	0.312165
GOTERM_CC_DIRECT	GO:1990124~messenger ribonucleoprotein complex	3	0.735294	0.00640809	CPEB1, CPEB3, CPEB2	389	6	18224	23.4242	0.889755	0.313996	0.312165
GOTERM_CC_DIRECT	GO:0005587~collagen type IV trimer	3	0.735294	0.00640809	COL4A2, COL4A1, COL4A6	389	6	18224	23.4242	0.889755	0.313996	0.312165
GOTERM_CC_DIRECT	GO:0000785~chromatin	7	1.71569	0.0118364	AHCTF1, KDM3A, PARPBP, MYCN, SLF2, CCND2, HMGA2	389	89	18224	3.6847	0.983162	0.507486	0.504527
GOTERM_CC_DIRECT	GO:0014704~intercalated disc	5	1.22549	0.0151656	GJC1, TMEM65, KCNJ11, AKAP6, SCN4B	389	45	18224	5.20537	0.994709	0.577979	0.574609
GOTERM_CC_DIRECT	GO:0005667~transcription factor complex	10	2.45098	0.0225702	ABT1, NR6A1, SUB1, PBX3, PBX2, E2F2, E2F5, SKIL, E2F6, PBX1	389	193	18224	2.42737	0.999602	0.774159	0.769645
GOTERM_CC_DIRECT	GO:0005634~nucleus	133	32.598	0.0355337	CCNJ, HDLBP, IKZF2, BACH1, CCND2, SALL3, CLP1, PEG10, DHX57, SALL4, POGZ, ZNF689, HOXA1, DIP2A, NEK3, BSN, ZNF322, RGS6, GTF2I, ABT1, ZBP1, PPP1R16B, ZBTB39, MEF2C, RBFOX2, SFMBT1, STARD9, YOD1, CDC25A, HIC2, MYCN, CDC34, RFX6, XRN1, SUB1, ZNF710, DNA2, ANKRA2, PXT1, ZNF275, HOXD1, FIGNL2, ADRB2, ZBTB5, MTDH, DPH3, SKIL, ZNF784, SERF2, CBX5, PBX3, HMGA2, PBX2, ESR2, PBX1, CPEB1, LIN28A, P4HA2, AG…	389	5415	18224	1.15066	0.999996	1	0.997076
GOTERM_CC_DIRECT	GO:0005581~collagen trimer	6	1.47059	0.0466676	COL3A1, COL4A3BP, COL27A1, COL1A2, COL5A2, COL4A6	389	92	18224	3.05533	1	1	0.997076
GOTERM_CC_DIRECT	GO:0031527~filopodium membrane	3	0.735294	0.0498107	ITGB3, DMD, UTRN	389	17	18224	8.26735	1	1	0.997076
Molecular function (MF) of target genes (hits with p ≤ 0,05)
Category	Term	Count	%	PValue	Genes	List Total	Pop Hits	Pop Total	Fold Enrichment	Bonferroni	BH	FDR
GOTERM_MF_DIRECT	GO:0005201~extracellular matrix structural constituent	9	2.20588	0.000110236	COL3A1, COL27A1, COL1A2, COL4A2, COL4A1, COL5A2, PXDN, COL4A6, IMPG2	374	67	16881	6.06309	0.060076	0.0619528	0.0615118
GOTERM_MF_DIRECT	GO:0046332~SMAD binding	7	1.71569	0.000341502	TGFBR3, COL3A1, COL1A2, COL5A2, HMGA2, SKIL, TGFBR1	374	43	16881	7.34778	0.174657	0.0959619	0.0952789
GOTERM_MF_DIRECT	GO:0003730~mRNA 3'-UTR binding	7	1.71569	0.000700873	RNF20, CPEB1, IGF2BP1, IGF2BP3, IGF2BP2, CPEB3, CPEB2	374	49	16881	6.44805	0.325665	0.131297	0.130362
GOTERM_MF_DIRECT	GO:0001205~transcriptional activator activity, RNA polymerase II distal enhancer sequence-specific binding	5	1.22549	0.00205447	MEF2C, SUB1, PBX3, ARID3B, BACH1	374	25	16881	9.02727	0.685195	0.26571	0.263818
GOTERM_MF_DIRECT	GO:0019838~growth factor binding	5	1.22549	0.00275296	ACVR1C, DUSP1, OSMR, TGFBR1, ACVR2A	374	27	16881	8.35859	0.787603	0.26571	0.263818
GOTERM_MF_DIRECT	GO:0030158~protein xylosyltransferase activity	3	0.735294	0.00283676	POGLUT1, GXYLT1, XYLT1	374	4	16881	33.8523	0.7974	0.26571	0.263818
GOTERM_MF_DIRECT	GO:0008135~translation factor activity, RNA binding	5	1.22549	0.00359867	CPEB1, EEF2K, CPEB3, CPEB2, EIF4G2	374	29	16881	7.78213	0.868151	0.288922	0.286865
GOTERM_MF_DIRECT	GO:0035198~miRNA binding	4	0.980392	0.00483852	TRIM71, MEF2C, LIN28A, AGO4	374	16	16881	11.2841	0.934509	0.339906	0.337487
GOTERM_MF_DIRECT	GO:0045182~translation regulator activity	3	0.735294	0.00688651	IGF2BP1, IGF2BP3, IGF2BP2	374	6	16881	22.5682	0.979424	0.414622	0.411671
GOTERM_MF_DIRECT	GO:0003677~DNA binding	53	12.9902	0.00737762	ZNF512B, AHCTF1, CHD4, PEG10, ZNF280B, POGZ, SMARCAD1, ZNF689, POLL, ZNF644, LBR, ZNF322, GTF2I, ZBP1, ABT1, ZBTB39, MEF2C, STRBP, HIC2, DNAJC1, MYCN, XRN1, SUB1, TET3, DNA2, ZNF710, ZNF275, PARPBP, UHRF2, ZBTB5, E2F2, E2F5, HDX, E2F6, ZNF784, MBD2, PBX3, HMGA2, ARID3A, ARID3B, MEIS2, ESR2, PBX1, KLF8, LIN28B, NR6A1, LIN28A, ERCC4, POLR3D, KLF9, ERCC6, KIAA1958, ZBTB8B	374	1674	16881	1.42905	0.984417	0.414622	0.411671
GOTERM_MF_DIRECT	GO:0005515~protein binding	217	53.1863	0.0123419	IKZF2, BACH1, FAM122A, ZFYVE26, PEG10, DHX57, HOXA1, DIP2A, ABT1, EPHA4, MEF2C, ARMT1, RBFOX2, SFMBT1, MED8, YOD1, BIN3, CDC34, XRN1, RFX6, SUB1, RUFY3, DNA2, KCTD17, ANKRA2, SMIM3, PARPBP, PEX11B, ABCB9, ZBTB5, MTDH, PRKAR2A, DPH3, RAB11FIP4, STARD13, FZD3, FZD4, INSR, RDX, PBX2, PBX1, COL1A2, AGO4, SESTD1, C19ORF47, CPEB3, TECPR2, CDKN1A, HIP1, GFM2, LIMD2, EEA1, COIL, CNTRL, RSPO2, RAB8B, VAV3…	374	8785	16881	1.11492	0.999069	0.630557	0.626069
GOTERM_MF_DIRECT	GO:0000980~RNA polymerase II distal enhancer sequence-specific DNA binding	6	1.47059	0.0143426	MEF2C, MBD2, PBX3, CHD4, ARID3B, BACH1	374	65	16881	4.16643	0.999702	0.671711	0.66693
GOTERM_MF_DIRECT	GO:0048027~mRNA 5'-UTR binding	3	0.735294	0.0158181	IGF2BP1, IGF2BP3, IGF2BP2	374	9	16881	15.0455	0.999872	0.683829	0.678962
GOTERM_MF_DIRECT	GO:0000900~translation repressor activity, nucleic acid binding	3	0.735294	0.0194866	CPEB1, CPEB3, CPEB2	374	10	16881	13.5409	0.999984	0.782248	0.776681
GOTERM_MF_DIRECT	GO:0048407~platelet-derived growth factor binding	3	0.735294	0.0234731	COL3A1, COL1A2, COL4A1	374	11	16881	12.3099	0.999998	0.824493	0.818624
GOTERM_MF_DIRECT	GO:0035925~mRNA 3'-UTR AU-rich region binding	3	0.735294	0.0234731	CPEB1, CPEB3, CPEB2	374	11	16881	12.3099	0.999998	0.824493	0.818624
GOTERM_MF_DIRECT	GO:0031994~insulin-like growth factor I binding	3	0.735294	0.0277618	ITGB3, INSR, IGF1R	374	12	16881	11.2841	1	0.917656	0.911125
GOTERM_MF_DIRECT	GO:0004702~receptor signaling protein serine/threonine kinase activity	5	1.22549	0.0293911	MAP3K1, ACVR1C, TGFBR1, MAP4K3, ACVR2A	374	53	16881	4.25815	1	0.917656	0.911125
GOTERM_MF_DIRECT	GO:0046872~metal ion binding	59	14.4608	0.032939	ZNF512B, CDKN1A, ATP2A2, IKZF2, EEA1, ZFYVE26, SALL3, DHX57, SALL4, ZNF280B, POGZ, ZNF689, POLL, NEK3, ZNF644, BSN, ZNF322, VAV3, ZBTB39, ARG2, CNOT6L, COL27A1, ENTPD7, YOD1, NME4, PRLR, TGFBR1, HIC2, NME6, PDE12, PXDN, ZNF516, DNA2, ZNF710, ZNF275, PLA2G3, AGAP1, ASAP1, ZBTB5, ACVR1C, FGD6, DPH3, PLAGL2, ZNF784, ZNF583, PCGF3, ACVR2A, TMPPE, KLF8, COL3A1, CPEB1, FRAS1, COL1A2, B4GAT1, COL5A2, KL…	374	2069	16881	1.28712	1	0.974301	0.967366
GOTERM_MF_DIRECT	GO:0016874~ligase activity	12	2.94118	0.0382272	LIPT2, RNF20, TRIM71, RANBP2, TRIM41, UHRF2, HECTD2, ACSL6, DTX2, DTX4, RNF165, MIB1	374	270	16881	2.00606	1	1	0.994652
GOTERM_MF_DIRECT	GO:0004386~helicase activity	6	1.47059	0.0400369	DDX19A, DDX19B, DHX57, SMARCAD1, DNA2, ERCC6	374	85	16881	3.1861	1	1	0.994652
GOTERM_MF_DIRECT	GO:0097001~ceramide binding	2	0.490196	0.0437047	COL4A3BP, PLEKHA8	374	2	16881	45.1364	1	1	0.994652
GOTERM_MF_DIRECT	GO:0016757~transferase activity, transferring glycosyl groups	5	1.22549	0.0457465	B4GAT1, GALNT2, PIGA, GALNT1, GYG2	374	61	16881	3.6997	1	1	0.994652
GOTERM_MF_DIRECT	GO:0008022~protein C-terminus binding	9	2.20588	0.0494582	COIL, HIC2, CEP135, KCNJ11, ERCC4, CEP120, ATP2A2, FIGN, ERCC6	374	182	16881	2.23202	1	1	0.994652

## Sheet: hsa_GO-miR-99a-5p
Gene ontology analysis of human target genes in DAVID 6.8
miR-99a-5p	Based on 18 DAVID IDs	Significantly DE for: Breed
Functional Annotation Clustering
No hits
KEGG-pathway
Category	Term	Count	%	PValue	Genes	List Total	Pop Hits	Pop Total	Fold Enrichment	Bonferroni	Benjamini	FDR
KEGG_PATHWAY	hsa00534:Glycosaminoglycan biosynthesis - heparan sulfate / heparin	2	11.1111	0.0138857	HS3ST3B1, HS3ST2	5	24	6879	114.65	0.351746	0.280345	0.280345
KEGG_PATHWAY	hsa05200:Pathways in cancer	3	16.6667	0.0180868	FZD8, FGFR3, MTOR	5	393	6879	10.5023	0.432107	0.280345	0.280345
KEGG_PATHWAY	hsa05230:Central carbon metabolism in cancer	2	11.1111	0.0367065	FGFR3, MTOR	5	64	6879	42.9937	0.686298	0.3793	0.3793
KEGG_PATHWAY	hsa04550:Signaling pathways regulating pluripotency of stem cells	2	11.1111	0.0789722	FZD8, FGFR3	5	140	6879	19.6543	0.921935	0.612035	0.612035
Biological process (BP) of target genes (hits with p ≤ 0,05)
Category	Term	Count	%	PValue	Genes	List Total	Pop Hits	Pop Total	Fold Enrichment	Bonferroni	Benjamini	FDR
GOTERM_BP_DIRECT	GO:0007569~cell aging	2	11.1111	0.0221099	NOX4, MTOR	16	25	16792	83.96	0.991827	1	1
GOTERM_BP_DIRECT	GO:0000183~chromatin silencing at rDNA	2	11.1111	0.0325599	SMARCA5, BAZ2A	16	37	16792	56.7297	0.999189	1	1
GOTERM_BP_DIRECT	GO:0051496~positive regulation of stress fiber assembly	2	11.1111	0.0368832	NOX4, MTOR	16	42	16792	49.9762	0.99969	1	1
GOTERM_BP_DIRECT	GO:0006024~glycosaminoglycan biosynthetic process	2	11.1111	0.0368832	HS3ST3B1, HS3ST2	16	42	16792	49.9762	0.99969	1	1
Cellular compartment (CC) of target genes (hits with p ≤ 0,05)
Category	Term	Count	%	PValue	Genes	List Total	Pop Hits	Pop Total	Fold Enrichment	Bonferroni	Benjamini	FDR
GOTERM_CC_DIRECT	GO:0005677~chromatin silencing complex	2	11.1111	0.00738509	SMARCA5, BAZ2A	16	9	18224	253.111	0.349442	0.428335	0.428335
GOTERM_CC_DIRECT	GO:0005794~Golgi apparatus	4	22.2222	0.0314372	FZD8, PCSK9, FGFR3, KBTBD8	16	863	18224	5.27926	0.843177	0.91168	0.91168
Molecular function (MF) of target genes (hits with p ≤ 0,05)
Category	Term	Count	%	PValue	Genes	List Total	Pop Hits	Pop Total	Fold Enrichment	Bonferroni	Benjamini	FDR
GOTERM_MF_DIRECT	GO:0008467~[heparan sulfate]-glucosamine 3-sulfotransferase 1 activity	2	11.1111	0.00661702	HS3ST3B1, HS3ST2	17	7	16881	283.714	0.431251	0.562446	0.562446
GOTERM_MF_DIRECT	GO:0000166~nucleotide binding	3	16.6667	0.0420331	RAVER2, NOX4, TRIB2	17	348	16881	8.56034	0.974011	1	1
GOTERM_MF_DIRECT	GO:0005524~ATP binding	5	27.7778	0.0470577	SMARCA5, ATP11C, FGFR3, TRIB2, MTOR	17	1495	16881	3.32107	0.983379	1	1

## Sheet: hsa_GO-miR-125b-5p
Gene ontology analysis of human target genes in DAVID 6.8
miR-125b-5p	Based on 331 DAVID Ids	Significantly DE for: Breed
Functional Annotation Clustering
Annotation Cluster 1	Enrichment Score: 1.7630040300837209
Category	Term	Count	%	PValue	Genes	List Total	Pop Hits	Pop Total	Fold Enrichment	Bonferroni	BH	FDR
GOTERM_MF_DIRECT	GO:0038191~neuropilin binding	4	1.20846	0.00201722	SEMA4D, SEMA4B, SEMA4C, SEMA4F	294	15	16881	15.3116	0.647941	0.348307	0.348307
GOTERM_MF_DIRECT	GO:0030215~semaphorin receptor binding	4	1.20846	0.00708745	SEMA4D, SEMA4B, SEMA4C, SEMA4F	294	23	16881	9.9858	0.974708	0.664434	0.664434
GOTERM_BP_DIRECT	GO:0048843~negative regulation of axon extension involved in axon guidance	4	1.20846	0.0106356	SEMA4D, SEMA4B, SEMA4C, SEMA4F	299	26	16792	8.64008	1	1	1
GOTERM_MF_DIRECT	GO:0045499~chemorepellent activity	4	1.20846	0.0111245	SEMA4D, SEMA4B, SEMA4C, SEMA4F	294	27	16881	8.50642	0.996922	0.823213	0.823213
GOTERM_BP_DIRECT	GO:0071526~semaphorin-plexin signaling pathway	4	1.20846	0.0203828	SEMA4D, SEMA4B, SEMA4C, SEMA4F	299	33	16792	6.80734	1	1	1
GOTERM_BP_DIRECT	GO:0050919~negative chemotaxis	4	1.20846	0.0220685	SEMA4D, SEMA4B, SEMA4C, SEMA4F	299	34	16792	6.60712	1	1	1
GOTERM_BP_DIRECT	GO:0001755~neural crest cell migration	4	1.20846	0.0454401	SEMA4D, SEMA4B, SEMA4C, SEMA4F	299	45	16792	4.99205	1	1	1
GOTERM_BP_DIRECT	GO:0030335~positive regulation of cell migration	6	1.81269	0.227617	SEMA4D, RUFY3, SEMA4B, SEMA4C, SEMA4F, CBLL1	299	184	16792	1.83132	1	1	1
Annotation Cluster 2	Enrichment Score: 1.6575000360154377
Category	Term	Count	%	PValue	Genes	List Total	Pop Hits	Pop Total	Fold Enrichment	Bonferroni	BH	FDR
GOTERM_MF_DIRECT	GO:0061630~ubiquitin protein ligase activity	10	3.02115	0.00543616	TRIM71, ZNRF3, PPIL2, UBE2R2, SMURF1, TRAF6, SYVN1, UBR2, UBE2G1, CBLL1	294	187	16881	3.0705	0.940284	0.664434	0.664434
GOTERM_MF_DIRECT	GO:0016874~ligase activity	12	3.62538	0.00769615	TRIM71, TRIM9, ZNRF3, PPIL2, SMURF1, UBR7, TRAF6, SYVN1, TNFAIP3, UBR2, DTX4, CBLL1	294	270	16881	2.55193	0.98158	0.664434	0.664434
GOTERM_MF_DIRECT	GO:0004842~ubiquitin-protein transferase activity	12	3.62538	0.0291682	TRIM71, TRIM9, ZNRF3, PPIL2, UBE2R2, SMURF1, TRAF6, TNFAIP3, UBR2, UBE2G1, DTX4, CBLL1	294	329	16881	2.09429	1	1	1
GOTERM_BP_DIRECT	GO:0016567~protein ubiquitination	10	3.02115	0.192099	TRIM9, VCPIP1, ZNRF3, ANAPC16, SMURF1, UBR7, SYVN1, TNFAIP3, DTX4, CBLL1	299	359	16792	1.56436	1	1	1
Annotation Cluster 3	Enrichment Score: 1.4252193872897634
Category	Term	Count	%	PValue	Genes	List Total	Pop Hits	Pop Total	Fold Enrichment	Bonferroni	BH	FDR
GOTERM_MF_DIRECT	GO:0004706~JUN kinase kinase kinase activity	3	0.906344	0.000890391	MAP3K10, MAP3K9, MAP3K11	294	3	16881	57.4184	0.369055	0.293915	0.293915
GOTERM_BP_DIRECT	GO:0007256~activation of JNKK activity	3	0.906344	0.0044915	MAP3K10, MAP3K9, MAP3K11	299	6	16792	28.0803	0.998903	1	1
GOTERM_BP_DIRECT	GO:0007257~activation of JUN kinase activity	3	0.906344	0.145792	MAP3K10, MAP3K9, MAP3K11	299	38	16792	4.43373	1	1	1
GOTERM_BP_DIRECT	GO:0046777~protein autophosphorylation	6	1.81269	0.19009	MKNK2, ULK3, MAP3K10, MAP3K9, MAP3K13, MAP3K11	299	172	16792	1.95909	1	1	1
GOTERM_MF_DIRECT	GO:0004713~protein tyrosine kinase activity	3	0.906344	0.674898	MAP3K10, MAP3K9, MAP3K11	294	133	16881	1.29515	1	1	1
Annotation Cluster 4	Enrichment Score: 1.387464161607988
Category	Term	Count	%	PValue	Genes	List Total	Pop Hits	Pop Total	Fold Enrichment	Bonferroni	BH	FDR
GOTERM_BP_DIRECT	GO:0043981~histone H4-K5 acetylation	3	0.906344	0.0319725	PHF20, WDR5, JADE2	299	16	16792	10.5301	1	1	1
GOTERM_BP_DIRECT	GO:0043982~histone H4-K8 acetylation	3	0.906344	0.0319725	PHF20, WDR5, JADE2	299	16	16792	10.5301	1	1	1
GOTERM_BP_DIRECT	GO:0043984~histone H4-K16 acetylation	3	0.906344	0.0483372	PHF20, WDR5, JADE2	299	20	16792	8.42408	1	1	1
GOTERM_CC_DIRECT	GO:0000123~histone acetyltransferase complex	3	0.906344	0.0570569	PHF20, WDR5, JADE2	309	23	18224	7.6927	1	1	1
Annotation Cluster 5	Enrichment Score: 1.3793034573810121
Category	Term	Count	%	PValue	Genes	List Total	Pop Hits	Pop Total	Fold Enrichment	Bonferroni	BH	FDR
GOTERM_BP_DIRECT	GO:1904380~endoplasmic reticulum mannose trimming	3	0.906344	0.012857	SEL1L, SYVN1, MAN1B1	299	10	16792	16.8482	1	1	1
GOTERM_CC_DIRECT	GO:0044322~endoplasmic reticulum quality control compartment	3	0.906344	0.0196386	SEL1L, SYVN1, MAN1B1	309	13	18224	13.6102	0.996628	1	1
GOTERM_BP_DIRECT	GO:0030433~ER-associated ubiquitin-dependent protein catabolic process	3	0.906344	0.288296	SEL1L, SYVN1, MAN1B1	299	60	16792	2.80803	1	1	1
Annotation Cluster 6	Enrichment Score: 0.9330688124757643
Category	Term	Count	%	PValue	Genes	List Total	Pop Hits	Pop Total	Fold Enrichment	Bonferroni	BH	FDR
GOTERM_MF_DIRECT	GO:0005085~guanyl-nucleotide exchange factor activity	6	1.81269	0.054838	EIF2B5, DOCK3, RASGEF1A, RASGRF2, RASGRF1, RAPGEF5	294	118	16881	2.91958	1	1	1
GOTERM_MF_DIRECT	GO:0005088~Ras guanyl-nucleotide exchange factor activity	5	1.51057	0.139937	RASGEF1A, RASGRF2, RASGRF1, RAPGEF5, SPTB	294	115	16881	2.49645	1	1	1
GOTERM_BP_DIRECT	GO:0043547~positive regulation of GTPase activity	14	4.22961	0.20691	EIF2B5, STARD13, DOCK3, SEMA4D, RASGRF2, RASGRF1, SPTB, SNX18, RAP1A, RABEP2, RASGEF1A, BNIP2, DENND6A, RAPGEF5	299	565	16792	1.39159	1	1	1
Annotation Cluster 7	Enrichment Score: 0.8474396353902204
Category	Term	Count	%	PValue	Genes	List Total	Pop Hits	Pop Total	Fold Enrichment	Bonferroni	BH	FDR
GOTERM_MF_DIRECT	GO:0004843~thiol-dependent ubiquitin-specific protease activity	5	1.51057	0.0504459	VCPIP1, USP38, USP2, TNFAIP3, BAP1	294	80	16881	3.58865	1	1	1
GOTERM_BP_DIRECT	GO:0006511~ubiquitin-dependent protein catabolic process	6	1.81269	0.221209	FBXW4, USP38, ZNRF3, USP2, UBE2G1, BAP1	299	182	16792	1.85145	1	1	1
GOTERM_BP_DIRECT	GO:0016579~protein deubiquitination	4	1.20846	0.257071	USP38, USP2, TNFAIP3, BAP1	299	99	16792	2.26911	1	1	1
Annotation Cluster 8	Enrichment Score: 0.8085108784869715
Category	Term	Count	%	PValue	Genes	List Total	Pop Hits	Pop Total	Fold Enrichment	Bonferroni	BH	FDR
GOTERM_MF_DIRECT	GO:0003707~steroid hormone receptor activity	4	1.20846	0.0732931	ESRRA, NR6A1, VDR, RORA	294	56	16881	4.10131	1	1	1
GOTERM_BP_DIRECT	GO:0043401~steroid hormone mediated signaling pathway	4	1.20846	0.0804639	ESRRA, NR6A1, VDR, RORA	299	57	16792	3.94109	1	1	1
GOTERM_MF_DIRECT	GO:0004879~RNA polymerase II transcription factor activity, ligand-activated sequence-specific DNA binding	3	0.906344	0.12889	ESRRA, NR6A1, RORA	294	36	16881	4.78486	1	1	1
GOTERM_BP_DIRECT	GO:0006367~transcription initiation from RNA polymerase II promoter	6	1.81269	0.13408	ESRRA, NR6A1, VDR, E2F2, RORA, TAF9B	299	152	16792	2.21686	1	1	1
GOTERM_MF_DIRECT	GO:0043565~sequence-specific DNA binding	7	2.1148	0.889606	ESRRA, NR6A1, VDR, IRF4, KCNIP3, RORA, ETS1	294	518	16881	0.775924	1	1	1
Annotation Cluster 9	Enrichment Score: 0.7553137168465923
Category	Term	Count	%	PValue	Genes	List Total	Pop Hits	Pop Total	Fold Enrichment	Bonferroni	BH	FDR
GOTERM_BP_DIRECT	GO:0071805~potassium ion transmembrane transport	6	1.81269	0.0645137	HCN3, REST, KCNK10, KCNIP3, KCNA1, KCNS3	299	121	16792	2.78482	1	1	1
GOTERM_MF_DIRECT	GO:0005249~voltage-gated potassium channel activity	3	0.906344	0.266709	HCN3, KCNA1, KCNS3	294	58	16881	2.96992	1	1	1
GOTERM_BP_DIRECT	GO:0034765~regulation of ion transmembrane transport	4	1.20846	0.315043	HCN3, KCNK10, KCNA1, KCNS3	299	111	16792	2.0238	1	1	1
Annotation Cluster 10	Enrichment Score: 0.7012230031749294
Category	Term	Count	%	PValue	Genes	List Total	Pop Hits	Pop Total	Fold Enrichment	Bonferroni	BH	FDR
GOTERM_BP_DIRECT	GO:0007264~small GTPase mediated signal transduction	11	3.32326	0.0127007	MFHAS1, RAP1A, DOCK3, RASGEF1A, RASGRF2, RAB3D, DIRAS1, RASGRF1, RAPGEF5, RHOQ, RABL6	299	246	16792	2.51124	1	1	1
GOTERM_MF_DIRECT	GO:0003924~GTPase activity	4	1.20846	0.77536	RAP1A, RAB3D, DIRAS1, RHOQ	294	234	16881	0.981511	1	1	1
GOTERM_MF_DIRECT	GO:0005525~GTP binding	6	1.81269	0.799836	MFHAS1, RAP1A, RAB3D, DIRAS1, RHOQ, RABL6	294	384	16881	0.897162	1	1	1
Annotation Cluster 11	Enrichment Score: 0.6517873552644187
Category	Term	Count	%	PValue	Genes	List Total	Pop Hits	Pop Total	Fold Enrichment	Bonferroni	BH	FDR
GOTERM_MF_DIRECT	GO:0004674~protein serine/threonine kinase activity	12	3.62538	0.0645658	CDK19, CDC42BPG, RPS6KA1, MKNK2, ULK3, MAP3K10, PDK3, ALPK3, MAP3K9, MAP3K13, MAP3K11, MAPK12	294	376	16881	1.8325	1	1	1
GOTERM_BP_DIRECT	GO:0046777~protein autophosphorylation	6	1.81269	0.19009	MKNK2, ULK3, MAP3K10, MAP3K9, MAP3K13, MAP3K11	299	172	16792	1.95909	1	1	1
GOTERM_MF_DIRECT	GO:0004672~protein kinase activity	9	2.71903	0.28619	CDK19, RPS6KA1, MKNK2, ULK3, MAP3K10, PDK3, MAP3K9, MAP3K11, MAPK12	294	359	16881	1.43946	1	1	1
GOTERM_BP_DIRECT	GO:0006468~protein phosphorylation	8	2.41692	0.703452	CDK19, CDC42BPG, RPS6KA1, MKNK2, ALPK3, MAP3K9, MAP3K13, MAP3K11	299	456	16792	0.985273	1	1	1
Annotation Cluster 12	Enrichment Score: 0.5754205451474155
Category	Term	Count	%	PValue	Genes	List Total	Pop Hits	Pop Total	Fold Enrichment	Bonferroni	BH	FDR
GOTERM_MF_DIRECT	GO:0001077~transcriptional activator activity, RNA polymerase II core promoter proximal region sequence-specific binding	8	2.41692	0.11694	ESRRA, KLF13, NR6A1, IRF4, SRF, MTF1, EBF4, ARID3B	294	236	16881	1.94639	1	1	1
GOTERM_BP_DIRECT	GO:0045944~positive regulation of transcription from RNA polymerase II promoter	20	6.0423	0.379943	ESRRA, KLF13, CBFB, VDR, SRF, RFX3, RORA, RFXANK, TRIAP1, EBF4, ARID3B, ETS1, REST, NR6A1, IRF4, MTF1, TRAF6, RPS6KA1, TAF9B, RHOQ	299	981	16792	1.14497	1	1	1
GOTERM_BP_DIRECT	GO:0006366~transcription from RNA polymerase II promoter	11	3.32326	0.422725	REST, KLF13, CBFB, IRF4, SRF, MTF1, EBF4, ARID3B, TAF9B, ETS1, RREB1	299	513	16792	1.20422	1	1	1
Annotation Cluster 13	Enrichment Score: 0.48299472570118573
Category	Term	Count	%	PValue	Genes	List Total	Pop Hits	Pop Total	Fold Enrichment	Bonferroni	BH	FDR
GOTERM_MF_DIRECT	GO:0005540~hyaluronic acid binding	3	0.906344	0.0597982	BCAN, NCAN, HAPLN1	294	23	16881	7.48935	1	1	1
GOTERM_BP_DIRECT	GO:0001501~skeletal system development	5	1.51057	0.226244	BCAN, VDR, NCAN, WDR5, HAPLN1	299	137	16792	2.04965	1	1	1
GOTERM_MF_DIRECT	GO:0005201~extracellular matrix structural constituent	3	0.906344	0.324545	BCAN, NCAN, HAPLN1	294	67	16881	2.57097	1	1	1
GOTERM_BP_DIRECT	GO:0030198~extracellular matrix organization	5	1.51057	0.447022	BCAN, NCAN, ITGA8, OLFML2A, HAPLN1	299	196	16792	1.43267	1	1	1
GOTERM_CC_DIRECT	GO:0005578~proteinaceous extracellular matrix	6	1.81269	0.47274	MMP11, BCAN, NCAN, MAMDC2, OLFML2A, HAPLN1	309	268	18224	1.32039	1	1	1
GOTERM_BP_DIRECT	GO:0007417~central nervous system development	3	0.906344	0.631512	BCAN, NCAN, HAPLN1	299	120	16792	1.40401	1	1	1
GOTERM_BP_DIRECT	GO:0007155~cell adhesion	8	2.41692	0.709846	IGSF11, BCAN, ACHE, CDH5, SEMA4D, NCAN, ITGA8, HAPLN1	299	459	16792	0.978833	1	1	1
Annotation Cluster 14	Enrichment Score: 0.05266015540032631
Category	Term	Count	%	PValue	Genes	List Total	Pop Hits	Pop Total	Fold Enrichment	Bonferroni	BH	FDR
GOTERM_BP_DIRECT	GO:0098609~cell-cell adhesion	4	1.20846	0.862835	KLC2, IST1, PPME1, CGN	299	271	16792	0.828938	1	1	1
GOTERM_MF_DIRECT	GO:0098641~cadherin binding involved in cell-cell adhesion	4	1.20846	0.882462	KLC2, IST1, PPME1, CGN	294	290	16881	0.791977	1	1	1
GOTERM_CC_DIRECT	GO:0005913~cell-cell adherens junction	4	1.20846	0.912842	KLC2, IST1, PPME1, CGN	309	323	18224	0.73037	1	1	1
KEGG-pathway
Category	Term	Count	%	PValue	Genes	List Total	Pop Hits	Pop Total	Fold Enrichment	Bonferroni	BH	FDR
KEGG_PATHWAY	hsa04010:MAPK signaling pathway	12	3.62538	0.00244747	CACNB3, RAP1A, SRF, RASGRF2, TRAF6, RPS6KA1, RASGRF1, MKNK2, MAP3K13, MAP3K11, DUSP6, MAPK12	112	253	6879	2.91318	0.31434	0.376911	0.376911
KEGG_PATHWAY	hsa04120:Ubiquitin mediated proteolysis	6	1.81269	0.070097	PPIL2, UBE2R2, SMURF1, TRAF6, SYVN1, UBE2G1	112	137	6879	2.68991	0.999986	1	1
Biological process (BP) of target genes (hits with p ≤ 0,05)
Category	Term	Count	%	PValue	Genes	List Total	Pop Hits	Pop Total	Fold Enrichment	Bonferroni	BH	FDR
GOTERM_BP_DIRECT	GO:0010587~miRNA catabolic process	3	0.906344	0.00183943	LIN28B, LIN28A, DIS3L2	299	4	16792	42.1204	0.938309	1	1
GOTERM_BP_DIRECT	GO:0007256~activation of JNKK activity	3	0.906344	0.0044915	MAP3K10, MAP3K9, MAP3K11	299	6	16792	28.0803	0.998898	1	1
GOTERM_BP_DIRECT	GO:0048843~negative regulation of axon extension involved in axon guidance	4	1.20846	0.0106356	SEMA4D, SEMA4B, SEMA4C, SEMA4F	299	26	16792	8.64008	1	1	1
GOTERM_BP_DIRECT	GO:0008285~negative regulation of cell proliferation	15	4.53172	0.0114605	BTG2, KLF13, WARS, VDR, SRF, PPP2R5C, SOD2, ETS1, SSTR3, CDH5, REST, BAK1, BAP1, MXD4, DIS3L2	299	396	16792	2.12729	1	1	1
GOTERM_BP_DIRECT	GO:0007264~small GTPase mediated signal transduction	11	3.32326	0.0127007	MFHAS1, RAP1A, DOCK3, RASGEF1A, RASGRF2, RAB3D, DIRAS1, RASGRF1, RAPGEF5, RHOQ, RABL6	299	246	16792	2.51124	1	1	1
GOTERM_BP_DIRECT	GO:1904380~endoplasmic reticulum mannose trimming	3	0.906344	0.012857	SEL1L, SYVN1, MAN1B1	299	10	16792	16.8482	1	1	1
GOTERM_BP_DIRECT	GO:0021766~hippocampus development	5	1.51057	0.0173349	EIF2B5, BCAN, SRF, KCNA1, PAFAH1B1	299	56	16792	5.01433	1	1	1
GOTERM_BP_DIRECT	GO:0071526~semaphorin-plexin signaling pathway	4	1.20846	0.0203828	SEMA4D, SEMA4B, SEMA4C, SEMA4F	299	33	16792	6.80734	1	1	1
GOTERM_BP_DIRECT	GO:0030097~hemopoiesis	5	1.51057	0.0206179	SGPL1, MKNK2, TTC7A, TAZ, SOD2	299	59	16792	4.75937	1	1	1
GOTERM_BP_DIRECT	GO:1902166~negative regulation of intrinsic apoptotic signaling pathway in response to DNA damage by p53 class mediator	3	0.906344	0.021519	TRIAP1, TAF9B, ZNF385A	299	13	16792	12.9601	1	1	1
GOTERM_BP_DIRECT	GO:0031054~pre-miRNA processing	3	0.906344	0.021519	LIN28B, LIN28A, DICER1	299	13	16792	12.9601	1	1	1
GOTERM_BP_DIRECT	GO:0050919~negative chemotaxis	4	1.20846	0.0220685	SEMA4D, SEMA4B, SEMA4C, SEMA4F	299	34	16792	6.60712	1	1	1
GOTERM_BP_DIRECT	GO:0050892~intestinal absorption	3	0.906344	0.0248151	SCARB1, VDR, SLC26A6	299	14	16792	12.0344	1	1	1
GOTERM_BP_DIRECT	GO:0006351~transcription, DNA-templated	47	14.1994	0.0278522	HOMEZ, BTG2, GTF3C3, INO80D, PHF20, SUV39H1, RORA, PRDM1, SEC14L2, ZNF80, SERTAD3, LBH, ATXN1, ZNF827, WDR5, ZKSCAN5, MAP3K9, HIF1AN, ZBTB7A, VPS36, ZNF543, ZNF385A, ESRRA, TLE3, KDM4C, KMT5C, VDR, KCNIP3, ZBTB37, RFX3, DDX54, IL16, RFXANK, EBF4, TBX4, MYT1, MAPK12, HINFP, NCOR2, HIC2, REST, RYBP, NR6A1, RBAK, ZNF652, ZSCAN29, MXD4	299	1955	16792	1.35015	1	1	1
GOTERM_BP_DIRECT	GO:0001964~startle response	3	0.906344	0.0283022	KCNA1, PCDH15, SLITRK6	299	15	16792	11.2321	1	1	1
GOTERM_BP_DIRECT	GO:0055085~transmembrane transport	10	3.02115	0.0303562	SLC46A3, MFSD14B, ABCC4, MFSD9, SLC37A2, TOMM40, SLC39A9, SLC16A6, NIPA1, FLVCR2	299	244	16792	2.30166	1	1	1
GOTERM_BP_DIRECT	GO:0043981~histone H4-K5 acetylation	3	0.906344	0.0319725	PHF20, WDR5, JADE2	299	16	16792	10.5301	1	1	1
GOTERM_BP_DIRECT	GO:0043982~histone H4-K8 acetylation	3	0.906344	0.0319725	PHF20, WDR5, JADE2	299	16	16792	10.5301	1	1	1
GOTERM_BP_DIRECT	GO:0000122~negative regulation of transcription from RNA polymerase II promoter	21	6.34441	0.0323471	ESRRA, HOMEZ, BTG2, SEMA4D, EPO, VDR, SUV39H1, USP2, DICER1, PRDM1, HINFP, NCOR2, REST, RYBP, NR6A1, TRAF6, ORC2, TAF9B, ZBTB7A, RREB1, MXD4	299	720	16792	1.63802	1	1	1
GOTERM_BP_DIRECT	GO:0045184~establishment of protein localization	4	1.20846	0.0337293	IST1, NRXN1, ITGA8, HINFP	299	40	16792	5.61605	1	1	1
GOTERM_BP_DIRECT	GO:0035690~cellular response to drug	5	1.51057	0.0341831	ACER2, EIF2B5, REST, RAP1A, PPAT	299	69	16792	4.0696	1	1	1
GOTERM_BP_DIRECT	GO:0045599~negative regulation of fat cell differentiation	4	1.20846	0.0381995	MMP11, ENPP1, RORA, SOD2	299	42	16792	5.34862	1	1	1
GOTERM_BP_DIRECT	GO:0043966~histone H3 acetylation	4	1.20846	0.0405423	IRF4, WDR5, JADE2, TAF9B	299	43	16792	5.22424	1	1	1
GOTERM_BP_DIRECT	GO:0043065~positive regulation of apoptotic process	11	3.32326	0.0422011	EIF2B5, CDK19, REST, AIFM1, RASGRF2, TRAF6, MAP3K10, BMF, BAK1, MAP3K9, DUSP6	299	300	16792	2.05922	1	1	1
GOTERM_BP_DIRECT	GO:0046579~positive regulation of Ras protein signal transduction	3	0.906344	0.0440078	RASGEF1A, EPO, RASGRF1	299	19	16792	8.86745	1	1	1
GOTERM_BP_DIRECT	GO:0030220~platelet formation	3	0.906344	0.0440078	SRF, NBEAL2, ZNF385A	299	19	16792	8.86745	1	1	1
GOTERM_BP_DIRECT	GO:0001755~neural crest cell migration	4	1.20846	0.0454401	SEMA4D, SEMA4B, SEMA4C, SEMA4F	299	45	16792	4.99205	1	1	1
GOTERM_BP_DIRECT	GO:0006810~transport	12	3.62538	0.0468818	GJC1, SEC14L2, SLC25A15, CACNB3, KCNK10, TTPA, DYNLT3, MAP6, SLC7A1, SLC4A4, ASIC1, SLC25A35	299	348	16792	1.93657	1	1	1
GOTERM_BP_DIRECT	GO:0043984~histone H4-K16 acetylation	3	0.906344	0.0483372	PHF20, WDR5, JADE2	299	20	16792	8.42408	1	1	1
Cellular compartment (CC) of target genes (hits with p ≤ 0,05)
Category	Term	Count	%	PValue	Genes	List Total	Pop Hits	Pop Total	Fold Enrichment	Bonferroni	BH	FDR
GOTERM_CC_DIRECT	GO:0005654~nucleoplasm	63	19.0332	0.0125191	PHF20, GEMIN2, SUV39H1, RORA, JADE2, PRDM1, ETS1, TSEN54, NIPAL4, RPS6KA1, PHACTR3, MYO18A, WDR5, HIF1AN, RBM7, ZNF385A, TLE3, KMT5C, USP2, PPP2R5C, MYT1, DUSP6, NCOR2, IRF4, MTF1, MCTP2, BLZF1, GTF3C3, TOMM40, ANAPC16, SRF, ATP10D, UBR2, EIF1AD, ATXN1, FAM71D, DHX33, ORC2, UBN1, MKNK2, EIF4EBP1, E2F2, TAF9B, RREB1, MCL1, ESRRA, KDM4C, CPSF6, PPIL2, SMURF1, VDR, SYVN1, RFXANK, ARID3B, MAPK12, HIN…	309	2784	18224	1.33462	0.973101	1	1
GOTERM_CC_DIRECT	GO:0044322~endoplasmic reticulum quality control compartment	3	0.906344	0.0196386	SEL1L, SYVN1, MAN1B1	309	13	18224	13.6102	0.996628	1	1
GOTERM_CC_DIRECT	GO:0005829~cytosol	71	21.4502	0.0246361	PI4K2B, BTG2, PHF20, RASGRF2, GEMIN2, RASGRF1, TNFAIP3, PCTP, TAZ, SYDE2, AIFM1, RASGEF1A, PPAT, RPS6KA1, GRB10, HIF1AN, VPS36, SULT4A1, WARS, IST1, IL16, PPP2R5C, DICER1, SPTB, DUSP6, TBC1D1, CACNB3, DAAM1, IRF4, TRAF6, PADI2, RPL28, RHOQ, ISCU, PAFAH1B1, ANAPC16, KCNA1, VPS4B, UBR2, NPL, DTX4, BAG4, PDZD3, RAP1A, KLC2, DPH2, TTPA, EIF4EBP1, BNIP2, BMF, BAK1, MORC2, BCL2L14, TBC1D16, MCL1, EIF2B…	309	3315	18224	1.26316	0.999222	1	1
GOTERM_CC_DIRECT	GO:0016020~membrane	50	15.1057	0.0261478	PI4K2B, ACHE, DIRAS1, IER3IP1, ZFYVE1, LCLAT1, NIPAL4, LFNG, CDH5, GOLGA5, SLC16A6, MYO18A, IL6R, ABCC4, NUP210, MAMDC2, NIPA1, DDX54, NCOR2, CACNB3, DAAM1, IRF4, RUFY3, TSNARE1, MAN1B1, MCTP2, RPL28, CBFB, GCNT1, SLC7A1, FUT4, RAP1A, KLC2, ORC2, NEU1, BCL2L14, MCL1, CPSF6, SEMA4B, SEMA4C, SYVN1, M6PR, SEMA4F, FMO2, NBEAL2, PLEKHA8, FIBP, MAP3K13, MAP3K11, SLC26A6	309	2200	18224	1.34039	0.999502	1	1
GOTERM_CC_DIRECT	GO:0009986~cell surface	16	4.83384	0.043258	ACHE, SCARB1, EPO, NRXN1, KCNA1, LRP4, SPTB, FUT4, CDH5, TNFSF4, ITGA8, SLITRK6, ENPP1, DIP2A, IL6R, ASIC1	309	542	18224	1.74103	0.999997	1	1
GOTERM_CC_DIRECT	GO:0000836~Hrd1p ubiquitin ligase complex	2	0.60423	0.049853	SEL1L, SYVN1	309	3	18224	39.3182	1	1	1
GOTERM_CC_DIRECT	GO:0000839~Hrd1p ubiquitin ligase ERAD-L complex	2	0.60423	0.049853	SEL1L, SYVN1	309	3	18224	39.3182	1	1	1
Molecular function (MF) of target genes (hits with p ≤ 0,05)
Category	Term	Count	%	PValue	Genes	List Total	Pop Hits	Pop Total	Fold Enrichment	Bonferroni	BH	FDR
GOTERM_MF_DIRECT	GO:0004706~JUN kinase kinase kinase activity	3	0.906344	0.000890391	MAP3K10, MAP3K9, MAP3K11	294	3	16881	57.4184	0.369617	0.293915	0.293915
GOTERM_MF_DIRECT	GO:0008270~zinc ion binding	36	10.8761	0.00113481	TRIM71, ENPEP, PHF20, SUV39H1, TNFAIP3, UBR2, RORA, JADE2, DTX4, ZFYVE1, TRIM9, ZNRF3, UBR7, ENPP1, ZSWIM6, ZKSCAN5, HIF1AN, ZSWIM4, MORC2, ZSWIM5, ZNF385A, ESRRA, KDM4C, VDR, SYVN1, MYT1, MMP11, LIN28B, RYBP, NR6A1, LIN28A, TRAF6, MSRB3, RBM20, RBAK, CBLL1	294	1169	16881	1.76823	0.444654	0.293915	0.293915
GOTERM_MF_DIRECT	GO:0038191~neuropilin binding	4	1.20846	0.00201722	SEMA4D, SEMA4B, SEMA4C, SEMA4F	294	15	16881	15.3116	0.648651	0.348307	0.348307
GOTERM_MF_DIRECT	GO:0061630~ubiquitin protein ligase activity	10	3.02115	0.00543616	TRIM71, ZNRF3, PPIL2, UBE2R2, SMURF1, TRAF6, SYVN1, UBR2, UBE2G1, CBLL1	294	187	16881	3.0705	0.940609	0.664434	0.664434
GOTERM_MF_DIRECT	GO:0030215~semaphorin receptor binding	4	1.20846	0.00708745	SEMA4D, SEMA4B, SEMA4C, SEMA4F	294	23	16881	9.9858	0.974887	0.664434	0.664434
GOTERM_MF_DIRECT	GO:0016874~ligase activity	12	3.62538	0.00769615	TRIM71, TRIM9, ZNRF3, PPIL2, SMURF1, UBR7, TRAF6, SYVN1, TNFAIP3, UBR2, DTX4, CBLL1	294	270	16881	2.55193	0.981721	0.664434	0.664434
GOTERM_MF_DIRECT	GO:0045499~chemorepellent activity	4	1.20846	0.0111245	SEMA4D, SEMA4B, SEMA4C, SEMA4F	294	27	16881	8.50642	0.996957	0.823213	0.823213
GOTERM_MF_DIRECT	GO:0001078~transcriptional repressor activity, RNA polymerase II core promoter proximal region sequence-specific binding	7	2.1148	0.012891	ESRRA, BTG2, REST, KCNIP3, PRDM1, ZBTB7A, HINFP	294	111	16881	3.62098	0.998795	0.834695	0.834695
GOTERM_MF_DIRECT	GO:0003677~DNA binding	42	12.6888	0.0150381	HOMEZ, GTF3C3, CBFB, PHF20, TNFAIP3, RORA, ETS1, ZNF80, CHTF8, ATXN1, ZNF827, AIFM1, UBN1, KIAA1841, MYO18A, E2F2, ZKSCAN5, ZBTB7A, ZNF385A, ESRRA, VDR, KCNIP3, ZBTB37, RFX3, RFXANK, EBF4, ARID3B, SOD2, TBX4, MYT1, HINFP, NCOR2, HIC2, LIN28B, RYBP, NR6A1, LIN28A, MTF1, BLZF1, ZNF652, ZSCAN29, MXD4	294	1674	16881	1.4406	0.99961	0.865526	0.865526
GOTERM_MF_DIRECT	GO:0000978~RNA polymerase II core promoter proximal region sequence-specific DNA binding	13	3.92749	0.0215798	ESRRA, KLF13, SRF, KCNIP3, RFX3, ARID3B, PRDM1, HINFP, NR6A1, IRF4, MTF1, ZBTB7A, ZNF543	294	355	16881	2.10264	0.999988	1	1
GOTERM_MF_DIRECT	GO:0004842~ubiquitin-protein transferase activity	12	3.62538	0.0291682	TRIM71, TRIM9, ZNRF3, PPIL2, UBE2R2, SMURF1, TRAF6, TNFAIP3, UBR2, UBE2G1, DTX4, CBLL1	294	329	16881	2.09429	1	1	1
GOTERM_MF_DIRECT	GO:0003841~1-acylglycerol-3-phosphate O-acyltransferase activity	3	0.906344	0.0422773	MBOAT2, TAZ, LCLAT1	294	19	16881	9.06606	1	1	1
GOTERM_MF_DIRECT	GO:0004843~thiol-dependent ubiquitin-specific protease activity	5	1.51057	0.0504459	VCPIP1, USP38, USP2, TNFAIP3, BAP1	294	80	16881	3.58865	1	1	1

## Sheet: hsa_GO-miR-144-5p
Gene ontology analysis of human target genes in DAVID 6.8
miR-144-5p	Based on 53 DAVID IDs	Significantly DE for: Breed
Functional Annotation Clustering
Annotation Cluster 1	Enrichment Score: 1.0950147899342713
Category	Term	Count	%	PValue	Genes	List Total	Pop Hits	Pop Total	Fold Enrichment	Bonferroni	BH	FDR
GOTERM_MF_DIRECT	GO:0003676~nucleic acid binding	9	16.9811	0.00305212	RBFOX1, ZSCAN31, SYNJ1, ZNF292, ZFP64, ZNF385B, ZNF436, TARDBP, ZNF510	44	985	16881	3.50551	0.321732	0.390671	0.390671
GOTERM_MF_DIRECT	GO:0046872~metal ion binding	8	15.0943	0.270348	ZSCAN31, ACSM1, ZNF292, ZFP64, ZNF436, ZNF215, ZNF510, HIC1	44	2069	16881	1.48346	1	1	1
GOTERM_MF_DIRECT	GO:0003677~DNA binding	5	9.43396	0.628682	ZNF292, ZFP64, HP1BP3, ZNF436, ZNF510	44	1674	16881	1.14594	1	1	1
Annotation Cluster 2	Enrichment Score: 0.9633334252916357
Category	Term	Count	%	PValue	Genes	List Total	Pop Hits	Pop Total	Fold Enrichment	Bonferroni	BH	FDR
GOTERM_MF_DIRECT	GO:0005525~GTP binding	4	7.54717	0.073954	RRAGC, ACSM1, RAB29, RAB33A	44	384	16881	3.99645	0.999942	1	1
GOTERM_MF_DIRECT	GO:0003924~GTPase activity	3	5.66038	0.119491	RRAGC, RAB29, RAB33A	44	234	16881	4.91871	1	1	1
GOTERM_BP_DIRECT	GO:0007264~small GTPase mediated signal transduction	3	5.66038	0.145782	RRAGC, RAB29, RAB33A	47	246	16792	4.35703	1	1	1
Annotation Cluster 3	Enrichment Score: 0.6683185697273308
Category	Term	Count	%	PValue	Genes	List Total	Pop Hits	Pop Total	Fold Enrichment	Bonferroni	BH	FDR
GOTERM_MF_DIRECT	GO:0003700~transcription factor activity, sequence-specific DNA binding	6	11.3208	0.0957478	ZSCAN31, ZNF436, ZNF215, TAF5, TARDBP, HIC1	44	961	16881	2.39537	0.999997	1	1
GOTERM_MF_DIRECT	GO:0046872~metal ion binding	8	15.0943	0.270348	ZSCAN31, ACSM1, ZNF292, ZFP64, ZNF436, ZNF215, ZNF510, HIC1	44	2069	16881	1.48346	1	1	1
GOTERM_MF_DIRECT	GO:0043565~sequence-specific DNA binding	3	5.66038	0.381938	ZSCAN31, ZNF215, HIC1	44	518	16881	2.22196	1	1	1
KEGG-pathway
No hits
Biological process (BP) of target genes (hits with p ≤ 0,05)
Category	Term	Count	%	PValue	Genes	List Total	Pop Hits	Pop Total	Fold Enrichment	Bonferroni	BH	FDR
GOTERM_BP_DIRECT	GO:0006355~regulation of transcription, DNA-templated	13	24.5283	0.000556897	INO80D, HP1BP3, SMARCA2, HIC1, ZSCAN31, ZFP64, ZNF436, APBB1, ZNF215, TAF5, TARDBP, ZNF510, VGLL3	47	1504	16792	3.08816	0.145848	0.157602	0.157602
GOTERM_BP_DIRECT	GO:0006351~transcription, DNA-templated	13	24.5283	0.00528924	PAXIP1, INO80D, SMARCA2, HIC1, ZSCAN31, RRAGC, ZMIZ1, ZFP64, ZNF436, APBB1, ZNF215, ZNF510, VGLL3	47	1955	16792	2.37575	0.777054	0.748427	0.748427
GOTERM_BP_DIRECT	GO:0072657~protein localization to membrane	2	3.77358	0.035045	RAB29, FERMT2	47	13	16792	54.9656	0.999959	1	1
GOTERM_BP_DIRECT	GO:0045944~positive regulation of transcription from RNA polymerase II promoter	7	13.2075	0.0499628	ZMIZ1, ZNF292, IL17F, APBB1, SMARCA2, RNF111, GRIN1	47	981	16792	2.54937	0.999999	1	1
Cellular compartment (CC) of target genes (hits with p ≤ 0,05)
Category	Term	Count	%	PValue	Genes	List Total	Pop Hits	Pop Total	Fold Enrichment	Bonferroni	BH	FDR
GOTERM_CC_DIRECT	GO:0005765~lysosomal membrane	4	7.54717	0.0372952	MMD, DRAM2, CP, ATP6V1C1	50	274	18224	5.32088	0.988723	1	1
Molecular function (MF) of target genes (hits with p ≤ 0,05)
Category	Term	Count	%	PValue	Genes	List Total	Pop Hits	Pop Total	Fold Enrichment	Bonferroni	BH	FDR
GOTERM_MF_DIRECT	GO:0003676~nucleic acid binding	9	16.9811	0.00305212	RBFOX1, ZSCAN31, SYNJ1, ZNF292, ZFP64, ZNF385B, ZNF436, TARDBP, ZNF510	44	985	16881	3.50551	0.323802	0.390671	0.390671

## Sheet: hsa_GO-miR-146-5p
Gene ontology analysis of human target genes in DAVID 6.8
miR-146-5p	Based on 122 DAVID IDs	Significantly DE for: Sex
Functional Annotation Clustering
Annotation Cluster 1	Enrichment Score: 1,7249382836165146
Category	Term	Count	%	PValue	Genes	List Total	Pop Hits	Pop Total	Fold Enrichment	Bonferroni	BH	FDR
GOTERM_BP_DIRECT	GO:0006355~regulation of transcription, DNA-templated	21	17.2131	0.0026303	ZNF540, ZNF253, ZNF275, ZNF493, BHLHE41, TCF20, HIPK3, ZBTB2, ZNF90, THAP5, ZNF649, ZNF506, GATAD1, HNRNPD, RARB, ZNF676, BCORL1, ZNF257, ZNF652, ZNF354B, ZNF662	115	1504	16792	2.03881	0.859814	1	1
GOTERM_MF_DIRECT	GO:0003676~nucleic acid binding	15	12.2951	0.00475871	ZNF540, ZNF253, ZNF275, USP6, ZNF493, ZNF90, THAP5, ZNF649, ZNF506, HNRNPD, ZNF676, ZNF257, ZNF652, ZNF354B, ZNF662	111	985	16881	2.31596	0.716147	1	1
GOTERM_BP_DIRECT	GO:0006351~transcription, DNA-templated	24	19.6721	0.00576167	ZNF540, ZNF253, ZNF275, ZNF493, BHLHE41, TCF20, HDAC8, ZBTB2, FOXR2, ZNF90, THAP5, ERBB4, ZNF649, ZNF506, MED20, HNRNPD, RARB, ZNF676, BCORL1, ZNF257, ZNF367, ZNF652, ZNF354B, ZNF662	115	1955	16792	1.79254	0.986575	1	1
GOTERM_MF_DIRECT	GO:0046872~metal ion binding	22	18.0328	0.0252668	ZNF540, ZNF253, ZNF275, ZNF493, DDHD1, PPM1K, HDAC8, ZFYVE1, GALNT10, ZBTB2, SEC23IP, THAP5, ZNF649, ZNF506, MBNL3, ZNF676, ZNF257, ZNF136, ZNF367, ZNF652, ZNF354B, ZNF662	111	2069	16881	1.6171	0.998836	1	1
GOTERM_CC_DIRECT	GO:0005634~nucleus	42	34.4262	0.123043	ZNF275, ZNF253, MOCS2, ZNF493, PPP1R11, YWHAB, BHLHE41, TCF20, HDAC8, C9ORF72, ZBTB2, CASP7, IRAK1, ERBB4, ZNF506, ZNF649, GATAD1, FLNA, MBNL3, ZNF367, APPL1, ZNF662, ZNF540, MED1, BIVM, SIAH2, STRBP, HIPK3, FOXR2, ZNF90, THAP5, NOVA1, TRAF6, NUMB, HNRNPD, RARB, ZNF676, ZNF136, ZNF257, ZNF652, MPHOSPH6, ZNF354B	118	5415	18224	1.19788	1	1	1
GOTERM_MF_DIRECT	GO:0003677~DNA binding	15	12.2951	0.199397	ZNF540, ZNF275, ZNF493, STRBP, BHLHE41, TCF20, CXXC4, ZBTB2, THAP5, RARB, ZNF136, ZNF367, ZNF652, ZNF354B, ZNF662	111	1674	16881	1.36273	1	1	1
Annotation Cluster 2	Enrichment Score: 1,3590949834409183
Category	Term	Count	%	PValue	Genes	List Total	Pop Hits	Pop Total	Fold Enrichment	Bonferroni	BH	FDR
GOTERM_CC_DIRECT	GO:0005913~cell-cell adherens junction	7	5.7377	0.0179674	YWHAB, NUMB, FLNA, FLOT2, ESYT2, EIF4G2, VASN	118	323	18224	3.34701	0.959609	0.988651	0.988651
GOTERM_MF_DIRECT	GO:0098641~cadherin binding involved in cell-cell adhesion	6	4.91803	0.0412377	YWHAB, NUMB, FLNA, ESYT2, EIF4G2, VASN	111	290	16881	3.14651	0.999985	1	1
GOTERM_BP_DIRECT	GO:0098609~cell-cell adhesion	5	4.09836	0.112963	YWHAB, NUMB, ESYT2, EIF4G2, VASN	115	271	16792	2.69405	1	1	1
Annotation Cluster 3	Enrichment Score: 0,9758485638585377
Category	Term	Count	%	PValue	Genes	List Total	Pop Hits	Pop Total	Fold Enrichment	Bonferroni	BH	FDR
GOTERM_MF_DIRECT	GO:0061630~ubiquitin protein ligase activity	5	4.09836	0.0340014	MED1, TRAF6, SIAH2, MED20, FBXO4	111	187	16881	4.06634	0.999892	1	1
GOTERM_CC_DIRECT	GO:0000151~ubiquitin ligase complex	3	2.45902	0.152835	MED1, MED20, FBXO4	118	108	18224	4.29002	1	1	1
GOTERM_BP_DIRECT	GO:0016567~protein ubiquitination	5	4.09836	0.227371	MED1, MED20, FBXO4, DCAF12, FBXW2	115	359	16792	2.03367	1	1	1
Annotation Cluster 4	Enrichment Score: 0,7859075399525162
Category	Term	Count	%	PValue	Genes	List Total	Pop Hits	Pop Total	Fold Enrichment	Bonferroni	BH	FDR
GOTERM_MF_DIRECT	GO:0061630~ubiquitin protein ligase activity	5	4.09836	0.0340014	MED1, TRAF6, SIAH2, MED20, FBXO4	111	187	16881	4.06634	0.999892	1	1
GOTERM_BP_DIRECT	GO:0000209~protein polyubiquitination	3	2.45902	0.355847	TRAF6, SIAH2, FBXO4	115	184	16792	2.38072	1	1	1
GOTERM_MF_DIRECT	GO:0004842~ubiquitin-protein transferase activity	4	3.27869	0.362674	TRAF6, SIAH2, FBXO4, FBXW2	111	329	16881	1.84901	1	1	1
Annotation Cluster 5	Enrichment Score: 0,7774958739744866
Category	Term	Count	%	PValue	Genes	List Total	Pop Hits	Pop Total	Fold Enrichment	Bonferroni	BH	FDR
GOTERM_BP_DIRECT	GO:0038083~peptidyl-tyrosine autophosphorylation	3	2.45902	0.0301339	YES1, ERBB4, ABL2	115	40	16792	10.9513	1	1	1
GOTERM_BP_DIRECT	GO:0007169~transmembrane receptor protein tyrosine kinase signaling pathway	3	2.45902	0.138461	YES1, ERBB4, ABL2	115	96	16792	4.56304	1	1	1
GOTERM_MF_DIRECT	GO:0004713~protein tyrosine kinase activity	3	2.45902	0.214976	YES1, ERBB4, ABL2	111	133	16881	3.4304	1	1	1
GOTERM_MF_DIRECT	GO:0005524~ATP binding	8	6.55738	0.865451	TOR1A, YES1, IRAK1, ERBB4, RHOBTB3, ABL2, MAP3K8, HIPK3	111	1495	16881	0.813812	1	1	1
Annotation Cluster 6	Enrichment Score: 0,27961285426860755
Category	Term	Count	%	PValue	Genes	List Total	Pop Hits	Pop Total	Fold Enrichment	Bonferroni	BH	FDR
GOTERM_MF_DIRECT	GO:0004672~protein kinase activity	5	4.09836	0.206753	IRAK1, CCL5, ABL2, MAP3K8, HIPK3	111	359	16881	2.11812	1	1	1
GOTERM_BP_DIRECT	GO:0006468~protein phosphorylation	4	3.27869	0.60199	IRAK1, PHKB, MAP3K8, HIPK3	115	456	16792	1.28085	1	1	1
GOTERM_MF_DIRECT	GO:0004674~protein serine/threonine kinase activity	3	2.45902	0.706749	IRAK1, MAP3K8, HIPK3	111	376	16881	1.21341	1	1	1
GOTERM_MF_DIRECT	GO:0005524~ATP binding	8	6.55738	0.865451	TOR1A, YES1, IRAK1, ERBB4, RHOBTB3, ABL2, MAP3K8, HIPK3	111	1495	16881	0.813812	1	1	1
KEGG-pathway
Category	Term	Count	%	PValue	Genes	List Total	Pop Hits	Pop Total	Fold Enrichment	Bonferroni	BH	FDR
KEGG_PATHWAY	hsa04620:Toll-like receptor signaling pathway	5	4.09836	0.00450394	IRAK1, CCL5, TRAF6, CD80, MAP3K8	45	106	6879	7.21069	0.380285	0.297683	0.297683
KEGG_PATHWAY	hsa05416:Viral myocarditis	4	3.27869	0.00561666	CXADR, CD80, ABL2, EIF4G2	45	57	6879	10.7275	0.449564	0.297683	0.297683
KEGG_PATHWAY	hsa05133:Pertussis	3	2.45902	0.082756	CASP7, IRAK1, TRAF6	45	75	6879	6.11467	0.999894	1	1
Biological process (BP) of target genes (hits with p ≤ 0,05)
Category	Term	Count	%	PValue	Genes	List Total	Pop Hits	Pop Total	Fold Enrichment	Bonferroni	BH	FDR
GOTERM_BP_DIRECT	GO:0006355~regulation of transcription, DNA-templated	21	17.2131	0.0026303	ZNF540, ZNF253, ZNF275, ZNF493, BHLHE41, TCF20, HIPK3, ZBTB2, ZNF90, THAP5, ZNF649, ZNF506, GATAD1, HNRNPD, RARB, ZNF676, BCORL1, ZNF257, ZNF652, ZNF354B, ZNF662	115	1504	16792	2.03881	0.859445	1	1
GOTERM_BP_DIRECT	GO:0006351~transcription, DNA-templated	24	19.6721	0.00576167	ZNF540, ZNF253, ZNF275, ZNF493, BHLHE41, TCF20, HDAC8, ZBTB2, FOXR2, ZNF90, THAP5, ERBB4, ZNF649, ZNF506, MED20, HNRNPD, RARB, ZNF676, BCORL1, ZNF257, ZNF367, ZNF652, ZNF354B, ZNF662	115	1955	16792	1.79254	0.986497	1	1
GOTERM_BP_DIRECT	GO:0007250~activation of NF-kappaB-inducing kinase activity	3	2.45902	0.00651097	CARD10, IRAK1, TRAF6	115	18	16792	24.3362	0.9923	1	1
GOTERM_BP_DIRECT	GO:0006897~endocytosis	5	4.09836	0.0148894	SORT1, ESYT2, AMPH, LRP2, C9ORF72	115	139	16792	5.25242	0.999986	1	1
GOTERM_BP_DIRECT	GO:0051612~negative regulation of serotonin uptake	2	1.63934	0.0202301	NOS1, GPM6B	115	3	16792	97.3449	1	1	1
GOTERM_BP_DIRECT	GO:0007268~chemical synaptic transmission	6	4.91803	0.0239048	DTNA, NOVA1, FLOT2, AMPH, SLC12A6, GRIA3	115	240	16792	3.65043	1	1	1
GOTERM_BP_DIRECT	GO:0038083~peptidyl-tyrosine autophosphorylation	3	2.45902	0.0301339	YES1, ERBB4, ABL2	115	40	16792	10.9513	1	1	1
GOTERM_BP_DIRECT	GO:0003406~retinal pigment epithelium development	2	1.63934	0.0334909	MED1, RARB	115	5	16792	58.407	1	1	1
GOTERM_BP_DIRECT	GO:0051220~cytoplasmic sequestering of protein	2	1.63934	0.0334909	YWHAB, FLNA	115	5	16792	58.407	1	1	1
GOTERM_BP_DIRECT	GO:0006464~cellular protein modification process	4	3.27869	0.034675	YES1, USP6, ABL2, FBXW2	115	105	16792	5.56257	1	1	1
GOTERM_BP_DIRECT	GO:0043066~negative regulation of apoptotic process	8	6.55738	0.0354846	MED1, IRAK1, ERBB4, TRAF6, SIAH2, RARB, FLNA, HIPK3	115	455	16792	2.56734	1	1	1
Cellular compartment (CC) of target genes (hits with p ≤ 0,05)
Category	Term	Count	%	PValue	Genes	List Total	Pop Hits	Pop Total	Fold Enrichment	Bonferroni	BH	FDR
GOTERM_CC_DIRECT	GO:0016323~basolateral plasma membrane	6	4.91803	0.00611836	CXADR, ERBB4, NUMB, KCNJ16, FLOT2, SLC12A6	118	180	18224	5.14802	0.662529	0.844919	0.844919
GOTERM_CC_DIRECT	GO:0031234~extrinsic component of cytoplasmic side of plasma membrane	4	3.27869	0.00954711	YES1, DTNA, ABL2, ESYT2	118	68	18224	9.08475	0.816943	0.844919	0.844919
GOTERM_CC_DIRECT	GO:0005913~cell-cell adherens junction	7	5.7377	0.0179674	YWHAB, NUMB, FLNA, FLOT2, ESYT2, EIF4G2, VASN	118	323	18224	3.34701	0.959609	0.988651	0.988651
GOTERM_CC_DIRECT	GO:0005737~cytoplasm	45	36.8852	0.0223424	COLEC10, MOCS2, CNTF, PPP1R11, YWHAB, USP32, HDAC8, C9ORF72, CXXC4, CYP27B1, CASP7, IRAK1, SRP72, CCL5, GDAP1L1, FBXO4, FLNA, UPP2, MAP3K8, NOS1, MBNL3, DCAF12, C8ORF88, APPL1, ZNF540, CARD10, CD96, BIVM, USP6, YES1, DTNA, CXADR, SIAH2, STRBP, LANCL1, DDHD1, SHCBP1, HIPK3, DCDC1, SEC23IP, TRAF6, RARB, AMPH, BCORL1, MPHOSPH6	118	5222	18224	1.33088	0.981674	0.988651	0.988651
GOTERM_CC_DIRECT	GO:0005622~intracellular	15	12.2951	0.0462049	ZNF540, ARL10, ZNF493, CD80, RHOBTB3, DCDC1, ZNF90, SRP72, PTPRA, ZNF649, ZNF506, ZNF676, ZNF257, ZNF354B, ZNF662	118	1332	18224	1.7392	0.999769	1	1
Molecular function (MF) of target genes (hits with p ≤ 0,05)
Category	Term	Count	%	PValue	Genes	List Total	Pop Hits	Pop Total	Fold Enrichment	Bonferroni	BH	FDR
GOTERM_MF_DIRECT	GO:0003676~nucleic acid binding	15	12.2951	0.00475871	ZNF540, ZNF253, ZNF275, USP6, ZNF493, ZNF90, THAP5, ZNF649, ZNF506, HNRNPD, ZNF676, ZNF257, ZNF652, ZNF354B, ZNF662	111	985	16881	2.31596	0.717498	1	1
GOTERM_MF_DIRECT	GO:0030165~PDZ domain binding	4	3.27869	0.0186365	FZD1, CXADR, DTNA, CXXC4	111	86	16881	7.07354	0.993162	1	1
GOTERM_MF_DIRECT	GO:0046872~metal ion binding	22	18.0328	0.0252668	ZNF540, ZNF253, ZNF275, ZNF493, DDHD1, PPM1K, HDAC8, ZFYVE1, GALNT10, ZBTB2, SEC23IP, THAP5, ZNF649, ZNF506, MBNL3, ZNF676, ZNF257, ZNF136, ZNF367, ZNF652, ZNF354B, ZNF662	111	2069	16881	1.6171	0.998866	1	1
GOTERM_MF_DIRECT	GO:0000978~RNA polymerase II core promoter proximal region sequence-specific DNA binding	7	5.7377	0.0286794	ZNF253, ZNF90, MED1, ZNF506, BHLHE41, ZNF676, ZNF257	111	355	16881	2.99878	0.999552	1	1
GOTERM_MF_DIRECT	GO:0042826~histone deacetylase binding	4	3.27869	0.0290297	YWHAB, TRAF6, HNRNPD, BHLHE41	111	102	16881	5.96396	0.999593	1	1
GOTERM_MF_DIRECT	GO:0061630~ubiquitin protein ligase activity	5	4.09836	0.0340014	MED1, TRAF6, SIAH2, MED20, FBXO4	111	187	16881	4.06634	0.999896	1	1
GOTERM_MF_DIRECT	GO:0005515~protein binding	68	55.7377	0.037717	CNTF, PPP1R11, USP32, YWHAB, CD80, BHLHE41, BRK1, ZFYVE1, CASP7, ZNF649, FBXO4, FLOT2, MAP3K8, UPP2, NOS1, APPL1, CARD10, MED1, SLC38A1, USP6, CXADR, STRBP, LANCL1, FBXW2, TRAF6, PLSCR4, MED20, NUMB, AMPH, SRSF6, RHOBTB3, LRP2, PPM1K, HDAC8, C9ORF72, RPF1, ZBTB2, IRAK1, SRP72, ERBB4, CCL5, FLNA, ABL2, VPS54, MBNL3, FZD1, ZNF540, TMEM120B, DTNA, TOR1A, YES1, SORT1, SIAH2, PHKB, NEB, SHCBP1, VASN, …	111	8785	16881	1.17718	0.999962	1	1
GOTERM_MF_DIRECT	GO:0008270~zinc ion binding	14	11.4754	0.0405548	ZNF253, CPM, DTNA, SIAH2, LANCL1, TCF20, ZFYVE1, CXXC4, ZNF90, MMP16, TRAF6, GATAD1, RARB, ZNF257	111	1169	16881	1.82133	0.999983	1	1
GOTERM_MF_DIRECT	GO:0098641~cadherin binding involved in cell-cell adhesion	6	4.91803	0.0412377	YWHAB, NUMB, FLNA, ESYT2, EIF4G2, VASN	111	290	16881	3.14651	0.999986	1	1

## Sheet: hsa_GO-miR-150-5p
Gene ontology analysis of human target genes in DAVID 6.8
miR-150-5p	Based on 182 DAVID IDs	Significantly DE for: Sex
Functional Annotation Clustering
Annotation Cluster 1	Enrichment Score: 1,3536457549357659
Category	Term	Count	%	PValue	Genes	List Total	Pop Hits	Pop Total	Fold Enrichment	Bonferroni	BH	FDR
GOTERM_BP_DIRECT	GO:0007077~mitotic nuclear envelope disassembly	4	2.1978	0.00802183	NDC1, POM121, POM121C, PRKCA	158	44	16792	9.66168	0.999846	1	1
GOTERM_MF_DIRECT	GO:0017056~structural constituent of nuclear pore	3	1.64835	0.0158815	NDC1, POM121, POM121C	157	21	16881	15.3603	0.994411	1	1
GOTERM_CC_DIRECT	GO:0031965~nuclear membrane	7	3.84615	0.0185895	CERS3, NDC1, POM121, VAPA, POM121C, WTAP, IPO5	167	229	18224	3.33572	0.981968	1	1
GOTERM_BP_DIRECT	GO:0016032~viral process	8	4.3956	0.0224855	NDC1, PSMB6, POM121, POM121C, SP1, ATP6V1H, PIK3R1, IPO5	158	299	16792	2.84357	1	1	1
GOTERM_MF_DIRECT	GO:0008139~nuclear localization sequence binding	3	1.64835	0.0274104	POM121, POM121C, IPO5	157	28	16881	11.5202	0.999877	1	1
GOTERM_CC_DIRECT	GO:0005643~nuclear pore	4	2.1978	0.0280091	NDC1, POM121, POM121C, IPO5	167	72	18224	6.06254	0.997711	1	1
GOTERM_BP_DIRECT	GO:1900034~regulation of cellular response to heat	4	2.1978	0.0331943	NDC1, POM121, POM121C, CAMK2G	158	75	16792	5.66819	1	1	1
GOTERM_BP_DIRECT	GO:0006409~tRNA export from nucleus	3	1.64835	0.0358723	NDC1, POM121, POM121C	158	32	16792	9.96361	1	1	1
GOTERM_BP_DIRECT	GO:0010827~regulation of glucose transport	3	1.64835	0.0379569	NDC1, POM121, POM121C	158	33	16792	9.66168	1	1	1
GOTERM_CC_DIRECT	GO:0005635~nuclear envelope	5	2.74725	0.0579238	NDC1, POM121, IPO9, POM121C, IST1	167	159	18224	3.43163	0.999997	1	1
GOTERM_BP_DIRECT	GO:0075733~intracellular transport of virus	3	1.64835	0.0822891	NDC1, POM121, POM121C	158	51	16792	6.25168	1	1	1
GOTERM_BP_DIRECT	GO:0031047~gene silencing by RNA	4	2.1978	0.0859075	NDC1, POM121, POM121C, TNRC6B	158	111	16792	3.82986	1	1	1
GOTERM_BP_DIRECT	GO:0016925~protein sumoylation	4	2.1978	0.0968631	NDC1, POM121, POM121C, SMC3	158	117	16792	3.63345	1	1	1
GOTERM_BP_DIRECT	GO:0006406~mRNA export from nucleus	3	1.64835	0.240137	NDC1, POM121, POM121C	158	100	16792	3.18835	1	1	1
GOTERM_BP_DIRECT	GO:0019083~viral transcription	3	1.64835	0.281711	NDC1, POM121, POM121C	158	112	16792	2.84675	1	1	1
Annotation Cluster 2	Enrichment Score: 1,0063124717562626
Category	Term	Count	%	PValue	Genes	List Total	Pop Hits	Pop Total	Fold Enrichment	Bonferroni	BH	FDR
GOTERM_BP_DIRECT	GO:0098609~cell-cell adhesion	7	3.84615	0.042144	PSMB6, EIF5, VAPA, IST1, PERP, ZC3HAV1, CBL	158	271	16792	2.7452	1	1	1
GOTERM_MF_DIRECT	GO:0098641~cadherin binding involved in cell-cell adhesion	6	3.2967	0.13151	PSMB6, EIF5, VAPA, IST1, ZC3HAV1, CBL	157	290	16881	2.2246	1	1	1
GOTERM_CC_DIRECT	GO:0005913~cell-cell adherens junction	6	3.2967	0.17273	PSMB6, EIF5, VAPA, IST1, ZC3HAV1, CBL	167	323	18224	2.0271	1	1	1
Annotation Cluster 3	Enrichment Score: 0,7276505652814516
Category	Term	Count	%	PValue	Genes	List Total	Pop Hits	Pop Total	Fold Enrichment	Bonferroni	BH	FDR
GOTERM_BP_DIRECT	GO:0042752~regulation of circadian rhythm	3	1.64835	0.0768084	NR1D2, RORB, PPARGC1A	158	49	16792	6.50685	1	1	1
GOTERM_MF_DIRECT	GO:0043565~sequence-specific DNA binding	8	4.3956	0.203893	SP1, GATAD1, ZNF711, NR1D2, RORB, NKX2-4, ZBTB4, PPARGC1A	157	518	16881	1.66058	1	1	1
GOTERM_BP_DIRECT	GO:0006367~transcription initiation from RNA polymerase II promoter	3	1.64835	0.419021	NR1D2, RORB, PPARGC1A	158	152	16792	2.0976	1	1	1
KEGG-pathway
Category	Term	Count	%	PValue	Genes	List Total	Pop Hits	Pop Total	Fold Enrichment	Bonferroni	BH	FDR
KEGG_PATHWAY	hsa04071:Sphingolipid signaling pathway	6	3.2967	0.00645464	ACER2, CERS3, PPP2R2A, PRKCA, PIK3R1, TNF	69	120	6879	4.98478	0.707812	0.998679	0.998679
KEGG_PATHWAY	hsa04012:ErbB signaling pathway	5	2.74725	0.0105124	CDKN1B, PRKCA, PIK3R1, CBL, CAMK2G	69	87	6879	5.72964	0.865734	0.998679	0.998679
KEGG_PATHWAY	hsa04020:Calcium signaling pathway	6	3.2967	0.0314554	PTGFR, ORAI2, CD38, PRKCA, CAMK2G, SLC8A1	69	179	6879	3.34175	0.997695	1	1
KEGG_PATHWAY	hsa04920:Adipocytokine signaling pathway	4	2.1978	0.0315959	ACSL4, ADIPOR2, TNF, PPARGC1A	69	70	6879	5.69689	0.997757	1	1
KEGG_PATHWAY	hsa04910:Insulin signaling pathway	5	2.74725	0.0471001	PRKAR1A, PPP1R3A, PIK3R1, CBL, PPARGC1A	69	138	6879	3.61216	0.999896	1	1
KEGG_PATHWAY	hsa04151:PI3K-Akt signaling pathway	8	4.3956	0.0529088	CDKN1B, IL7, MYB, PPP2R2A, PRKCA, PIK3R1, PIK3AP1, HSP90B1	69	345	6879	2.31178	0.999967	1	1
KEGG_PATHWAY	hsa04066:HIF-1 signaling pathway	4	2.1978	0.0689481	CDKN1B, PRKCA, PIK3R1, CAMK2G	69	96	6879	4.15399	0.999999	1	1
KEGG_PATHWAY	hsa04931:Insulin resistance	4	2.1978	0.0907684	PPP1R3A, PIK3R1, TNF, PPARGC1A	69	108	6879	3.69243	1	1	1
Biological process (BP) of target genes (hits with p ≤ 0,05)
Category	Term	Count	%	PValue	Genes	List Total	Pop Hits	Pop Total	Fold Enrichment	Bonferroni	BH	FDR
GOTERM_BP_DIRECT	GO:0015031~protein transport	11	6.04396	0.00405714	NDC1, GDI1, IST1, VPS53, SNAP23, CHMP4C, ABCB9, SNX30, SNX7, HSP90B1, TMED4	158	395	16792	2.95965	0.988052	1	1
GOTERM_BP_DIRECT	GO:0006355~regulation of transcription, DNA-templated	25	13.7363	0.00665079	ZNF490, SETD7, RORB, CHD2, CBL, ZNF25, MBTD1, ZNF805, POM121C, GATAD1, MYB, PPARGC1A, NKX2-4, FADS1, ZNF460, DENND4A, NR1D2, PAX5, ZFX, ZNF33A, SP1, SP5, TADA1, ZNF711, ZNF555	158	1504	16792	1.7666	0.999302	1	1
GOTERM_BP_DIRECT	GO:0045892~negative regulation of transcription, DNA-templated	12	6.59341	0.00730388	PURA, ZHX2, CDKN1B, ZEB1, BASP1, FBXW11, MYB, CD38, NR1D2, RORB, TNF, ZBTB4	158	499	16792	2.5558	0.999659	1	1
GOTERM_BP_DIRECT	GO:0007077~mitotic nuclear envelope disassembly	4	2.1978	0.00802183	NDC1, POM121, POM121C, PRKCA	158	44	16792	9.66168	0.999845	1	1
GOTERM_BP_DIRECT	GO:0007565~female pregnancy	5	2.74725	0.00971113	SP1, FSHB, PAPPA, CD38, ADIPOR2	158	89	16792	5.9707	0.999976	1	1
GOTERM_BP_DIRECT	GO:0030148~sphingolipid biosynthetic process	4	2.1978	0.010196	ACER2, CERS3, VAPA, ELOVL3	158	48	16792	8.85654	0.999986	1	1
GOTERM_BP_DIRECT	GO:0007413~axonal fasciculation	3	1.64835	0.0120469	SEMA3A, NRCAM, EPHB2	158	18	16792	17.7131	0.999998	1	1
GOTERM_BP_DIRECT	GO:0045862~positive regulation of proteolysis	3	1.64835	0.0133823	IST1, FBXW11, PERP	158	19	16792	16.7808	1	1	1
GOTERM_BP_DIRECT	GO:0048511~rhythmic process	4	2.1978	0.0140407	SP1, FBXW11, NR1D2, RORB	158	54	16792	7.87248	1	1	1
GOTERM_BP_DIRECT	GO:0006959~humoral immune response	4	2.1978	0.0162312	ST6GAL1, IL7, PAX5, TNF	158	57	16792	7.45814	1	1	1
GOTERM_BP_DIRECT	GO:0043123~positive regulation of I-kappaB kinase/NF-kappaB signaling	6	3.2967	0.0177405	VAPA, SLC20A1, CTH, ZC3HAV1, TNF, TMED4	158	161	16792	3.96069	1	1	1
GOTERM_BP_DIRECT	GO:0034113~heterotypic cell-cell adhesion	3	1.64835	0.0177505	PERP, ITGAX, NRCAM	158	22	16792	14.4925	1	1	1
GOTERM_BP_DIRECT	GO:0016032~viral process	8	4.3956	0.0224855	NDC1, PSMB6, POM121, POM121C, SP1, ATP6V1H, PIK3R1, IPO5	158	299	16792	2.84357	1	1	1
GOTERM_BP_DIRECT	GO:0045893~positive regulation of transcription, DNA-templated	11	6.04396	0.0230356	KMT2A, SP1, FBXW11, SETD7, MYB, CD38, ZNF711, NR1D2, RORB, TNF, PPARGC1A	158	515	16792	2.27003	1	1	1
GOTERM_BP_DIRECT	GO:0071494~cellular response to UV-C	2	1.0989	0.0277893	IMPACT, POLH	158	3	16792	70.8523	1	1	1
GOTERM_BP_DIRECT	GO:0008284~positive regulation of cell proliferation	10	5.49451	0.0312195	ACER2, PURA, PTGFR, CDKN1B, IL7, FSHB, HILPDA, POU3F2, STOX1, TSPYL5	158	466	16792	2.28065	1	1	1
GOTERM_BP_DIRECT	GO:0007584~response to nutrient	4	2.1978	0.0320803	ENSA, ACSL4, ADIPOR2, SLC8A1	158	74	16792	5.74478	1	1	1
GOTERM_BP_DIRECT	GO:1900034~regulation of cellular response to heat	4	2.1978	0.0331943	NDC1, POM121, POM121C, CAMK2G	158	75	16792	5.66819	1	1	1
GOTERM_BP_DIRECT	GO:0006409~tRNA export from nucleus	3	1.64835	0.0358723	NDC1, POM121, POM121C	158	32	16792	9.96361	1	1	1
GOTERM_BP_DIRECT	GO:0010827~regulation of glucose transport	3	1.64835	0.0379569	NDC1, POM121, POM121C	158	33	16792	9.66168	1	1	1
GOTERM_BP_DIRECT	GO:0098609~cell-cell adhesion	7	3.84615	0.042144	PSMB6, EIF5, VAPA, IST1, PERP, ZC3HAV1, CBL	158	271	16792	2.7452	1	1	1
Cellular compartment (CC) of target genes (hits with p ≤ 0,05)
Category	Term	Count	%	PValue	Genes	List Total	Pop Hits	Pop Total	Fold Enrichment	Bonferroni	BH	FDR
GOTERM_CC_DIRECT	GO:0005634~nucleus	70	38.4615	0.000725701	MTCH2, CDKN1B, ZNF490, TDRP, RORB, IKZF2, SMC3, CHD2, IPO5, DCAF6, ZNF805, BASP1, GATAD1, MYB, TMSB4Y, CD38, BSN, FADS1, ANKRD6, CERS3, ZHX2, FBXW11, SLC30A5, ZFP91, VEZF1, PAX5, POU3F2, ZFX, RAD23B, RBMXL2, ZEB1, SPOPL, ZNF711, HNRNPH3, ZNF555, TSPYL5, FTO, GGNBP2, KMT2A, PIK3R1, ZC3HAV1, HDAC8, CBL, ZBTB4, ZNF25, NSL1, HSP90B1, MBTD1, PSMB6, PURA, ZNF346, PPARGC1A, NKX2-4, STOX1, ZNF460, MBD6, …	167	5415	18224	1.41067	0.14389	0.1553	0.1553
GOTERM_CC_DIRECT	GO:0031965~nuclear membrane	7	3.84615	0.0185895	CERS3, NDC1, POM121, VAPA, POM121C, WTAP, IPO5	167	229	18224	3.33572	0.981968	1	1
GOTERM_CC_DIRECT	GO:0005643~nuclear pore	4	2.1978	0.0280091	NDC1, POM121, POM121C, IPO5	167	72	18224	6.06254	0.997711	1	1
GOTERM_CC_DIRECT	GO:0030496~midbody	5	2.74725	0.0304131	GDI1, IST1, CHMP4C, PKP4, HSP90B1	167	129	18224	4.22968	0.998652	1	1
Molecular function (MF) of target genes (hits with p ≤ 0,05)
Category	Term	Count	%	PValue	Genes	List Total	Pop Hits	Pop Total	Fold Enrichment	Bonferroni	BH	FDR
GOTERM_MF_DIRECT	GO:0036312~phosphatidylinositol 3-kinase regulatory subunit binding	3	1.64835	0.00292739	PIK3R1, CBL, PIK3AP1	157	9	16881	35.8408	0.614339	0.951402	0.951402
GOTERM_MF_DIRECT	GO:0001046~core promoter sequence-specific DNA binding	4	2.1978	0.00728906	KMT2A, SP1, NR1D2, CHD2	157	43	16881	10.0021	0.907229	1	1
GOTERM_MF_DIRECT	GO:0017056~structural constituent of nuclear pore	3	1.64835	0.0158815	NDC1, POM121, POM121C	157	21	16881	15.3603	0.994499	1	1
GOTERM_MF_DIRECT	GO:0008139~nuclear localization sequence binding	3	1.64835	0.0274104	POM121, POM121C, IPO5	157	28	16881	11.5202	0.999881	1	1
GOTERM_MF_DIRECT	GO:0008536~Ran GTPase binding	3	1.64835	0.0311686	IPO9, RANBP9, IPO5	157	30	16881	10.7522	0.999966	1	1
GOTERM_MF_DIRECT	GO:0005515~protein binding	94	51.6484	0.0338654	CD84, CDKN1B, GDI1, ZNF490, SNAP23, SETD7, HILPDA, PPP2R2A, RORB, SLC7A11, IKZF2, SMC3, CHD2, TNF, SLC4A4, SLC8A1, IPO5, IPO9, BASP1, ENSA, MYB, TMSB4Y, ITGAX, KIF1C, NRCAM, EPHB2, POLH, ST6GAL1, ZHX2, IST1, FBXW11, FSHB, ELOVL3, PRKCA, PAX5, POU3F2, RAD23B, GABRG2, ZEB1, PRKAR1A, CHMP4C, ORAI2, SPOPL, ZNF711, PKP4, HNRNPH3, ZNF555, TSPYL5, POM121, KMT2A, ADAM22, ABCB9, PIK3R1, ZC3HAV1, SNX30, HD…	157	8785	16881	1.15049	0.999986	1	1
GOTERM_MF_DIRECT	GO:0046872~metal ion binding	28	15.3846	0.0397994	ZNF490, ZC3HAV1, IKZF2, HDAC8, ZNF25, ADIPOR2, ZBTB4, ZNF805, ITGAX, BSN, POLH, ZHX2, RRM2, ZNF460, ZFP91, PRKCA, VEZF1, ZFX, ADAM19, ZNF33A, MOB1B, ZEB1, SP1, SP5, ZNF711, ZNF555, PDE7A, FREM2	157	2069	16881	1.45511	0.999998	1	1
GOTERM_MF_DIRECT	GO:0000977~RNA polymerase II regulatory region sequence-specific DNA binding	6	3.2967	0.0440869	SP1, SP5, ZNF711, ZFX, ZBTB4, STOX1	157	208	16881	3.1016	1	1	1
GOTERM_MF_DIRECT	GO:0008134~transcription factor binding	7	3.84615	0.0485254	PURA, ZEB1, SP1, RORB, PIK3R1, HDAC8, PPARGC1A	157	284	16881	2.6502	1	1	1

## Sheet: hsa_GO-miR-151a-3p
Gene ontology analysis of human target genes in DAVID 6.8
miR-151a-3p	Based on 36 DAVID IDs	Significantly DE for: Breed
Functional Annotation Clustering
No hits
KEGG-pathway
Category	Term	Count	%	PValue	Genes	List Total	Pop Hits	Pop Total	Fold Enrichment	Bonferroni	BH	FDR
KEGG_PATHWAY	hsa04962:Vasopressin-regulated water reabsorption	3	8.33333	0.00212019	DCTN4, AQP4, PRKACB	12	44	6879	39.0852	0.141712	0.152654	0.152654
KEGG_PATHWAY	hsa05030:Cocaine addiction	2	5.55556	0.0756756	GRM3, PRKACB	12	49	6879	23.398	0.996538	1	1
Biological process (BP) of target genes (hits with p ≤ 0,05)
Category	Term	Count	%	PValue	Genes	List Total	Pop Hits	Pop Total	Fold Enrichment	Bonferroni	Benjamini	FDR
GOTERM_BP_DIRECT	GO:0072331~signal transduction by p53 class mediator	2	5.55556	0.00535044	MAGEA2, MAGEA2B	31	3	16792	361.118	0.708847	0.819693	0.819693
GOTERM_BP_DIRECT	GO:1901984~negative regulation of protein acetylation	2	5.55556	0.00712777	MAGEA2, MAGEA2B	31	4	16792	270.839	0.807037	0.819693	0.819693
GOTERM_BP_DIRECT	GO:0006351~transcription, DNA-templated	9	25	0.0185609	AGO2, MAGEA1, MAGEA2, RFX3, ZNF326, NAA15, ZKSCAN4, MAGEA2B, NPAS3	31	1955	16792	2.49366	0.986555	1	1
GOTERM_BP_DIRECT	GO:0033234~negative regulation of protein sumoylation	2	5.55556	0.0194834	MAGEA2, MAGEA2B	31	11	16792	98.4868	0.98917	1	1
GOTERM_BP_DIRECT	GO:0044257~cellular protein catabolic process	2	5.55556	0.0282176	MAGEA2, MAGEA2B	31	16	16792	67.7097	0.998617	1	1
GOTERM_BP_DIRECT	GO:0051443~positive regulation of ubiquitin-protein transferase activity	2	5.55556	0.0385995	MAGEA2, MAGEA2B	31	22	16792	49.2434	0.999883	1	1
GOTERM_BP_DIRECT	GO:0090398~cellular senescence	2	5.55556	0.0403194	MAGEA2, MAGEA2B	31	23	16792	47.1024	0.999923	1	1
Cellular compartment (CC) of target genes (hits with p ≤ 0,05)
Category	Term	Count	%	PValue	Genes	List Total	Pop Hits	Pop Total	Fold Enrichment	Bonferroni	Benjamini	FDR
GOTERM_CC_DIRECT	GO:0005737~cytoplasm	17	47.2222	0.0123878	YTHDF3, STXBP1, DCTN4, PITPNA, AQP4, NPAS3, CLK1, FXR1, RPS6KA5, RILPL2, MAP3K19, NAMPT, AGO2, MAGEA1, UPP2, NAA15, CLASP2	34	5222	18224	1.74493	0.657679	0.605921	0.605921
GOTERM_CC_DIRECT	GO:0043197~dendritic spine	3	8.33333	0.0140912	GRM3, FXR1, TIAM1	34	100	18224	16.08	0.704906	0.605921	0.605921
GOTERM_CC_DIRECT	GO:0044295~axonal growth cone	2	5.55556	0.0321123	TIAM1, CLASP2	34	18	18224	59.5556	0.939612	0.920551	0.920551
Molecular function (MF) of target genes (hits with p ≤ 0,05)
Category	Term	Count	%	PValue	Genes	List Total	Pop Hits	Pop Total	Fold Enrichment	Bonferroni	Benjamini	FDR
GOTERM_MF_DIRECT	GO:0042826~histone deacetylase binding	3	8.33333	0.0178856	MAGEA1, MAGEA2, MAGEA2B	35	102	16881	14.1857	0.878951	1	1
GOTERM_MF_DIRECT	GO:0044822~poly(A) RNA binding	7	19.4444	0.0236687	FXR1, YTHDF3, STXBP1, AGO2, ZNF326, NAA15, SEC63	35	1129	16881	2.99043	0.939344	1	1
GOTERM_MF_DIRECT	GO:0000993~RNA polymerase II core binding	2	5.55556	0.041479	AGO2, ZNF326	35	21	16881	45.9347	0.992963	1	1

[truncated: 24 more sheets: hsa_GO-miR-204-5p, hsa_GO-miR-330-5p, hsa_GO-miR-331-3p, hsa_GO-miR-326, hsa_GO-miR-375-3p, hsa_GO-miR-3059-5p, hsa_GO-miR-3613-5p, feline_miRNA_targets, fca_GO-A2_1436, fca_GO-let-7c-5p, fca_GO-miR-98-5p, fca_GO-miR-99a-5p, fca_GO-miR-125b-5p, fca_GO-miR-144-5p, fca_GO-miR-146a-5p, fca_GO-miR-150-5p, fca_GO-miR-151a-3p, fca_GO-miR-330-5p, fca_GO-miR-331-3p, fca_GO-miR-326 …]
